# Supplementary material for: A miR-192-EGR1-HOXB9 regulatory network controls the angiogenic switch in cancer
Source: Nat Commun. 2016 Apr 4;7:11169. doi: 10.1038/ncomms11169 (PMC4822037; doi:10.1038/ncomms11169)
Supplement: Supplementary Data 1 — Nanostring miRNA analyses of poorly and highly angiogenic human HGSC tumors [file ncomms11169-s2.xlsx]

## Sheet: High vs low angiogenic tumor no
Supplementary Data 1. Nanostring miRNA analyses of poorly and highly angiogenic human HGSC tumors
Gene Name	Annotation	Accession #	Probe Name	Class Name	Low CD31	Low CD31	Low CD31	Low CD31	Low CD31	Low CD31	Low CD31	Low CD31	Low CD31	Low CD31	Low CD31	Low CD31	High CD31	High CD31	High CD31	High CD31	High CD31	High CD31	High CD31	High CD31	High CD31	High CD31	High CD31	High CD31
hsa-miR-199b-5p		MIMAT0000263	nmiR03257.1:1	Endogenous	2149.64	1.3	1414.54	3.3	1.29	2.17	2.8	1.38	382.68	1.16	2421.47	1.13	538.77	1009.03	1.04	480.41	874.51	785.59	1	4601.04	10432.4	6398.32	3.56	309
hsa-miR-885-5p		MIMAT0004947	nmiR03700.1:1	Endogenous	15.7	151.75	1	332.43	1.29	2.17	2.8	1.38	1	95.23	263.47	1.13	1.21	3.84	122.37	457	167.34	496.41	109.77	5.42	1.32	1	3.56	549.65
hsa-miR-377-3p		MIMAT0000730	nmiR03176.1:1	Endogenous	114.38	1.3	432.82	3.3	191.07	2.17	2.8	1.38	4.09	1.16	88.68	226.33	51.33	3.84	90.93	102.99	42.82	42.29	1	5.42	381.47	101.2	3.56	271.66
hsa-miR-455-5p		MIMAT0003150	nmiR03400.1:1	Endogenous	21.31	1.3	161.89	3.3	1.29	2.17	445.45	1.38	7.66	1.16	25.28	30.84	99.61	3.84	1.04	95.48	32.25	1.54	1	195	73.08	118.78	8.23	93.67
hsa-miR-218-5p		MIMAT0000275	nmiR03277.1:1	Endogenous	358.83	114.45	31.48	3.3	1.29	2.17	2.8	167.64	271.05	279.61	315.61	695.62	212.96	2206.05	141.26	154.66	439.6	526.07	3567.19	2979.24	1687.68	1535.99	2957.68	183.59
hsa-miR-337-3p		MIMAT0000754	nmiR03320.1:1	Endogenous	3.57	1.3	117.02	3.3	20.34	2.17	2.8	1.38	3.62	3.65	61.27	68.49	6.84	3.84	31.07	85.25	26.27	16.43	1	5.42	148.61	126.38	3.56	47.54
hsa-miR-199a-5p		MIMAT0000231	nmiR03256.1:1	Endogenous	1590.08	1.3	7307.35	3.3	1.29	2.17	2.8	1.38	1228.07	1191.29	5892.62	1995.78	3494.34	5021.2	1892.01	2144.48	2917.35	3326.89	1	6650.42	15653.2	7236.95	489.09	1484.07
hsa-miR-204-5p		MIMAT0000265	nmiR03263.1:1	Endogenous	3.57	1.3	127.27	3.3	45.61	26	103.23	1109.57	100.37	70.41	173.83	52.29	1.21	882.87	48.33	163.1	335.91	302.88	129.75	4515.07	1136.16	1644.37	606.89	141.34
hsa-miR-199a-3p+hsa-miR-199b-3p		MIMAT0000232	nmiR03255.1:1	Endogenous	6771.87	1.3	16722.7	3.3	1.29	2.17	2.8	1.38	2691	1640.77	7909.95	2471.39	4865.75	1578.08	1881.8	3194.98	4600.91	5015.05	1	4407.14	37244.6	12906.9	3.56	3190.89
hsa-miR-193a-5p		MIMAT0004614	nmiR03247.1:1	Endogenous	104.29	330.43	6.54	81.11	30.54	2.17	2.8	91.41	58.12	1.16	24.69	1.13	147.14	100.76	1.04	1	91.17	184.5	59.97	684.31	219.66	344.8	276.46	1
RPL19		NM_000981.3	NM_000981.3:315	Housekeeping	5376.9	3017.05	1	3.3	467.3	2.17	243.18	378.55	1	181.45	1	1.13	4518.16	3.84	1.04	126.55	1	697.69	959.76	5.42	1274.34	1	5453.05	1473.46
hsa-miR-140-3p		MIMAT0004597	nmiR03210.1:1	Endogenous	3.57	17.67	39.36	3.3	1.29	2.17	2.8	88.28	1	11.35	24.46	13.89	1.21	3.84	1.04	1	28.53	54.47	37.27	465.99	49.36	76.11	93.73	1
hsa-miR-455-3p		MIMAT0004784	nmiR03398.1:1	Endogenous	3.57	1.3	52.12	3.3	1.29	2.17	16.91	8.76	1	3.51	14.09	8.5	40.58	3.84	1.04	33.75	17.54	1.54	1	11.9	29.9	66.71	3.56	17.49
hsa-miR-149-5p		MIMAT0000450	nmiR03224.1:1	Endogenous	53.83	1.3	1	3.3	1.29	2.17	2.8	60.92	330.12	1.16	1	1.13	222	188.48	1.04	1.77	38.51	8.37	8.44	5.42	1.32	1	193.96	1
hsa-miR-379-5p		MIMAT0000733	nmiR03363.1:1	Endogenous	3.57	1.3	84.52	3.3	47.16	2.17	2.8	4.59	13.84	1.16	22.19	61.55	52.65	3.84	10.19	27.94	18.76	13.12	2.12	5.42	102.32	35.8	3.56	27.72
hsa-miR-483-3p		MIMAT0002173	nmiR03401.1:1	Endogenous	39.25	1.3	1	3.3	1.29	1068.85	2.8	1.38	933.01	2327.41	173.86	116.7	192.84	3.84	1.04	358.93	63.81	3.61	1	5.42	88.93	128.36	161.57	256.1
hsa-miR-92b-3p		MIMAT0003218	nmiR03171.1:1	Endogenous	3.57	1.3	1	3.3	1.29	2.17	2.8	1.38	1	20.18	1	1.13	18.07	3.84	1.04	26.45	27.07	1.54	1	5.42	1.32	1	28.26	14.8
hsa-miR-518b		MIMAT0002844	nmiR03465.1:1	Endogenous	17.94	1.3	68.51	3.3	48.27	2.17	2.8	100.75	1	13.74	69.97	24.13	1.21	153.68	1.04	49.04	95.37	49.94	4.93	883.7	106.09	459.39	58.32	28.37
hsa-miR-497-5p		MIMAT0002820	nmiR03421.1:1	Endogenous	62.8	1.3	243.01	3.3	186.62	2.17	2.8	54.75	24.41	6.3	163.79	78.99	131.85	125.19	82.16	41.39	207.05	35.4	3.53	816.37	286.01	355.37	306.27	58.59
hsa-miR-10a-5p		MIMAT0000253	nmiR03125.1:1	Endogenous	1085.47	753.21	1	1121.13	1.29	2.17	2.8	1374.44	229.1	1.16	139.27	2953.99	752.47	3.84	1041.64	217.21	433.9	2812.31	3262.43	5.42	1172.3	792.15	3.56	278.84
hsa-miR-381		MIMAT0000736	nmiR03365.1:1	Endogenous	3.57	1.3	117.92	3.3	31.44	2.17	2.8	1.38	7.64	4.37	65.03	61.3	8.81	3.84	45.2	55.64	16.15	1.54	1	5.42	92.8	102.57	3.56	43.17
hsa-miR-135b-5p		MIMAT0000758	nmiR03204.1:1	Endogenous	1350.11	1514.38	3298.46	3.3	1283.62	29720.3	1162.52	9330.39	15544.8	18540.2	3039.05	6543.21	16712.5	14233.9	11589.2	8004.77	8555.73	7777.71	19851.3	1287.99	4151.09	735.67	11268	12699.4
hsa-miR-188-5p		MIMAT0000457	nmiR03242.1:1	Endogenous	26.91	2.87	1	3.3	1.29	2.17	2.8	9.24	1	1.16	1	13.42	24.06	13.62	2.29	1	6.63	7.53	11.01	13.81	25.09	1	3.56	1
hsa-miR-143-3p		MIMAT0000435	nmiR03128.1:1	Endogenous	1104.54	43.31	6767.16	175.17	976.42	2.17	2.8	1.38	1759.42	217.22	3600.08	1743.76	1736.83	962.65	1665.91	1671.05	1995.12	1350.17	1052.76	24157.6	6402.6	10459.4	3.56	1079.74
hsa-miR-431-5p		MIMAT0001625	nmiR03384.1:1	Endogenous	3.57	1.3	9.02	3.3	1.29	2.17	2.8	1.38	1	1.16	1	1.13	1.21	3.84	1.04	9.09	8.6	1.54	1	5.42	31.94	17.1	3.56	2.5
hsa-miR-4532		MIMAT0019071	nmiR03888.1:1	Endogenous	3.57	10.79	1	3.3	1.29	23.15	2.8	1.38	34.74	1.16	3.1	4.5	1.21	3.84	9.66	46.81	11.02	1.54	1	5.42	9.42	8.2	64.1	12
hsa-miR-4488		MIMAT0019022	nmiR03269.1:1	Endogenous	3.57	10.42	1	3.3	110.43	211.53	53.87	1.38	54.56	36.13	6.93	1.13	1.21	3.84	1.04	86.93	66.51	107.55	1	332.66	19.59	70.52	9.64	28.14
hsa-miR-142-3p		MIMAT0000434	nmiR03213.1:1	Endogenous	4569.53	18828.1	1904.98	21551.5	586.37	2.17	49331.7	95320.1	1018.72	4488.75	5569.97	2256.13	1047.83	10102.4	1227.2	1590.03	18761.5	26923.4	23790	157022	11462.1	19609.1	13077.7	2027.64
hsa-miR-409-3p		MIMAT0001639	nmiR03369.1:1	Endogenous	15.7	1.3	134.1	3.3	147.77	2.17	3.47	1.38	55.19	41.96	151.45	155.55	11.78	3.84	114.07	86.53	88.79	84.45	1	5.42	251.48	173.53	3.56	68.76
hsa-miR-495		MIMAT0002817	nmiR03419.1:1	Endogenous	89.71	1.3	396.05	3.3	191.18	2.17	2.8	1.38	1	1.16	31.92	120.26	1.21	3.84	86.87	167.74	10.71	1.54	1	5.42	83.86	95.37	3.56	170.71
hsa-miR-196b-5p		MIMAT0001080	nmiR03252.1:1	Endogenous	3.57	1.3	1	3.3	1.29	2.17	6.57	1.38	1	1.16	175.08	1.13	3.44	3.84	431.32	1	1	1.54	27.17	5.42	2.65	5.89	3.56	1
hsa-miR-449a		MIMAT0001541	nmiR03388.1:1	Endogenous	3.57	1.3	1	3.3	234.95	2.17	2.8	1.38	1	1.16	1	36.73	84.15	3.84	1.04	14.26	1	1.54	20.06	5.42	1.32	1	48.21	8.66
hsa-miR-195-5p		MIMAT0000461	nmiR03250.1:1	Endogenous	133.44	267.14	506.63	127.89	417.86	166.02	2.8	194.88	154.58	67.46	716.45	228.97	413.61	550.61	216.7	181.13	569.35	312.83	46.78	2430.65	1207.9	1435.8	526.54	175.04
hsa-miR-214-3p		MIMAT0000271	nmiR03272.1:1	Endogenous	80.74	123.54	986.97	184.72	52.91	2.17	54.63	1.38	354.69	417.43	735.3	391.84	446.56	278.88	406.58	330.57	384.57	538.44	6.44	393.75	1503.27	1224.11	81.87	134.51
hsa-miR-656		MIMAT0003332	nmiR03656.1:1	Endogenous	3.57	1.3	38.34	3.3	1.29	2.17	2.8	1.38	11.38	1.16	23.77	1.13	1.21	3.84	15.32	21.69	6.98	1.54	1	5.42	50.87	37.97	3.56	10.75
hsa-miR-708-5p		MIMAT0004926	nmiR03673.1:1	Endogenous	3.57	1.3	57.18	3.3	1.29	567.87	2.8	1.38	129.11	35.01	113.29	40.35	6.93	55.27	14.57	28.44	92.5	78.27	197.05	5.42	159.26	37.44	227.11	28.86
hsa-miR-155-5p		MIMAT0000646	nmiR03135.1:1	Endogenous	3.57	1302.36	22.37	1684.26	1.29	2.17	4683.96	1815.79	104.66	1155.56	308.64	330.19	1.21	1032.91	811.2	157.74	888.25	1308.98	692.24	970.53	611.97	618.29	1401.87	89.46
hsa-miR-23b-3p		MIMAT0000418	nmiR03142.1:1	Endogenous	653.75	1447.91	2904.9	2018.49	7991.24	4015.38	1447.83	2223.59	2391.81	3947.84	1970.54	1684.56	9621.22	6481.67	1831.3	654.45	1834.68	5135.82	6237	8262.58	6631.27	4077.94	4513.93	534.79
hsa-miR-487a		MIMAT0002178	nmiR03407.1:1	Endogenous	3.57	1.3	1	3.3	1.29	2.17	2.8	1.38	1	1.49	1	8.79	1.21	3.84	1.04	6.07	1	1.54	1	5.42	21.02	23.5	3.56	2.75
hsa-miR-1260b		MIMAT0015041	nmiR03774.1:1	Endogenous	3.57	1.3	1	3.3	1.29	2.17	2.8	1.38	1	13.07	7.81	11.05	1.21	3.84	1.04	12.29	7.19	1.54	5.18	5.42	24.97	47.78	31.31	1
hsa-miR-29c-3p		MIMAT0000681	nmiR03155.1:1	Endogenous	742.34	2408.22	763.09	3430.37	579.59	1621.02	1615.69	3412.6	285.32	380.99	595.3	679.29	5662.25	6523.29	1604.17	527.44	1063.97	1589.98	1009.08	7063.81	1597.51	2051.3	11120.3	480.36
hsa-miR-489		MIMAT0002805	nmiR03410.1:1	Endogenous	3.57	57.6	4.08	69.63	1.29	38.6	2.8	19.18	1	6.49	18.62	2.37	14.64	41.34	1.04	4.12	12.95	9.41	12.87	5.42	21.43	6.08	125.09	1
hsa-miR-501-3p		MIMAT0004774	nmiR03431.1:1	Endogenous	3.57	1.3	1	3.3	1.29	2.17	2.8	1.38	1	1.16	1	1.13	1.21	3.84	14.69	13.56	1	1.54	1	5.42	1.32	1	74.28	6.3
hsa-miR-664-3p		MIMAT0005949	nmiR03665.1:1	Endogenous	21.31	87.68	137.71	100.02	187.09	280.19	5.07	202.53	28.26	84.31	106.46	43.26	232.74	1332.07	14.14	76.39	58.84	54.48	190.45	292.57	178.47	227.64	2146.4	36.48
hsa-miR-376c		MIMAT0000720	nmiR03354.1:1	Endogenous	32.52	1.3	288.89	3.3	358.32	6.78	109.26	1.38	93.19	55.53	187.75	212.82	101	11.98	103.42	339.07	110.26	139.56	1	277.09	469.79	316.76	151.29	288.27
hsa-miR-148a-3p		MIMAT0000243	nmiR03223.1:1	Endogenous	2299.9	4987.48	1521.21	10739.2	1.29	24205.2	2.8	1452.3	1422.02	1696.25	5132.86	149.41	162.54	12791.7	1134.47	2081.44	3117.15	3135.65	864.45	7669.77	10714.5	9495.96	15780.8	1684.28
hsa-miR-320a		MIMAT0000510	nmiR03300.1:1	Endogenous	3.57	1.3	1	3.3	1.29	2.17	2.8	1.38	1.44	1.16	1	7.95	1.21	3.84	1.04	4.93	1	1.54	10.53	5.42	1.32	9.72	60.74	1
RPLP0		NM_001002.3	NM_001002.3:250	Housekeeping	8991.04	1.3	1	3.3	1369.48	8197.43	2.8	1.38	1	1.16	1	1.13	7490	3.84	1.04	1	1	1.54	717.86	5.42	1.32	1	3.56	117.47
hsa-miR-23a-3p		MIMAT0000078	nmiR03141.1:1	Endogenous	17787	6040.14	1	3.3	1.29	2.17	2.8	1.38	1388.74	1.16	1577.42	1.13	1.21	3.84	1.04	39.92	1	1322.86	1	5.42	6571.61	4410.95	3.56	861.99
hsa-miR-299-5p		MIMAT0002890	nmiR03290.1:1	Endogenous	4.49	1.3	112.04	3.3	6.12	2.17	2.8	1.38	1	1.16	1	28.9	1.21	3.84	1.04	38.76	11.39	1.54	1	5.42	139.32	62.35	3.56	35.16
hsa-miR-323a-3p		MIMAT0000755	nmiR03307.1:1	Endogenous	3.57	1.3	80.99	3.3	51.75	2.17	2.8	1.38	1	1.16	1	33.96	1.21	3.84	8.71	48.09	1	1.54	1	5.42	26.67	26.66	3.56	32.16
hsa-miR-487b		MIMAT0003180	nmiR03408.1:1	Endogenous	5.61	1.3	103.43	3.3	28.39	2.17	2.8	1.38	1	1.16	2.22	28.13	1.21	3.84	1.04	71.66	14.06	1.54	1	5.42	84.4	84.64	3.56	40.22
hsa-miR-330-3p		MIMAT0000751	nmiR03315.1:1	Endogenous	3.57	1.3	20.32	3.3	1.29	2.17	2.8	1.38	1	29.12	2.01	1.13	6.84	3.84	1.04	1	1	1.54	5.1	5.42	69.57	32.96	3.56	1
hsa-miR-99a-5p		MIMAT0000097	nmiR03177.1:1	Endogenous	3812.61	1136.61	5670.16	2562.5	7780.14	450.09	2.8	1.38	1379.12	320.79	1	2952.62	2396.95	11936.4	3327.69	339.92	2051.05	1.54	468.03	2765.42	5272.89	6461.11	1013.91	182.02
hsa-miR-337-5p		MIMAT0004695	nmiR03321.1:1	Endogenous	68.4	1.3	357.05	3.3	261.94	2.17	16.87	1.38	93.23	35.92	215.4	215.15	102.29	3.84	161.52	296.36	81.85	10.05	1	5.42	356.58	349.17	3.56	195.08
hsa-miR-145-5p		MIMAT0000437	nmiR03216.1:1	Endogenous	2671.07	1657.54	16238.1	3033.98	5741.6	2.17	22.13	1539.14	2827.34	2581.07	6026.67	4540.29	5009.77	4015.91	3327.56	5045.71	4529.17	5468.66	1466.82	59538.6	11161.2	24518	3.56	2658.8
hsa-miR-2682-5p		MIMAT0013517	nmiR03864.1:1	Endogenous	3.57	1.3	2.53	17.41	1.29	2.17	2.8	30.43	1	9.01	2.52	31.93	7.6	30.5	1.04	1	6.87	1.54	5.46	5.42	12.44	2.53	3.56	1
hsa-miR-135a-5p		MIMAT0000428	nmiR03203.1:1	Endogenous	113.26	159.99	282.1	340.21	5475.01	4891.81	2.8	1.38	158.42	80.59	410.69	99.49	311.15	5807.63	1.04	81.7	739.02	1.54	5922.79	183	429.8	20.79	6315.09	214.35
hsa-miR-95		MIMAT0000094	nmiR03173.1:1	Endogenous	74.01	1.3	34.3	3.3	42.77	2.17	2.8	207.73	10.56	652.64	163.1	215.8	20.68	3.84	1.04	180.85	103.24	46.42	1	291.37	80.69	140.68	3.56	241.18
hsa-miR-1260a		MIMAT0005911	nmiR03775.1:1	Endogenous	181.66	274.3	42.09	429.91	115.03	110.67	1328.93	202.48	195.5	1.16	1	59.04	193.98	368.34	28.61	128.65	455.26	242.66	244.19	704.35	408.96	184.96	745.78	103.2
hsa-miR-125b-5p		MIMAT0000423	nmiR03127.1:1	Endogenous	30762.2	6337.86	48142.9	3.3	12975.2	2.17	2.8	1.38	6688.46	39934.5	20195.6	16272.4	35634	56759.9	13693.2	13269.9	16131.4	3721.59	14620	103632	92734.4	73493.5	3307.28	16104.5
hsa-miR-187-3p		MIMAT0000262	nmiR03240.1:1	Endogenous	3.57	21.71	20.74	3.3	47.05	2.17	2.8	81.55	41.66	33.48	1	1.13	23.5	192.27	77.47	16.28	24.27	1.54	57.56	5.42	2.08	1.9	290.13	5.09
hsa-miR-382-5p		MIMAT0000737	nmiR03366.1:1	Endogenous	82.98	1.3	247.21	3.3	58.86	2.17	2.8	1.38	76.32	24.44	116.44	88.77	3.15	3.84	114.97	102.65	70.16	65.73	1	5.42	311.91	160.19	3.56	82.83
hsa-miR-140-5p		MIMAT0000431	nmiR03211.1:1	Endogenous	202.97	288.52	423.39	188.93	89.27	2.17	428.46	532.79	96.1	101.62	185.96	80.47	1.21	352.88	112.54	134.87	256.1	373.77	126.26	2346.61	804.13	832.25	417.84	142.03
hsa-miR-484		MIMAT0002174	nmiR03403.1:1	Endogenous	3.57	46.53	4.89	24.95	1.29	2.17	5.78	18.43	37.51	118.19	57.14	23.22	36.99	3.84	35.13	25.06	31.78	30.18	62.27	5.42	36.53	71.15	137.41	1.96
hsa-miR-450a-5p		MIMAT0001545	nmiR03391.1:1	Endogenous	237.73	587.63	1491.37	759	941.6	2.17	486.66	1.38	217.75	244.92	257.19	114.06	70.2	56.31	114.35	548.39	285.01	436.64	634.79	404.73	757.69	899	388.44	323.06
hsa-miR-335-5p		MIMAT0000765	nmiR03319.1:1	Endogenous	35.88	67.05	1	90.41	220.64	228.24	2.8	84.28	253.14	47.36	123.57	113.38	247.37	3.84	80.56	295.9	142.39	22.21	111.89	293.05	23.14	290.97	133.27	168.56
hsa-miR-223-3p		MIMAT0000280	nmiR03283.1:1	Endogenous	2918.89	552.49	1053.4	3.3	1.29	2.17	33178.2	3809.52	1	540.08	6316.06	1352.79	1.21	3.84	3484.57	1826.13	2252.28	1374.56	794.84	2892.1	818.14	2971.05	3.56	1091.32
hsa-miR-152		MIMAT0000438	nmiR03229.1:1	Endogenous	37	92.09	167.6	15.55	24.28	2.17	104.37	1.38	149.7	92.88	327.58	83.24	62.58	151.17	138.92	41.3	130.21	252.59	3.98	571.19	795.51	484.66	73.81	45.44
hsa-miR-1972		MIMAT0009447	nmiR03848.1:1	Endogenous	3.57	1.3	1	3.3	1.29	2.17	13.06	1.38	5.75	1.16	1	8.08	1.21	3.84	1.04	1	1	1.54	7.7	5.42	25.46	1	4.12	9.59
hsa-let-7c		MIMAT0000064	nmiR03115.1:1	Endogenous	828.68	1274.28	1637.92	1609.48	2728.84	687.34	2.8	1.38	991.42	615.16	464.78	994.62	1497.98	5491.4	1278.96	493.92	910.73	89.06	318.44	1471.06	1767.72	2739.96	7493.32	177.5
hsa-miR-424-5p		MIMAT0001341	nmiR03381.1:1	Endogenous	3.57	60.9	83.5	64.84	1.29	2.17	2.8	1.38	1	21.02	1	13.15	1.21	3.84	4.13	46.25	1	1.54	41.51	5.42	1.32	18.25	87.84	41.89
hsa-miR-409-5p		MIMAT0001638	nmiR03370.1:1	Endogenous	3.57	1.3	20.74	3.3	1.29	2.17	2.8	1.38	1	1.16	4.26	15.15	1.21	3.84	1.04	7.99	2.01	1.54	1	5.42	23.16	5.58	3.56	5.09
hsa-miR-432-5p		MIMAT0002814	nmiR03385.1:1	Endogenous	3.57	1.3	50.71	3.3	1.29	2.17	2.8	1.38	1	1.16	15.26	12.38	1.21	3.84	1.04	26.05	1	1.54	1	5.42	39.69	9.66	3.56	15.17
hsa-miR-543		MIMAT0004954	nmiR03501.1:1	Endogenous	25.79	1.3	102.69	3.3	75.53	2.17	2.8	1.38	1	1.16	1	41.29	1.21	3.84	1.04	69.03	1	1.54	1	5.42	43.12	17.46	3.56	60.58
hsa-miR-340-5p		MIMAT0004692	nmiR03326.1:1	Endogenous	41.49	205.2	61.7	240.8	139.07	2.17	674.51	550.29	100.78	52.65	150.01	68.85	90.73	532.23	150.59	107.37	178	203.62	197.77	25.13	174.07	197.24	933.56	49.42
hsa-miR-1234		MIMAT0005589	nmiR03751.1:1	Endogenous	3.57	34.71	1	47.67	1.29	50.21	25.09	1.38	68.95	1.16	1	6.15	30.8	3.84	1.04	56.54	6.36	1.54	1	5.42	11.35	7.81	69.3	7.93
hsa-miR-532-3p		MIMAT0004780	nmiR03495.1:1	Endogenous	3.57	5.89	16.23	33.71	1.29	2.17	2.8	1.38	1	10.09	1	21.7	2.68	3.84	26.48	28.23	1	1.54	1	5.42	1.32	13.52	61.34	11.02
hsa-miR-507		MIMAT0002879	nmiR03440.1:1	Endogenous	3.57	1.3	542.63	3.3	430.1	558.18	781.94	1.38	1	1.16	1	749.04	7.59	3.84	113.59	1647.07	1	1.54	1	5.42	5.85	1	4.53	1462.18
hsa-miR-100-5p		MIMAT0000098	nmiR03180.1:1	Endogenous	2728.26	1.3	2359.72	3.3	1.29	87.1	1029.22	1.38	757.94	1235.51	1649.7	2029.87	1.21	414.98	2269.44	804.54	1528.39	286.1	1410.77	10993.2	9518.56	6705.99	3.56	1160.36
hsa-miR-1246		MIMAT0005898	nmiR03503.1:1	Endogenous	645.9	1.3	1	3.3	1.29	2.17	12799	1.38	275.6	1338.61	1	1.13	1.21	3.84	2022.82	7876.79	1	1.54	1	5.42	1.32	1	3.56	4675.25
hsa-miR-26a-5p		MIMAT0000082	nmiR03146.1:1	Endogenous	555.07	4349.33	1058.41	4910.37	1849.53	3414.33	1847.05	2636.97	1416.38	2610.72	2630.77	1915.31	1699.21	3043.1	1399.46	1919.93	2141.64	3377.41	3857.96	6649.06	3950.91	6843.22	6528.54	790.18
hsa-miR-302d-3p		MIMAT0000718	nmiR03297.1:1	Endogenous	48.22	1.3	1	3.3	1.29	2.17	7072.31	27.1	1	21.26	2.99	33.72	1.21	74.95	1.04	7.34	1	1.54	26.02	176.28	90.93	1.49	74.32	1
hsa-miR-31-5p		MIMAT0000089	nmiR03161.1:1	Endogenous	3.57	14.82	1	13.53	44.07	64.67	15.71	1.38	1	1.85	20.24	71.26	171.98	3.84	17.03	4.95	22.84	58.79	60.85	5.42	93.88	29.62	7.49	1
hsa-miR-598		MIMAT0003266	nmiR03593.1:1	Endogenous	3.57	56.42	44.24	3.3	90.48	2.17	44.01	108.77	134.24	88.81	96.62	27.32	61.95	3.84	10.9	75.1	81.03	62.01	404.84	118.47	65.02	49.55	79.07	83.39
hsa-miR-1		MIMAT0000416	nmiR03122.1:1	Endogenous	3.57	29.9	34.65	3.3	1.29	2.17	2.8	17.29	31.55	3.74	30.49	17.76	14.2	3.84	1.04	3.55	18.9	15.01	29.42	40.09	53.87	95.55	3.56	1
hsa-miR-411-5p		MIMAT0003329	nmiR03373.1:1	Endogenous	28.03	1.3	186	3.3	82.77	2.17	2.8	1.38	39.71	1.16	77.14	77.01	1.21	3.84	30.6	109.95	48.26	12.64	1	5.42	148.02	140.76	3.56	65.39
hsa-miR-1183		MIMAT0005828	nmiR03729.1:1	Endogenous	3.57	1.3	1	3.3	1.29	2.17	2.8	1.38	1	22.2	1	7.54	1.21	3.84	1.04	1	1	1.54	5.69	5.42	14.28	2.82	34.47	2
hsa-miR-509-3p		MIMAT0002881	nmiR03444.1:1	Endogenous	3.57	1.3	1074.08	3.3	1064.45	867.23	990.23	1.38	1	1.16	1	1094.9	34.53	3.84	162.57	2408.87	1	1.54	1	5.42	1.32	1	5.45	2285.65
hsa-miR-297		MIMAT0004450	nmiR03287.1:1	Endogenous	3.57	1.3	3.11	47.3	1.29	2.17	2.8	1.38	1	16.02	1	1.13	1.21	38.39	13.13	1	1	5.14	1	5.42	12.51	1	3.56	1
hsa-miR-151a-5p		MIMAT0004697	nmiR03228.1:1	Endogenous	3.57	45.45	52.23	3.3	155.48	72.55	115.65	203.11	43.67	25.74	44.29	101.33	115.86	143.57	65.36	38.82	59.1	13.47	123.06	5.42	65.73	81.57	223.54	16.15
hsa-miR-376a-3p		MIMAT0000729	nmiR03352.1:1	Endogenous	274.73	1.3	1283.89	3.3	792.9	2.17	288.57	1.38	216.16	124.92	540.8	734.48	223.15	3.84	279.53	894.54	295.14	361.62	1	412.19	1157.34	886.04	3.56	917.07
hsa-miR-185-5p		MIMAT0000455	nmiR03238.1:1	Endogenous	65.04	517.08	171.37	717.99	147.56	200.38	894.99	593.79	159.32	309.27	381.04	132.78	158.03	430.9	313.93	75.26	239.6	528.56	633.39	597.55	365.88	300.66	771.78	80
hsa-miR-328		MIMAT0000752	nmiR03313.1:1	Endogenous	3.57	1.3	1.43	3.3	1.29	2.17	2.8	1.38	1	1.16	1	4.82	3.96	3.84	1.04	2.12	1	1.54	1	5.42	1.32	4.74	4.53	1
hsa-miR-601		MIMAT0003269	nmiR03596.1:1	Endogenous	3.57	225.26	1	1849.47	23.94	106.7	156.93	1.38	151.97	20.78	109.81	24.22	1.21	4.27	82.68	36.62	207.98	198.18	176.66	87.34	62.72	88.72	226.1	8.28
hsa-miR-423-3p		MIMAT0001340	nmiR03378.1:1	Endogenous	3.57	145.04	31.81	206.45	65.24	33.08	17	63.86	16.3	47.55	28.73	29.99	74.5	27.74	35.13	41.23	42.3	87.27	29.9	5.42	52.33	63.79	176.61	16.79
hsa-miR-28-3p		MIMAT0004502	nmiR03150.1:1	Endogenous	6.73	157.56	145.91	185.53	127.82	56.24	125.44	214.79	128.2	139.79	164.83	109.79	86.2	268.3	196.45	55.2	121.25	143.83	396.18	335.45	206.01	145.93	474.75	57.28
hsa-miR-574-3p		MIMAT0003239	nmiR03565.1:1	Endogenous	95.32	321.98	529.88	369.81	364.24	188.41	2.8	198.06	143.25	213.72	228.83	72.35	255.44	332.96	286.45	223.16	179.29	243.88	270.08	443.01	597.06	479.03	238.99	157.14
hsa-miR-30a-5p		MIMAT0000087	nmiR03156.1:1	Endogenous	544.98	1254.11	1201.9	1700.04	3174.37	345.05	16834.5	2416.97	337.23	1024.45	1181.11	3578.99	4303.91	1953.45	2011.11	281.69	525.08	719.25	2032.59	2655.1	915.99	1139.66	4594.1	268.75
hsa-miR-34a-5p		MIMAT0000255	nmiR03165.1:1	Endogenous	389.11	1403.56	852.62	1215.89	2113.76	278.33	2269.08	835.88	674.33	768.86	1161.05	1170.48	4523.32	1413.24	269.24	718.25	711.41	1576.01	604.99	2315.18	2271.91	1911.49	1099.21	658.29
hsa-miR-27b-3p		MIMAT0000419	nmiR03149.1:1	Endogenous	410.42	1058.72	1764.68	2275.11	6175.05	3271.89	658.96	1408.43	2456.5	2413.2	2067.76	1485.53	6713.87	3824.1	2216.59	439.45	1465.93	3361.11	2544.32	3767.73	4124.05	1982.83	1551.7	436.55
hsa-miR-542-5p		MIMAT0003340	nmiR03500.1:1	Endogenous	3.57	7.64	25.77	3.3	1.29	11.35	2.8	10.18	11.45	85.76	57.95	42.42	9.15	3.84	1.04	28.79	17.56	1.54	53.6	5.42	53.65	105.72	162.36	4.08
hsa-miR-296-5p		MIMAT0000690	nmiR03286.1:1	Endogenous	130.08	1085.14	43.49	1672.47	603.12	1686.85	2.8	269.29	291.56	997.4	365.81	267.44	422.16	2339.84	165.97	386.51	272.52	718.7	555.49	5.42	374.1	198.59	2643.54	598.04
hsa-let-7e-5p		MIMAT0000066	nmiR03117.1:1	Endogenous	876.9	3702.83	1478.32	1188.81	1471.76	3805.92	2.8	2234.02	1807.39	4929.34	738.76	321	2348.22	2568.01	236.9	911.91	1361.91	1711.46	2611.84	1018.57	1877.75	1942.24	5310.68	710.48
hsa-miR-34c-5p		MIMAT0000686	nmiR03168.1:1	Endogenous	5.61	1.3	24.31	3.3	66.97	2.17	2.8	109.75	1	1.16	1	344.34	716.36	3.84	1.04	1	1	1.54	1	5.42	25.12	30.95	3.56	4.56
hsa-miR-376b		MIMAT0002172	nmiR03353.1:1	Endogenous	3.57	1.3	48.78	3.3	21.37	2.17	2.8	1.38	1	1.16	17.27	38.9	1.21	3.84	1.04	76.87	1	1.54	1	5.42	45.6	52.68	3.56	47.12
hsa-miR-433		MIMAT0001627	nmiR03386.1:1	Endogenous	3.57	1.3	104.45	3.3	15.34	2.17	2.8	1.38	1	1.16	15.91	55.07	1.21	3.84	3.21	38	1	1.54	1	5.42	76.31	63.21	3.56	28.16
hsa-miR-193b-3p		MIMAT0002819	nmiR03248.1:1	Endogenous	17.94	32.01	16.32	126.6	39.26	78.28	2818.61	1.38	248.27	100.59	225.02	331.3	11.33	3.84	164.47	104.63	118.87	111.65	1	70.64	117.94	137.21	158.1	81.34
hsa-miR-146b-5p		MIMAT0002809	nmiR03219.1:1	Endogenous	33.64	1061.76	68.19	1213.63	32.07	780.85	2233.5	1100.58	263.66	750.7	434.78	432.27	1022.39	1257.05	162.82	154.58	569.36	826.64	869.92	1579.7	541.34	603.13	1574.29	205.76
hsa-miR-362-3p		MIMAT0004683	nmiR03334.1:1	Endogenous	40.37	338.3	306.58	662.16	204.25	383.05	527.77	149.32	80.59	164.62	211.45	340.66	57.67	412.01	748.26	417.97	117.19	136.78	144.41	332.39	252.69	291.89	565.38	379.79
hsa-miR-450b-5p		MIMAT0004909	nmiR03393.1:1	Endogenous	3.57	5.19	35.72	3.3	13.94	2.17	2.8	1.38	1	14.1	1	1.13	1.21	3.84	1.04	4.36	1	1.54	19.56	5.42	14.28	3.56	3.56	1
hsa-let-7d-5p		MIMAT0000065	nmiR03116.1:1	Endogenous	908.3	1756.91	1339.2	2095.66	6250.44	5117.64	1580.74	5037.51	1775.76	1512.99	921.25	1095.49	2743.74	5588.63	1194.32	274.59	1143.47	2194.09	4663.21	1684.23	2308.26	1537.52	5523.8	340.03
hsa-miR-1233		MIMAT0005588	nmiR03750.1:1	Endogenous	3.57	1.3	25.34	3.3	1.29	2.17	2.8	1.38	1	1.16	1	12.18	1.21	3.84	1.04	14.78	1	1.54	1	5.42	2.57	57.34	3.56	1
hsa-miR-514b-5p		MIMAT0015087	nmiR03220.1:1	Endogenous	3.57	11.34	717.98	3.3	661.77	478.11	709.42	26.49	1	27.69	5.88	847.46	39.23	23.35	41.19	1848.34	1	1.54	9.01	98.01	21.84	1	147.59	1764.11
hsa-let-7a-5p		MIMAT0000062	nmiR03113.1:1	Endogenous	14416.2	17702.1	29613.5	18038.1	42874.4	58737.8	1881.01	41630.8	19917.7	18147.8	12227.5	15349.8	49644.1	22269.7	6493.43	15473.3	19584.3	21860.1	15178.4	40646.7	41017	51059.1	378.1	8282.85
hsa-let-7g-5p		MIMAT0000414	nmiR03119.1:1	Endogenous	15649.6	27540.5	11841.8	42804.2	17130.3	54232	15883.1	22402.3	9235.37	11295.8	7420.97	11383.5	19307.4	24296.4	682.3	9141.12	11582.5	16802.3	20974.4	27480	12001.2	25808	33622.9	5569.07
hsa-miR-29a-3p		MIMAT0000086	nmiR03152.1:1	Endogenous	531.52	4099.66	1561.91	4225.28	4717.91	2133.45	1991.22	3913.44	1225.73	2276.51	2088.83	2006.11	6630.32	5348.07	3742.11	1046.39	1340.97	1903.01	2798.06	4190.32	2034.71	1975.44	22840.7	994.05
hsa-miR-542-3p		MIMAT0003389	nmiR03499.1:1	Endogenous	3.57	48.86	141.04	123.28	102.27	2.17	19.24	1.38	10.72	53.1	57.79	27.51	1.21	7.77	13.15	51.11	19.29	46.84	118.8	5.42	90.27	92.33	90.37	39.67
hsa-miR-32-5p		MIMAT0000090	nmiR03162.1:1	Endogenous	239.97	460.12	217.01	912.87	2268.31	2270.84	3150.34	2074.89	424.77	176.17	375.41	257.07	379.57	1179.74	698.49	300.14	504.34	493.16	949.61	538.23	334.33	283.05	804.06	308.81
hsa-miR-1915-3p		MIMAT0007892	nmiR03847.1:1	Endogenous	3.57	84.75	1	208.04	289.63	288.31	2.8	32.87	25.07	70.11	12.89	1.18	81.14	3.84	1.04	43.1	113.72	121.96	1	5.42	41.12	29.58	10.85	35.68
hsa-miR-663b		MIMAT0005867	nmiR03663.1:1	Endogenous	3.57	4.52	1	158.92	1.29	2.17	2.8	4.12	63.93	1.16	20.29	69.07	9.87	3.84	19.16	1	11.13	1.54	4.81	5.42	1.32	1	193	1
hsa-miR-127-3p		MIMAT0000446	nmiR03192.1:1	Endogenous	193.99	1.3	579.7	3.3	223.65	2.17	2.8	1.38	84.27	39.65	149.01	251.54	29.94	3.84	169	336.69	109.2	1.54	1	5.42	709.92	255.17	3.56	304.96
hsa-miR-196a-5p		MIMAT0000226	nmiR03251.1:1	Endogenous	3.57	1.3	2.41	3.3	1.29	2.17	2.8	14.97	26.89	1.16	1	1.13	35.15	3.84	1.04	63.84	1	1.54	1	5.42	1.32	1	3.56	79.1
hsa-miR-193a-3p		MIMAT0000459	nmiR03246.1:1	Endogenous	3.57	22.45	7.87	26.36	1.29	2.17	2.8	1.38	6.25	1.16	29.08	16.93	7.25	3.84	5.51	5.32	9.17	1.54	4.14	5.42	47.63	21.45	131.81	1
hsa-miR-133b		MIMAT0000770	nmiR03201.1:1	Endogenous	3.57	1.3	1	3.3	1.29	2.17	2.8	50.17	1	1.16	1	1.13	1.21	3.84	1.04	1	3.37	1.54	13.17	39.48	1.32	1	12.89	1
hsa-miR-410		MIMAT0002171	nmiR03371.1:1	Endogenous	3.57	1.3	1	3.3	1.29	2.17	2.8	1.38	1	1.16	1	1.13	1.21	3.84	1.04	7.95	1	1.54	1	5.42	1.32	4.04	3.56	1
hsa-miR-9-5p		MIMAT0000441	nmiR03124.1:1	Endogenous	3470.6	1.3	1	3.3	1.29	2.17	2.8	1.38	1	1.16	1	1.13	1.21	3.84	1.04	515.45	1	1.54	1	5.42	1.32	1	3.56	1384.98
hsa-miR-582-5p		MIMAT0003247	nmiR03577.1:1	Endogenous	3.57	59.64	1	160.62	84.67	383.09	303.42	1.38	65.45	166.95	17.46	62.87	10.5	78.09	72.55	28.42	109.78	68.93	31.12	5.42	123.62	73.44	130.69	28.13
hsa-miR-510		MIMAT0002882	nmiR03446.1:1	Endogenous	3.57	1.3	1	3.3	1.29	2.17	2.8	1.38	1	1.16	1	1.13	1.21	3.84	1.04	7.95	1	1.54	1	5.42	1.32	1	4.73	1.53
hsa-miR-132-3p		MIMAT0000426	nmiR03199.1:1	Endogenous	179.42	111.45	274.71	309.04	82.07	5.03	1024.23	307.6	195.11	231.77	612.46	136.25	187.17	158.61	302.61	276.09	170.38	189.23	68.1	440.76	1086.56	900.21	3.56	281.63
hsa-miR-660-5p		MIMAT0003338	nmiR03660.1:1	Endogenous	193.99	816.72	593.44	1688.72	831.94	441.88	2306.34	434.35	234.56	427.58	427.45	485.31	108.6	1894.22	1189.85	515.92	192.7	249.54	553.13	517.12	488.6	421.42	1078.84	458.55
hsa-miR-154-5p		MIMAT0000452	nmiR03231.1:1	Endogenous	3.57	1.3	83.39	3.3	16.22	2.17	2.8	1.38	1	6.89	22.14	37.77	1.21	3.84	1.04	37.04	2.03	1.54	1	5.42	75.9	31.35	3.56	42.17
hsa-miR-509-3-5p		MIMAT0004975	nmiR03443.1:1	Endogenous	3.57	1.3	416.31	3.3	805.74	419.33	425.96	1.38	1	1.16	1	586.52	11.33	3.84	104.36	1255.05	1	1.54	1	5.42	1.32	1	3.56	974.62
hsa-miR-127-5p		MIMAT0004604	nmiR03193.1:1	Endogenous	3.57	1.3	9.61	3.3	1.29	2.17	2.8	1.38	1	1.16	1	1.13	1.21	3.84	1.04	5.8	1	1.54	1	5.42	1.32	1	3.56	3.59
hsa-miR-1307-3p		MIMAT0005951	nmiR03826.1:1	Endogenous	3.57	1.3	1	3.3	1.29	2.17	2.8	1.38	4.76	1.16	1	1.13	4.27	3.84	1.04	1	1	1.54	11.96	5.42	1.32	1	5.45	1
hsa-miR-3151		MIMAT0015024	nmiR03872.1:1	Endogenous	3.57	1.3	1	3.3	155.29	104.82	2.8	1.38	1	1.16	1.15	1.13	1.21	112.3	1.04	1	16.96	1.54	170.38	5.42	1.32	1	247.97	1
hsa-miR-508-5p		MIMAT0004778	nmiR03442.1:1	Endogenous	3.57	1.3	1	3.3	1.29	2.17	2.8	1.38	1	1.16	1	5.95	1.21	3.84	1.04	25.76	1	1.54	1	5.42	1.32	1	3.56	7.86
hsa-miR-513a-3p		MIMAT0004777	nmiR03450.1:1	Endogenous	3.57	1.3	1	3.3	1.29	2.17	2.8	1.38	1	1.16	1	12.44	1.21	3.84	1.04	2.01	1	1.54	1	5.42	1.32	1	3.56	13.07
hsa-miR-514b-3p		MIMAT0015088	nmiR03455.1:1	Endogenous	3.57	1.3	1	3.3	1.29	2.17	2.8	1.38	1	1.16	1	13.08	1.21	3.84	1.04	37.93	1	1.54	1	5.42	1.32	1	3.56	31.63
hsa-miR-26b-5p		MIMAT0000083	nmiR03147.1:1	Endogenous	1868.18	3710.59	2042.04	3617.56	3664.44	8111.66	7948.52	9571.66	2994.5	1468.04	3277.93	1177.01	3422.92	14534.4	2695.2	1923.35	3235.86	2612.5	4545.97	12385.2	3926.2	6298.33	15253.2	1307.88
hsa-miR-2110		MIMAT0010133	nmiR03855.1:1	Endogenous	3.57	1.3	1	3.3	1.29	2.17	2.8	1.38	1	1.16	1	1.13	1.21	3.84	1.04	1	1	1.54	1.79	5.42	17.25	1	3.56	1
hsa-miR-491-5p		MIMAT0002807	nmiR03415.1:1	Endogenous	3.57	1.3	1	3.3	1.29	2.17	2.8	1.38	1	1.16	1	1.13	1.21	3.84	1.04	1	1	1.54	6.84	5.42	9.01	1	23.78	1
hsa-miR-545-3p		MIMAT0003165	nmiR03504.1:1	Endogenous	3.57	1.3	1	3.3	1.29	2.17	2.8	1.38	1	1.16	1	1.13	1.21	3.84	1.04	1	1	1.54	3.99	5.42	13.04	1	3.56	1
hsa-miR-551b-3p		MIMAT0003233	nmiR03545.1:1	Endogenous	6.73	1.3	1	3.3	1.29	2.17	2.8	1.38	1	1.16	1	1.13	1.21	3.84	1.04	1	1	1.54	1	167.42	58.47	10.58	3.56	1
hsa-miR-597		MIMAT0003265	nmiR03433.1:1	Endogenous	3.57	1.3	1	3.3	1.29	2.17	2.8	1.38	1	1.16	1	1.13	1.21	3.84	1.04	1	1	1.54	4.63	5.42	6.6	1	20.82	1
hsa-miR-30b-5p		MIMAT0000420	nmiR03157.1:1	Endogenous	479.94	1511.76	433.65	1210.85	8117.61	2119.41	3089.46	6770.23	750.36	809.94	580.21	1906.2	3198.65	3223.27	330.88	702.68	978.26	808.37	2090.84	1992.51	687.77	1891.98	3905.47	318.45
hsa-let-7f-5p		MIMAT0000067	nmiR03118.1:1	Endogenous	385.75	1389.37	652.1	2126.88	3353.58	2978.79	1368.85	1932.95	948.87	1103.59	1471.18	1517.25	1520.71	2365.56	824.8	829.05	1090.57	1955.65	1469.2	2049.89	1733.19	3009.02	454.4	273.81
hsa-miR-365a-3p		MIMAT0000710	nmiR03337.1:1	Endogenous	72.89	186.8	24.23	134.55	251.99	2.17	693.59	117.83	132.17	73.27	158.79	91.22	169.16	224.36	19.8	48.79	91.91	86.05	66.44	240.89	212.01	401.58	640.65	11.22
POS_F		nmiR00825.1	nmiR00825.1:1	Positive	56	115	100	90	120	99	88	87	105	84	94	91	71	73	94	88	107	100	97	80	101	116	67	100
hsa-miR-513c-5p		MIMAT0005789	nmiR03454.1:1	Endogenous	3.57	1.3	597.37	3.3	501.64	335.78	581.75	1.38	1	1.16	1	748.62	3.51	3.84	47.92	1638.61	1	1.54	1	5.42	1.32	1	3.56	1343.07
hsa-miR-342-3p		MIMAT0000753	nmiR03328.1:1	Endogenous	756.92	1611.14	1661.48	2684.86	529.55	2.17	4485.41	7938.36	836.21	2009.25	2467.28	697.46	1332.02	1333.18	1755.57	900.44	1650.95	2040.64	1705.09	10744.8	2627.78	3298.17	379.87	572.55
hsa-miR-146a-5p		MIMAT0000449	nmiR03217.1:1	Endogenous	11.21	690.65	19.13	790.28	11.12	2.17	1180.83	1687.91	95.63	435.38	411	672.48	65.93	657.04	457.89	129.57	435.59	904.88	373.21	2320.74	265.63	430.05	828.47	103.27
hsa-miR-136-5p		MIMAT0000448	nmiR03205.1:1	Endogenous	169.32	1.3	523.7	3.3	524.68	53.19	135.53	1.38	140.68	1.16	242.43	264.05	37.3	3.84	192.92	528.81	149.45	132.41	1	5.42	729.79	429.57	3.56	463.52
hsa-miR-28-5p		MIMAT0000085	nmiR03151.1:1	Endogenous	156.99	125.34	254.22	3.3	164	2.17	375.47	450.35	182.21	195.54	241.25	201.42	64.58	61.52	194.52	64.38	185.66	190.33	641.35	222.37	436.73	268.14	382.59	71.45
hsa-miR-25-3p		MIMAT0000081	nmiR03145.1:1	Endogenous	1817.72	7329.51	1623.28	14757.8	7392.48	7553.01	3908.95	8457.93	3286.49	3408.69	1894.57	2492.49	1312.03	5078.15	8781.75	3703.07	3666.83	2609.18	3743.56	4020.61	2220.04	1544.9	5559.55	5275.34
hsa-miR-374a-5p		MIMAT0000727	nmiR03348.1:1	Endogenous	1900.7	3579.82	3031.1	5535.25	4851.61	10744.9	7752.51	10820.2	3223.03	3470.37	3004.47	2810.14	2305.99	3535.88	3576.25	1645.85	3220.47	4140.16	6631.05	9870.75	5853.62	5680.54	2944.81	1556.13
NEG_A		nmiR00810.1	nmiR00810.1:1	Negative	1	1	1	1	1	1	1	1	1	11.06	1	1	1	1	1	1	1	1	1	1	1	1	1	1
NEG_B		nmiR00828.1	nmiR00828.1:1	Negative	1	2.09	1	1	1	1	1.26	1	1	1	1	10.76	1	1	3.09	4.59	1	7.76	5.93	1	9.93	1	1	1
NEG_C		nmiR00803.1	nmiR00803.1:1	Negative	1	1	1	1	1	1	1	1	1	1	1	1	1	1	1	1	1	1	1	1	1	1	1	1
NEG_F		nmiR00805.1	nmiR00805.1:1	Negative	1	1	1	1	1	1	1	1	1	1	1	1	1	1	1	1	1	1	1	1	1	1	4.84	1
ath-miR159a		MIMAT0000177	nmiR01610.1:1	SpikeIn	1	1	1	1	1	1	1	1	1	1	1	1	1	1	1	1	1	1	1	1	1	1	1	1
cel-miR-248		MIMAT0000304	nmiR01612.1:1	SpikeIn	1	1	1	1	1	1	1	1	1	1	1	1	1	1	1	1	1	1	1	1	1	1	1	1
cel-miR-254		MIMAT0000310	nmiR01613.1:1	SpikeIn	1	1	1	1	1	1	1	1	1	1	1	1	1	1	1	1	1	1	1	1	1	1	6.21	1
osa-miR414		MIMAT0001330	nmiR01622.1:1	SpikeIn	1	1	1	1	1	1	1	1	1	7.92	1	1	1	1	1	1	1	1	1	2.08	1	1	22.42	1
hsa-miR-92a-3p		MIMAT0000092	nmiR03169.1:1	Endogenous	154.75	274.89	73.66	741.61	726.48	2244.99	2.8	369.65	187.89	132.28	139.27	139.73	418.43	36.07	199.05	288.98	164.86	289.65	172.2	5.42	65.73	209.56	3.56	131.25
hsa-let-7i-5p		MIMAT0000415	nmiR03120.1:1	Endogenous	895.96	8369.76	1176.86	14508.7	2299.13	5103.61	7540	3076.86	2596.59	1735.96	2613.39	779.9	1455.46	2719.07	1645.71	790.5	2396.82	3452.39	3476.8	4131.78	2780.58	3279.04	1477.45	564.07
hsa-miR-139-5p		MIMAT0000250	nmiR03209.1:1	Endogenous	3.57	1.3	1	3.3	1.29	2.17	2.8	1.38	1	1.16	1	1.13	1.21	3.84	1.04	1	1	1.54	1	5.42	1.32	10.03	3.56	1
hsa-miR-206		MIMAT0000462	nmiR03265.1:1	Endogenous	3.57	1.3	1	3.3	1.29	2.17	2.8	1.38	1	1.16	1	1.13	1.21	3.84	1.04	1	1	1.54	8.71	5.42	1.32	1	3.56	1
hsa-miR-320d		MIMAT0006764	nmiR03303.1:1	Endogenous	3.57	1.3	1	3.3	1.29	2.17	2.8	1.38	1	1.16	1	1.13	1.21	3.84	1.04	1	1	1.54	28.58	5.42	1.32	1	36.6	1
hsa-miR-342-5p		MIMAT0004694	nmiR03329.1:1	Endogenous	3.57	1.3	1	3.3	1.29	2.17	2.8	10.37	1	1.16	1	1.13	1.21	3.84	1.04	1	1	1.54	3.39	5.42	1.32	1	20.31	1
hsa-miR-363-3p		MIMAT0000707	nmiR03336.1:1	Endogenous	3.57	1.3	1	3.3	1.29	695.29	2.8	6389.6	1	1.16	1	1.13	1.21	3.84	48.42	1	1	1.54	1	5.42	1.32	1	3.56	1
hsa-miR-4443		MIMAT0018961	nmiR03904.1:1	Endogenous	3.57	1.3	1	3.3	1.29	2.17	2.8	1.38	1	1.16	1	1.13	1.21	3.84	1.04	1	1	1.54	19.97	5.42	1.32	1	3.56	1
hsa-miR-4448		MIMAT0018967	nmiR03905.1:1	Endogenous	3.57	1.3	1	3.3	1.29	2.17	2.8	1.38	1	1.16	1	1.13	1.21	3.84	1.04	1	3.18	1.54	1	37.77	1.32	1	43.84	1
hsa-miR-517a-3p		MIMAT0002852	nmiR03461.1:1	Endogenous	3.57	1.3	1	3.3	1.29	2.17	2.8	1.38	1	1.16	1	1.13	1.21	3.84	1.04	7.83	1	1.54	1	5.42	1.32	1	3.56	1
hsa-miR-548b-3p		MIMAT0003254	nmiR03517.1:1	Endogenous	3.57	1.3	1	3.3	1.29	2.17	2.8	1.38	1	1.16	1	1.13	1.21	3.84	17.15	1	1	1.54	1	5.42	1.32	1	3.56	1
hsa-miR-548d-3p		MIMAT0003323	nmiR03521.1:1	Endogenous	3.57	1.3	1	3.3	1.29	2.17	2.8	1.38	1	1.16	1	1.13	1.21	3.84	6.4	1	1	1.54	1	5.42	1.32	1	3.56	1
hsa-miR-503		MIMAT0002874	nmiR03435.1:1	Endogenous	40.37	626.07	303.83	929.46	276.27	2.17	452.03	3.42	106.04	200.51	114.04	105.77	28.63	3.84	55.95	166.56	111.63	417.59	458.29	5.42	263.23	213.92	155.57	151.35
hsa-miR-18a-5p		MIMAT0000072	nmiR03133.1:1	Endogenous	72.89	1.3	17.64	3.3	304.71	572.31	317.73	75.16	408.5	117.28	66.25	48.3	74.76	3.84	62.29	74.1	70.26	187.89	124.82	5.42	13.09	3.63	180.94	97.02
POS_D		nmiR00822.1	nmiR00822.1:1	Positive	455	829	681	980	1000	780	921	959	1018	670	915	591	690	686	830	909	858	864	809	871	633	869	435	869
hsa-miR-4451		MIMAT0018973	nmiR03906.1:1	Endogenous	3.57	1.3	1	3.3	1.29	2.17	2.8	1.38	4.16	1.16	5.98	2.86	1.21	3.84	1.04	1	1	10.07	1	5.42	14.09	11.54	3.56	1
POS_E		nmiR00801.1	nmiR00801.1:1	Positive	78	207	141	225	254	188	165	205	248	148	207	114	147	137	152	238	205	196	202	181	129	263	147	204
hsa-miR-548ad		MIMAT0018946	nmiR03508.1:1	Endogenous	3.57	1.3	1	3.3	1.29	2.17	2.8	1.38	1	1.16	1	1.13	1.21	3.84	1.04	1	1	1.54	1	5.42	19.4	1.27	3.56	1
hsa-miR-29b-3p		MIMAT0000100	nmiR03153.1:1	Endogenous	6998.39	42233.3	20111.9	80529.4	60847.8	34695.1	39654.9	53349.4	10554.5	18917.7	35088.8	17944.8	110232	111298	55521.7	11059.8	12191	19050.1	40875.9	58733.8	17706.5	25702.7	119827	8000.67
hsa-miR-190a		MIMAT0000458	nmiR03244.1:1	Endogenous	34.76	1.3	62.86	3.3	82.63	108.08	122.25	85.22	1	1.16	1	58.82	1.21	210.18	108.21	1	19.12	1.54	79.91	172.09	155.77	59.76	28.8	1
hsa-miR-219-5p		MIMAT0000276	nmiR03280.1:1	Endogenous	3.57	1.3	1	3.3	1.29	2.17	2.8	1.38	1	1.16	1	3.63	1.21	3.84	1.04	1	1	1.54	1.95	5.42	1.32	1	29.27	1
hsa-miR-302f		MIMAT0005932	nmiR03299.1:1	Endogenous	3.57	1.3	1	3.3	1.29	2.17	2.8	1.38	1	1.16	1	21.44	1.21	3.84	1.04	4.9	1	1.54	1	5.42	1.32	1	3.56	1
hsa-miR-3200-3p		MIMAT0015085	nmiR03891.1:1	Endogenous	3.57	1.3	1	3.3	1.29	2.17	2.8	1.38	1	31.07	1	1.13	1.21	3.84	1.04	1	1	1.54	6.64	5.42	1.32	1	26.11	1
hsa-miR-4508		MIMAT0019045	nmiR03327.1:1	Endogenous	3.57	1.3	1	11.83	1.29	2.72	2.8	1.38	1	1.16	6.83	1.13	1.21	3.84	1.04	9.72	1	1.54	1	5.42	1.32	1	55.54	1
hsa-miR-511		MIMAT0002808	nmiR03447.1:1	Endogenous	3.57	1.3	1	3.3	1.29	2.17	2.8	1.38	1	1.16	1	4.99	1.21	3.84	1.04	1	1	1.54	1.49	5.42	1.32	1	3.56	1
hsa-miR-577		MIMAT0003242	nmiR03571.1:1	Endogenous	3.57	1.3	1	3.3	1.29	2.17	2.8	1.38	1	8.67	1	1.13	1.21	3.84	56.3	1	1	1.54	1	5.42	1.32	1	3.56	1
hsa-miR-628-5p		MIMAT0004809	nmiR03625.1:1	Endogenous	3.57	1.3	1	3.3	1.29	2.17	2.8	1.38	1	13	1	1.13	1.21	3.84	1.04	1	1	1.54	1.1	5.42	1.32	7.28	3.56	1
POS_C		nmiR00811.1	nmiR00811.1:1	Positive	1468	3047	2324	2914	3347	2472	2588	3055	2838	1894	2432	1819	2122	2017	2322	2111	2647	2924	2596	2423	1776	2309	2575	2476
B2M		NM_004048.2	NM_004048.2:25	Housekeeping	5649.39	15033.8	4984.51	4120.4	4469.99	4795.17	43783	26481.4	1	23100	1	9882.21	1375.6	4366.11	2403.33	1	6310.49	29482.8	20280.6	12289.7	16091	5568.18	3.56	506.88
hsa-miR-500a-5p+hsa-miR-501-5p		MIMAT0004773	nmiR03429.1:1	Endogenous	13.46	154.82	185.4	336.95	62.08	123.34	315.86	82.5	60.86	138.51	128.21	184.2	27.97	217.96	461.65	145.18	55.63	24.85	109.41	85.5	138.68	92.15	634.71	140.56
POS_B		nmiR00809.1	nmiR00809.1:1	Positive	5327	15304	9460	14847	15555	13377	12673	13504	16213	9733	12991	8172	10368	9608	12160	15077	13257	12754	12103	11257	8219	15103	10869	12506
POS_A		nmiR00813.1	nmiR00813.1:1	Positive	29338	73182	49775	72188	76779	60393	65567	66551	76167	49489	64200	44227	48978	45117	58766	64307	64683	64609	60466	57547	43834	64827	56511	62760
NEG_E		nmiR00827.1	nmiR00827.1:1	Negative	15.09	45.76	44.76	29.43	61.59	46.09	49.93	37.26	43.76	13.93	26.26	1	39.43	33.09	34.76	34.26	48.26	39.43	20.59	45.09	6.59	53.59	1	70.43
hsa-miR-485-3p		MIMAT0002176	nmiR03404.1:1	Endogenous	3.57	1.3	121.04	3.3	37.46	2.17	2.8	1.38	11.09	13.27	15.26	27.06	1.21	3.84	20	47.21	7.91	1.54	1	5.42	73.94	50.11	3.56	31.41
hsa-miR-1268a		MIMAT0005922	nmiR03784.1:1	Endogenous	3.57	1.3	1	21.17	1.29	2.17	2.8	1.38	7.12	6.85	8.32	28.7	1.21	3.84	1.04	11.72	1.39	20.7	1	5.42	6.04	1.9	33.55	1
hsa-miR-197-3p		MIMAT0000227	nmiR03253.1:1	Endogenous	42.61	203.01	78.91	235.23	686.04	503.9	55.49	458.51	132.48	387.68	207.9	132.45	125	333.81	433.85	175.54	142.32	205.64	180.03	509.25	188.97	313.69	29.52	88.37
hsa-miR-374b-5p		MIMAT0004955	nmiR03349.1:1	Endogenous	104.29	636.34	304.89	645.41	643.98	830.4	906.22	1866.98	508.97	626.57	478.46	525.79	270.59	519.22	487.01	232.08	462.25	652	994.09	949.91	737.37	613.29	1131.73	295.02
hsa-miR-520h		MIMAT0002867	nmiR03484.1:1	Endogenous	3.57	1.3	1	3.3	1.48	2.17	2.8	1.38	1	1.16	1	16.93	1.21	3.84	1.04	1	1	1.54	11.65	5.42	1.32	1	21.34	1
hsa-miR-34c-3p		MIMAT0004677	nmiR03167.1:1	Endogenous	3.57	1.3	1	3.3	1.29	2.17	2.8	1.38	1	1.16	1	10.82	28.54	3.84	1.04	1	1	1.54	1	5.42	1.32	1	3.56	1
hsa-miR-609		MIMAT0003277	nmiR03604.1:1	Endogenous	3.57	1.3	2.29	3.3	1.29	2.17	2.8	1.38	1	1.16	1	1.13	7.07	3.84	1.04	1	1	1.54	1	5.42	1.32	1	3.56	1
GAPDH		NM_002046.3	NM_002046.3:35	Housekeeping	7127.34	1.3	1	3.3	6215.75	2.17	2.8	1.38	1	1.16	1	1.13	1209.15	3.84	1.04	1	1	1.54	1	5.42	1.32	1	3.56	1
hsa-miR-361-5p		MIMAT0000703	nmiR03333.1:1	Endogenous	376.78	1596.1	811.16	2006.37	2694.46	2210.8	366.03	2526.85	968.56	2371.01	761.29	854.89	1576.97	4601.77	1059.53	509.39	947.38	712.81	438.25	1765.23	1338.63	1177.78	7583.38	392.62
hsa-let-7b-5p		MIMAT0000063	nmiR03114.1:1	Endogenous	9311.75	8127.44	29348.5	6133.54	8982.77	30325.7	2.8	11325.8	12966.2	11316.2	16623.6	17376.4	35825.9	8988.55	10699.7	8517.43	8606.26	14498.2	3530.59	25309.8	26695.6	27479.7	700.8	4729.33
hsa-miR-103a-3p		MIMAT0000101	nmiR03182.1:1	Endogenous	3.57	1.3	1	3.3	1.29	2.17	2.8	1.38	1	1.16	1	1.13	1.21	3.84	1.04	1	1	1.54	1	5.42	1.32	1	3.56	1
hsa-miR-1179		MIMAT0005824	nmiR03725.1:1	Endogenous	3.57	1.3	1	3.3	1.29	2.17	2.8	1.38	1	1.16	1	1.13	1.21	3.84	1.04	1	1	1.54	1	5.42	1.32	1	3.56	1
hsa-miR-1181		MIMAT0005826	nmiR03727.1:1	Endogenous	3.57	1.3	1	3.3	1.29	2.17	2.8	1.38	1	1.16	1	1.13	1.21	3.84	1.04	1	1	1.54	1	5.42	1.32	1	3.56	1
hsa-miR-1182		MIMAT0005827	nmiR03728.1:1	Endogenous	3.57	1.3	1	3.3	1.29	2.17	2.8	1.38	1	1.16	1	1.13	1.21	3.84	1.04	1	1	1.54	1	5.42	1.32	1	3.56	1
hsa-miR-1184		MIMAT0005829	nmiR03730.1:1	Endogenous	3.57	1.3	1	3.3	1.29	2.17	2.8	1.38	1	1.16	1	1.13	1.21	3.84	1.04	1	1	1.54	1	5.42	1.32	1	3.56	1
hsa-miR-1185-5p		MIMAT0005798	nmiR03731.1:1	Endogenous	3.57	1.3	1	3.3	1.29	2.17	2.8	1.38	1	1.16	1	1.13	1.21	3.84	1.04	1	1	1.54	1	5.42	1.32	1	3.56	1
hsa-miR-1193		MIMAT0015049	nmiR03732.1:1	Endogenous	3.57	1.3	1	3.3	1.29	2.17	2.8	1.38	1	1.16	1	1.13	1.21	3.84	1.04	1	1	1.54	1	5.42	1.32	1	3.56	1
hsa-miR-1197		MIMAT0005955	nmiR03733.1:1	Endogenous	3.57	1.3	1	3.3	1.29	2.17	2.8	1.38	1	1.16	1	1.13	1.21	3.84	1.04	1	1	1.54	1	5.42	1.32	1	3.56	1
hsa-miR-1200		MIMAT0005863	nmiR03734.1:1	Endogenous	3.57	1.3	1	3.3	1.29	2.17	2.8	1.38	1	1.16	1	1.13	1.21	3.84	1.04	1	1	1.54	1	5.42	1.32	1	3.56	1
hsa-miR-1202		MIMAT0005865	nmiR03735.1:1	Endogenous	3.57	1.3	1	3.3	1.29	2.17	2.8	1.38	1	1.16	1	1.13	1.21	3.84	1.04	1	1	1.54	1	5.42	1.32	1	3.56	1
hsa-miR-1203		MIMAT0005866	nmiR03736.1:1	Endogenous	3.57	1.3	1	3.3	1.29	2.17	2.8	1.38	1	1.16	1	1.13	1.21	3.84	1.04	1	1	1.54	1	5.42	1.32	1	3.56	1
hsa-miR-1204		MIMAT0005868	nmiR03737.1:1	Endogenous	3.57	1.3	1	3.3	1.29	2.17	2.8	1.38	1	1.16	1	1.13	1.21	3.84	1.04	1	1	1.54	1	5.42	1.32	1	3.56	1
hsa-miR-1205		MIMAT0005869	nmiR03738.1:1	Endogenous	3.57	1.3	1	3.3	1.29	2.17	2.8	1.38	1	1.16	1	1.13	1.21	3.84	1.04	1	1	1.54	1	5.42	1.32	1	3.56	1
hsa-miR-1207-3p		MIMAT0005872	nmiR03740.1:1	Endogenous	3.57	1.3	1	3.3	1.29	2.17	2.8	1.38	1	1.16	1	1.13	1.21	3.84	1.04	1	1	1.54	1	5.42	1.32	1	3.56	1
hsa-miR-1208		MIMAT0005873	nmiR03741.1:1	Endogenous	3.57	1.3	1	3.3	1.29	2.17	2.8	1.38	1	1.16	1	1.13	1.21	3.84	1.04	1	1	1.54	1	5.42	1.32	1	4.33	1
hsa-miR-1224-3p		MIMAT0005459	nmiR03742.1:1	Endogenous	3.57	1.3	1	3.3	1.29	2.17	2.8	1.38	1	1.16	1	1.13	1.21	3.84	1.04	1	1	1.54	1	5.42	1.32	1	3.56	1
hsa-miR-1224-5p		MIMAT0005458	nmiR03452.1:1	Endogenous	3.57	1.3	1	3.3	1.29	2.17	2.8	1.38	1	1.16	1	1.13	1.21	3.84	1.04	1	1	1.54	1	5.42	1.32	1	3.56	1
hsa-miR-1225-3p		MIMAT0005573	nmiR03743.1:1	Endogenous	3.57	1.3	1	3.3	1.29	2.17	2.8	1.38	1	1.16	1	1.13	1.21	3.84	1.04	1	1	1.54	1	5.42	1.32	1	3.56	1
hsa-miR-1225-5p		MIMAT0005572	nmiR03744.1:1	Endogenous	3.57	1.3	1	3.3	1.29	2.17	2.8	1.38	1	1.16	1	1.13	1.21	3.84	1.04	1	1	1.54	1	5.42	1.32	1	3.56	1
hsa-miR-1227		MIMAT0005580	nmiR03746.1:1	Endogenous	3.57	1.3	1	3.3	1.29	2.17	2.8	1.38	1	1.16	1	1.13	1.21	3.84	1.04	1	1	1.54	1	5.42	1.32	1	3.56	1
hsa-miR-1228-3p		MIMAT0005583	nmiR03747.1:1	Endogenous	3.57	1.3	1	3.3	1.29	2.17	2.8	1.38	1	1.16	1	1.13	1.21	3.84	1.04	1	1	1.54	1	5.42	1.32	1	27.75	1
hsa-miR-1229		MIMAT0005584	nmiR03748.1:1	Endogenous	3.57	1.3	1	3.3	1.29	2.17	2.8	1.38	1	1.16	1	1.13	1.21	3.84	1.04	1	1	1.54	1	5.42	1.32	1	5.65	1
hsa-miR-1231		MIMAT0005586	nmiR03749.1:1	Endogenous	3.57	1.3	1	3.3	1.29	2.17	2.8	1.38	1	1.16	1	1.13	1.21	3.84	1.04	1	1	1.54	1	5.42	1.32	1	3.56	1
hsa-miR-1236		MIMAT0005591	nmiR03752.1:1	Endogenous	3.57	1.3	1	3.3	1.29	2.17	2.8	1.38	1	1.16	1	1.13	1.21	3.84	1.04	1	1	1.54	1	5.42	1.32	1	3.56	1
hsa-miR-1237		MIMAT0005592	nmiR03754.1:1	Endogenous	3.57	1.3	1	3.3	1.29	2.17	2.8	1.38	1	1.16	1	1.13	1.21	3.84	1.04	1	1	1.54	1	5.42	1.32	1	9.93	1
hsa-miR-1238		MIMAT0005593	nmiR03755.1:1	Endogenous	3.57	1.3	1	3.3	1.29	2.17	2.8	1.38	1	1.16	1	1.13	1.21	3.84	1.04	1	1	1.54	1	5.42	1.32	1	14.41	1
hsa-miR-124-3p		MIMAT0000422	nmiR03188.1:1	Endogenous	3.57	1.3	1	3.3	1.29	2.17	2.8	1.38	1	1.16	1	1.13	1.21	3.84	1.04	1	1	1.54	1	5.42	1.32	1	3.56	1
hsa-miR-1243		MIMAT0005894	nmiR03756.1:1	Endogenous	3.57	1.3	1	3.3	1.29	2.17	2.8	1.38	1	1.16	1	1.13	1.21	3.84	1.04	1	1	1.54	1	5.42	1.32	1	3.56	1
hsa-miR-1245a		MIMAT0005897	nmiR03760.1:1	Endogenous	3.57	1.3	1	3.3	1.29	2.17	2.8	1.38	1	1.16	1	1.13	1.21	3.84	1.04	1	1	1.54	1	5.42	1.32	1	3.56	1
hsa-miR-1245b-3p		MIMAT0019951	nmiR03758.1:1	Endogenous	3.57	1.3	1	3.3	1.29	2.17	2.8	1.38	1	1.16	1	1.13	1.21	3.84	1.04	1	1	1.54	1	5.42	1.32	1	3.56	1
hsa-miR-1245b-5p		MIMAT0019950	nmiR03759.1:1	Endogenous	3.57	1.3	1	3.3	1.29	2.17	2.8	1.38	1	1.16	1	1.13	1.21	3.84	1.04	1	1	1.54	1	5.42	1.32	1	3.56	1
hsa-miR-1247-5p		MIMAT0005899	nmiR03761.1:1	Endogenous	3.57	1.3	1	3.3	1.29	2.17	2.8	1.38	1	1.16	1	1.13	1.21	3.84	1.04	1	1	1.54	1	5.42	1.32	1	3.56	1
hsa-miR-1248		MIMAT0005900	nmiR03762.1:1	Endogenous	3.57	1.3	1	3.3	1.29	2.17	2.8	1.38	1	1.16	1	1.13	1.21	3.84	1.04	1	1	1.54	1	5.42	1.32	1	3.56	1
hsa-miR-1249		MIMAT0005901	nmiR03763.1:1	Endogenous	3.57	1.3	1	3.3	1.29	2.17	2.8	1.38	1	1.16	1	1.13	1.21	3.84	1.04	1	1	1.54	1	5.42	1.32	1	3.56	1
hsa-miR-1250		MIMAT0005902	nmiR03764.1:1	Endogenous	3.57	1.3	1	3.3	1.29	2.17	2.8	1.38	1	1.16	1	1.13	1.21	3.84	1.04	1	1	1.54	1	5.42	1.32	1	12.78	1
hsa-miR-1251		MIMAT0005903	nmiR03765.1:1	Endogenous	3.57	1.3	1	3.3	1.29	2.17	2.8	1.38	1	1.16	1	1.13	1.21	3.84	1.04	1	1	1.54	1	5.42	1.32	1	3.56	1
hsa-miR-1253		MIMAT0005904	nmiR03767.1:1	Endogenous	3.57	1.3	1	3.3	1.29	2.17	2.8	1.38	1	1.16	1	1.13	1.21	3.84	1.04	1	1	1.54	1	5.42	1.32	1	3.56	1
hsa-miR-1254		MIMAT0005905	nmiR03768.1:1	Endogenous	3.57	1.3	1	3.3	1.29	2.17	2.8	1.38	1	1.16	1	1.13	1.21	3.84	1.04	1	1	1.54	1	5.42	1.32	1	3.56	1
hsa-miR-1255b-5p		MIMAT0005945	nmiR03770.1:1	Endogenous	3.57	1.3	1	3.3	1.29	2.17	2.8	1.38	1	1.16	1	1.13	1.21	3.84	1.04	1	1	1.54	1	5.42	1.32	1	3.56	1
hsa-miR-1262		MIMAT0005914	nmiR03777.1:1	Endogenous	3.57	1.3	1	3.3	1.29	2.17	2.8	1.38	1	1.16	1	1.13	1.21	3.84	1.04	1	1	1.54	1	5.42	1.32	1	3.56	1
hsa-miR-1263		MIMAT0005915	nmiR03778.1:1	Endogenous	3.57	1.3	1	3.3	1.29	2.17	2.8	1.38	1	1.16	1	1.13	1.21	3.84	1.04	1	1	1.54	1	5.42	1.32	1	3.56	1
hsa-miR-1264		MIMAT0005791	nmiR03779.1:1	Endogenous	3.57	1.3	1	3.3	1.29	2.17	2.8	1.38	1	1.16	1	1.13	1.21	3.84	1.04	1	1	1.54	1	5.42	1.32	1	11.97	1
hsa-miR-1266		MIMAT0005920	nmiR03781.1:1	Endogenous	3.57	1.3	1	3.3	1.29	2.17	2.8	1.38	1	1.16	1	1.13	1.21	3.84	1.04	1	1	1.54	1	5.42	1.32	1	3.56	1
hsa-miR-1267		MIMAT0005921	nmiR03782.1:1	Endogenous	3.57	1.3	1	3.3	1.29	2.17	2.8	1.38	1	1.16	1	1.13	1.21	3.84	1.04	1	1	1.54	1	5.42	1.32	1	3.56	1
hsa-miR-1268b		MIMAT0018925	nmiR03783.1:1	Endogenous	3.57	1.3	1	3.3	1.29	2.17	2.8	1.38	1	1.16	1	1.13	1.21	3.84	1.04	1	1	1.54	1	5.42	1.32	1	28.35	1
hsa-miR-1269a		MIMAT0005923	nmiR03786.1:1	Endogenous	3.57	1.3	1	3.3	1.29	2.17	2.8	1.38	1	1.16	1	1.13	1.21	3.84	1.04	1	1	1.54	1	5.42	1.32	1	3.56	1
hsa-miR-1269b		MIMAT0019059	nmiR03785.1:1	Endogenous	3.57	1.3	1	3.3	1.29	2.17	2.8	1.38	1	1.16	1	1.13	1.21	3.84	1.04	1	1	1.54	1	5.42	1.32	1	3.56	1
hsa-miR-1270		MIMAT0005924	nmiR03787.1:1	Endogenous	3.57	1.3	1	3.3	1.29	2.17	2.8	1.38	1	1.16	1	1.13	1.21	3.84	1.04	1	1	1.54	1	5.42	1.32	1	3.56	1
hsa-miR-1272		MIMAT0005925	nmiR03789.1:1	Endogenous	3.57	1.3	1	3.3	1.29	2.17	2.8	1.38	1	1.16	1	1.13	1.21	3.84	1.04	1	1	1.54	1	5.42	1.32	1	5.85	1
hsa-miR-1273c		MIMAT0015017	nmiR03790.1:1	Endogenous	3.57	1.3	1	3.3	1.29	2.17	2.8	1.38	1	1.16	1	1.13	1.21	3.84	1.04	1	1	1.54	1	5.42	1.32	1	3.56	1
hsa-miR-1273d		MIMAT0015090	nmiR03791.1:1	Endogenous	3.57	1.3	1	3.3	1.29	2.17	2.8	1.38	1	1.16	1	1.13	1.21	3.84	1.04	1	1	1.54	1	5.42	1.32	1	11.86	1
hsa-miR-1273e		MIMAT0018079	nmiR03792.1:1	Endogenous	3.57	1.3	1	3.3	1.29	2.17	2.8	1.38	1	1.16	1	1.13	1.21	3.84	1.04	1	1	1.54	1	5.42	1.32	1	23.06	1
hsa-miR-1273f		MIMAT0020601	nmiR03793.1:1	Endogenous	3.57	1.3	1	3.3	1.29	2.17	2.8	1.38	1	1.16	1	1.13	1.21	3.84	1.04	1	1	1.54	1	5.42	1.32	1	3.56	1
hsa-miR-1273g-5p		MIMAT0020602	nmiR03794.1:1	Endogenous	3.57	1.3	1	3.3	1.29	2.17	2.8	1.38	1	1.16	1	1.13	1.21	3.84	1.04	1	1	1.54	1	5.42	1.32	1	3.56	1
hsa-miR-1275		MIMAT0005929	nmiR03796.1:1	Endogenous	3.57	1.3	1	3.3	1.29	2.17	2.8	1.38	1	1.16	1	1.13	1.21	3.84	1.04	1	1	1.54	1	5.42	1.32	1	36.6	1
hsa-miR-1278		MIMAT0005936	nmiR03799.1:1	Endogenous	3.57	1.3	1	3.3	1.29	2.17	2.8	1.38	1	1.16	1	1.13	1.21	3.84	1.04	1	1	1.54	1	5.42	1.32	1	3.56	1
hsa-miR-1280		MIMAT0005946	nmiR03801.1:1	Endogenous	3.57	1.3	1	3.3	1.29	2.17	2.8	1.38	1	1.16	1	1.13	1.21	3.84	1.04	1	1	1.54	1	5.42	1.32	1	3.56	1
hsa-miR-1281		MIMAT0005939	nmiR03802.1:1	Endogenous	3.57	1.3	1	3.3	1.29	2.17	2.8	1.38	1	1.16	1	1.13	1.21	3.84	1.04	1	1	1.54	1	5.42	1.32	1	3.56	1
hsa-miR-1282		MIMAT0005940	nmiR03803.1:1	Endogenous	3.57	1.3	1	3.3	1.29	2.17	2.8	1.38	1	1.16	1	1.13	1.21	3.84	1.04	1	1	1.54	1	5.42	1.32	1	3.56	1
hsa-miR-1283		MIMAT0005799	nmiR03570.1:1	Endogenous	3.57	1.3	1	3.3	1.29	2.17	2.8	1.38	1	1.16	1	1.13	1.21	3.84	1.04	1	1	1.54	1	5.42	1.32	1	3.56	1
hsa-miR-1284		MIMAT0005941	nmiR03804.1:1	Endogenous	3.57	1.3	1	3.3	1.29	2.17	2.8	1.38	1	1.16	1	1.13	1.21	3.84	1.04	1	1	1.54	1	5.42	1.32	1	3.56	1
hsa-miR-1285-3p		MIMAT0005876	nmiR03805.1:1	Endogenous	3.57	1.3	1	3.3	1.29	2.17	2.8	1.38	1	1.16	1	1.13	1.21	3.84	1.04	1	1	1.54	1	5.42	1.32	1	3.56	1
hsa-miR-1286		MIMAT0005877	nmiR03806.1:1	Endogenous	3.57	1.3	1	3.3	1.29	2.17	2.8	1.38	1	1.16	1	1.13	1.21	3.84	1.04	1	1	1.54	1	5.42	1.32	1	3.56	1
hsa-miR-1288		MIMAT0005942	nmiR03808.1:1	Endogenous	3.57	1.3	1	3.3	1.29	2.17	2.8	1.38	1	1.16	1	1.13	1.21	3.84	1.04	1	1	1.54	1	5.42	1.32	1	3.56	1
hsa-miR-1289		MIMAT0005879	nmiR03809.1:1	Endogenous	3.57	1.3	1	3.3	1.29	2.17	2.8	1.38	1	1.16	1	1.13	1.21	3.84	1.04	1	1	1.54	1	5.42	1.32	1	19.9	1
hsa-miR-129-2-3p		MIMAT0004605	nmiR03195.1:1	Endogenous	3.57	1.3	1	3.3	1.29	2.17	13.38	1.38	1	1.16	1	1.13	1.21	3.84	1.04	1	1	1.54	1	5.42	1.32	1	3.56	1
hsa-miR-129-5p		MIMAT0000242	nmiR03196.1:1	Endogenous	3.57	1.3	1	3.3	1.29	2.17	2.8	1.38	1	1.16	1	1.13	1.21	3.84	1.04	1	1	1.54	1	5.42	1.32	1	3.56	1
hsa-miR-1291		MIMAT0005881	nmiR03811.1:1	Endogenous	3.57	1.3	1	3.3	1.29	2.17	2.8	1.38	1	1.16	1	1.13	1.21	3.84	1.04	1	1	1.54	1	5.42	1.32	1	11.65	1
hsa-miR-1292		MIMAT0005943	nmiR03812.1:1	Endogenous	3.57	1.3	1	3.3	1.29	2.17	2.8	1.38	1	1.16	1	1.13	1.21	3.84	1.04	1	1	1.54	1	5.42	1.32	1	3.56	1
hsa-miR-1293		MIMAT0005883	nmiR03813.1:1	Endogenous	3.57	1.3	1	3.3	1.29	2.17	2.8	1.38	1	1.16	1	1.13	1.21	3.84	1.04	1	1	1.54	1	5.42	1.32	1	9.41	1
hsa-miR-1294		MIMAT0005884	nmiR03814.1:1	Endogenous	3.57	1.3	1	3.3	1.29	2.17	2.8	1.38	1	1.16	1	1.13	1.21	3.84	1.04	1	1	1.54	1	5.42	1.32	1	3.56	1
hsa-miR-1295a		MIMAT0005885	nmiR03815.1:1	Endogenous	3.57	1.3	1	3.3	1.29	2.17	2.8	1.38	1	1.16	1	1.13	1.21	3.84	1.04	1	1	1.54	1	5.42	1.32	1	3.56	1
hsa-miR-1296		MIMAT0005794	nmiR03816.1:1	Endogenous	3.57	1.3	1	3.3	1.29	2.17	2.8	1.38	1	1.16	1	1.13	1.21	3.84	1.04	1	1	1.54	1	5.42	1.32	1	3.56	1
hsa-miR-1297		MIMAT0005886	nmiR03817.1:1	Endogenous	3.57	1.3	1	3.3	1.29	2.17	2.8	1.38	1	1.16	1	1.13	1.21	3.84	1.04	1	1	1.54	1	5.42	1.32	1	9.01	1
hsa-miR-1298		MIMAT0005800	nmiR03818.1:1	Endogenous	3.57	1.3	1	3.3	1.29	2.17	2.8	1.38	1	1.16	1	1.13	1.21	3.84	1.04	1	1	1.54	1	5.42	1.32	1	10.33	1
hsa-miR-1299		MIMAT0005887	nmiR03819.1:1	Endogenous	3.57	1.3	1	3.3	1.29	2.17	2.8	1.38	1	1.16	1	1.13	1.21	3.84	1.04	1	1	1.54	1	5.42	1.32	1	3.56	1
hsa-miR-1302		MIMAT0005890	nmiR03821.1:1	Endogenous	3.57	1.3	1	3.3	1.29	2.17	2.8	1.38	1	1.16	1	1.13	1.21	3.84	1.04	1	1	1.54	1	5.42	1.32	1	15.02	1
hsa-miR-1304-5p		MIMAT0005892	nmiR03823.1:1	Endogenous	3.57	1.3	1	3.3	1.29	2.17	2.8	1.38	1	1.16	1	1.13	1.21	3.84	1.04	1	1	1.54	1	5.42	1.32	1	10.53	1
hsa-miR-1306-3p		MIMAT0005950	nmiR03825.1:1	Endogenous	3.57	1.3	1	3.3	1.29	2.17	2.8	1.38	1	1.16	1	1.13	1.21	3.84	1.04	1	1	1.54	1	5.42	1.32	1	3.56	1
hsa-miR-1321		MIMAT0005952	nmiR03827.1:1	Endogenous	3.57	1.3	1	3.3	1.29	2.17	2.8	1.38	1	1.16	1	1.13	1.21	3.84	1.04	1	1	1.54	1	5.42	1.59	1	10.85	1
hsa-miR-1322		MIMAT0005953	nmiR03828.1:1	Endogenous	3.57	1.3	1	3.3	1.29	2.17	2.8	1.38	1	1.16	1	1.13	1.21	3.84	1.04	1	1	1.54	1	5.42	1.32	1	3.56	1
hsa-miR-1324		MIMAT0005956	nmiR03830.1:1	Endogenous	3.57	1.3	1	3.3	1.29	2.17	2.8	1.38	1	1.16	1	1.13	1.21	3.84	1.04	1	1	1.54	1	5.42	1.32	1	3.56	1
hsa-miR-134		MIMAT0000447	nmiR03202.1:1	Endogenous	3.57	1.3	1	3.3	1.29	2.17	2.8	1.38	1	1.16	1	1.13	1.21	3.84	1.04	1	1	1.54	1	5.42	1.32	1	32.43	1
hsa-miR-137		MIMAT0000429	nmiR03206.1:1	Endogenous	3.57	1.3	1	3.3	1.29	2.17	2.8	1.38	1	1.16	1	1.13	1.21	3.84	1.04	1	1	1.54	1	5.42	8.74	1	3.56	1
hsa-miR-138-5p		MIMAT0000430	nmiR03207.1:1	Endogenous	3.57	1.3	1	3.3	1.29	2.17	2.8	1.38	1	1.16	1	1.13	1.21	3.84	1.04	1	1	1.54	1	5.42	1.32	1	4.33	1
hsa-miR-139-3p		MIMAT0004552	nmiR03208.1:1	Endogenous	3.57	1.3	1	3.3	1.29	2.17	2.8	1.38	1	1.16	1	1.13	1.21	3.84	1.04	1	1	1.54	1	5.42	1.32	1	3.56	1
hsa-miR-142-5p		MIMAT0000433	nmiR03214.1:1	Endogenous	3.57	1.3	1	3.3	1.29	2.17	2.8	4.98	1	1.16	1	1.13	1.21	3.84	1.04	1	1	1.54	1	5.42	1.32	1	3.56	1
hsa-miR-1468		MIMAT0006789	nmiR03831.1:1	Endogenous	3.57	1.3	1	3.3	1.29	2.17	2.8	1.38	1	1.16	1	1.13	1.21	3.84	1.04	1	1	1.54	1	5.42	1.32	1	3.56	1
hsa-miR-1469		MIMAT0007347	nmiR03832.1:1	Endogenous	3.57	1.3	1	3.3	1.29	2.17	2.8	1.38	1	1.16	1	1.13	1.21	3.84	1.04	1	1	1.54	1	5.42	1.32	1	3.56	1
hsa-miR-1470		MIMAT0007348	nmiR03833.1:1	Endogenous	3.57	1.3	1	3.3	1.29	2.17	2.8	1.38	1	1.16	1	1.13	1.21	3.84	1.04	1	1	1.54	1	5.42	1.32	1	3.56	1
hsa-miR-1471		MIMAT0007349	nmiR03834.1:1	Endogenous	3.57	1.3	1	3.3	1.29	2.17	2.8	1.38	1	1.16	1	1.13	1.21	3.84	1.04	1	1	1.54	1	5.42	1.32	1	3.56	1
hsa-miR-147a		MIMAT0000251	nmiR03222.1:1	Endogenous	3.57	1.3	1	3.3	1.29	2.17	2.8	1.38	1	1.16	1	1.13	1.21	3.84	1.04	1	1	1.54	1	5.42	1.32	1	3.56	1
hsa-miR-147b		MIMAT0004928	nmiR03221.1:1	Endogenous	3.57	1.3	1	3.3	1.29	2.17	2.8	1.38	1	1.16	1	1.13	1.21	3.84	1.04	1	1	1.54	1	5.42	1.32	1	13.29	1
hsa-miR-151b		MIMAT0010214	nmiR03226.1:1	Endogenous	3.57	1.3	1	3.3	1.29	2.17	2.8	1.38	1	1.16	1	1.13	1.21	3.84	1.04	1	1	1.54	1	5.42	1.32	1	3.56	1
hsa-miR-153		MIMAT0000439	nmiR03230.1:1	Endogenous	3.57	1.3	1	3.3	1.29	2.17	2.8	1.38	1	1.16	1	1.13	1.21	3.84	1.04	1	1	1.54	1	5.42	1.32	1	3.56	1
hsa-miR-1537		MIMAT0007399	nmiR03835.1:1	Endogenous	3.57	1.3	1	3.3	1.29	2.17	2.8	1.38	1	1.16	1	1.13	1.21	3.84	1.04	1	1	1.54	1	5.42	1.32	1	3.56	1
hsa-miR-1538		MIMAT0007400	nmiR03836.1:1	Endogenous	3.57	1.3	1	3.3	1.29	2.17	2.8	1.38	1	1.16	1	1.13	1.21	3.84	1.04	1	1	1.54	1	5.42	1.32	1	3.56	1
hsa-miR-1539		MIMAT0007401	nmiR03837.1:1	Endogenous	3.57	1.3	1	3.3	1.29	2.17	2.8	1.38	1	1.16	1	1.24	1.21	3.84	1.04	1	1	1.54	1	5.42	1.32	1	7.49	1
hsa-miR-1825		MIMAT0006765	nmiR03838.1:1	Endogenous	3.57	1.3	1	3.3	1.29	2.17	2.8	1.38	1	1.16	1	1.13	1.21	3.84	1.04	1	1	1.54	1	5.42	1.32	1	3.56	1
hsa-miR-1827		MIMAT0006767	nmiR03839.1:1	Endogenous	3.57	1.3	1	3.3	1.29	2.17	2.8	1.38	1	1.16	1	1.13	1.21	3.84	1.04	1	1	1.54	1	5.42	1.32	1	3.56	1
hsa-miR-184		MIMAT0000454	nmiR03237.1:1	Endogenous	3.57	1.3	1	3.3	1.29	2.17	2.8	1.38	1	1.16	1	1.13	1.21	3.84	1.04	1	1	1.54	1	5.42	1.32	1	3.56	1
hsa-miR-188-3p		MIMAT0004613	nmiR03241.1:1	Endogenous	3.57	1.3	1	3.3	1.29	2.17	2.8	1.38	1	1.16	1	1.13	1.21	3.84	1.04	1	1	1.54	1	5.42	1.32	1	3.56	1
hsa-miR-18b-5p		MIMAT0001412	nmiR03134.1:1	Endogenous	3.57	1.3	1	3.3	1.29	2.17	2.8	209.12	1	1.16	1	1.13	1.21	3.84	1.04	1	1	1.54	1	5.42	1.32	1	3.56	1
hsa-miR-1908		MIMAT0007881	nmiR03840.1:1	Endogenous	3.57	1.3	1	3.3	1.29	2.17	2.8	1.38	1	1.16	1	1.13	1.21	3.84	1.04	1	1	1.54	1	5.42	1.32	1	3.56	1
hsa-miR-190b		MIMAT0004929	nmiR03243.1:1	Endogenous	3.57	1.3	1	3.3	1.29	2.17	2.8	21.58	1	1.16	1	1.13	1.21	3.84	1.04	1	1	1.54	1	5.42	1.32	1	3.56	1
hsa-miR-1910		MIMAT0007884	nmiR03842.1:1	Endogenous	3.57	1.3	1	3.3	1.29	2.17	2.8	1.38	1	1.16	1	1.13	1.21	3.84	1.04	1	1	1.54	1	5.42	1.32	1	4.73	1
hsa-miR-1913		MIMAT0007888	nmiR03845.1:1	Endogenous	3.57	1.3	1	3.3	1.29	2.17	2.8	1.38	1	1.16	1	1.13	1.21	3.84	1.04	1	1	1.54	1	5.42	1.32	1	3.56	1
hsa-miR-1914-5p		MIMAT0007889	nmiR03846.1:1	Endogenous	3.57	1.3	1	3.3	1.29	2.17	2.8	1.38	1	1.16	1	1.13	1.21	3.84	1.04	1	1	1.54	1	5.42	1.32	1	3.56	1
hsa-miR-1976		MIMAT0009451	nmiR03850.1:1	Endogenous	3.57	1.3	1	3.3	1.29	2.17	2.8	1.38	1	1.16	1	1.13	1.21	3.84	1.04	1	1	1.54	1	5.42	1.32	1	3.56	1
hsa-miR-198		MIMAT0000228	nmiR03254.1:1	Endogenous	3.57	1.3	1	3.3	1.29	2.17	2.8	1.38	1	1.16	1	1.13	1.21	3.84	1.04	1	1	1.54	1	5.42	1.32	1	3.56	1
hsa-miR-202-3p		MIMAT0002811	nmiR03261.1:1	Endogenous	3.57	1.3	1	3.3	1.29	2.17	2.8	1.38	1	1.16	1	1.13	1.21	3.84	1.04	1	1	1.54	1	5.42	1.32	1	3.56	1
hsa-miR-2052		MIMAT0009977	nmiR03852.1:1	Endogenous	3.57	1.3	1	3.3	1.29	2.17	2.8	1.38	1	1.16	1	1.13	1.21	3.84	1.04	1	1	1.54	1	5.42	1.32	1	3.56	1
hsa-miR-2053		MIMAT0009978	nmiR03853.1:1	Endogenous	3.57	1.3	1	3.3	1.29	2.17	2.8	1.38	1	1.16	1	1.13	1.21	3.84	1.04	1	1	1.54	1	5.42	1.32	1	6.16	1
hsa-miR-2054		MIMAT0009979	nmiR03854.1:1	Endogenous	3.57	1.3	1	3.3	1.29	2.17	2.8	1.38	1	1.16	1	1.13	1.21	3.84	1.04	1	1	1.54	1	5.42	1.32	1	3.56	1
hsa-miR-208a		MIMAT0000241	nmiR03266.1:1	Endogenous	3.57	1.3	1	3.3	1.29	2.17	2.8	1.38	1	1.16	1	1.13	1.21	3.84	1.04	1	1	1.54	1	5.42	1.32	1	3.56	1
hsa-miR-208b		MIMAT0004960	nmiR03267.1:1	Endogenous	3.57	1.3	1	3.3	1.29	2.17	2.8	1.38	1	1.16	1	1.13	1.21	3.84	1.04	1	1	1.54	1	5.42	1.32	1	3.56	1
hsa-miR-211-5p		MIMAT0000268	nmiR03270.1:1	Endogenous	3.57	1.3	1	3.3	1.29	2.17	2.8	1.38	1	1.16	1	1.13	1.21	3.84	1.04	1	1	1.54	1	5.42	1.32	1	3.56	1
hsa-miR-2113		MIMAT0009206	nmiR03856.1:1	Endogenous	3.57	1.3	1	3.3	1.29	2.17	2.8	1.38	1	1.16	1	1.13	1.21	3.84	1.04	1	1	1.54	1	5.42	1.32	1	3.56	1
hsa-miR-2114-5p		MIMAT0011156	nmiR03857.1:1	Endogenous	3.57	1.3	1	3.3	1.29	2.17	2.8	1.38	1	1.16	1	1.13	1.21	3.84	1.04	1	1	1.54	1	5.42	1.32	1	13.69	1
hsa-miR-2115-5p		MIMAT0011158	nmiR03858.1:1	Endogenous	3.57	1.3	1	3.3	1.29	2.17	2.8	1.38	1	1.16	1	1.13	1.21	3.84	1.04	1	1	1.54	1	5.42	1.32	1	3.56	1
hsa-miR-212-3p		MIMAT0000269	nmiR03271.1:1	Endogenous	3.57	1.3	1	3.3	1.29	2.17	2.8	1.38	1	1.16	1	1.13	1.21	3.84	1.04	1	1	1.54	1	5.42	1.32	1	7.28	1
hsa-miR-215		MIMAT0000272	nmiR03273.1:1	Endogenous	3.57	1.3	1	3.3	1.29	2.17	2.8	1.38	1	1.16	1	1.13	1.21	3.84	1.04	1	1	1.54	1	5.42	1.32	1	3.56	1
hsa-miR-216b		MIMAT0004959	nmiR03275.1:1	Endogenous	3.57	1.3	1	3.3	1.29	2.17	2.8	1.38	1	1.16	1	1.13	1.21	3.84	1.04	1	1	1.54	1	5.42	1.32	1	3.56	1
hsa-miR-217		MIMAT0000274	nmiR03276.1:1	Endogenous	3.57	1.3	1	3.3	1.29	2.17	2.8	1.38	1	1.16	1	1.13	1.21	3.84	1.04	1	1	1.54	1	5.42	1.32	1	15.42	1
hsa-miR-219-1-3p		MIMAT0004567	nmiR03278.1:1	Endogenous	3.57	1.3	1	3.3	1.29	2.17	2.8	1.38	1	1.16	1	1.13	1.21	3.84	1.04	1	1	1.54	1	5.42	7.16	1	11.65	1
hsa-miR-219-2-3p		MIMAT0004675	nmiR03279.1:1	Endogenous	3.57	1.3	1	3.3	1.29	2.17	2.8	1.38	1	1.16	1	1.13	1.21	3.84	1.04	1	1	1.54	1	5.42	1.32	1	13.9	1
hsa-miR-224-5p		MIMAT0000281	nmiR03284.1:1	Endogenous	3.57	1.3	1	3.3	1.29	2.17	2.8	1.38	1	1.16	1	1.13	1.21	3.84	1.04	1	1	1.54	1	5.42	1.32	1	5.45	1
hsa-miR-2276		MIMAT0011775	nmiR03860.1:1	Endogenous	3.57	1.3	1	3.3	1.29	2.17	2.8	1.38	1	1.16	1	1.13	1.21	3.84	1.04	1	1	1.54	1	5.42	1.32	1	35.08	1
hsa-miR-2277-3p		MIMAT0011777	nmiR03861.1:1	Endogenous	3.57	1.3	1	3.3	1.29	2.17	2.8	1.38	1	1.16	1	1.13	1.21	3.84	1.04	1	1	1.54	1	5.42	1.32	1	17.46	1
hsa-miR-2277-5p		MIMAT0017352	nmiR03862.1:1	Endogenous	3.57	1.3	1	3.3	1.29	2.17	2.8	1.38	1	1.16	1	1.13	1.21	3.84	1.04	1	1	1.54	1	5.42	1.32	1	3.56	1
hsa-miR-2278		MIMAT0011778	nmiR03863.1:1	Endogenous	3.57	1.3	1	3.3	1.29	2.17	2.8	1.38	1	1.16	1	1.13	1.21	3.84	1.04	1	1	1.54	1	5.42	1.32	1	3.56	1
hsa-miR-296-3p		MIMAT0004679	nmiR03285.1:1	Endogenous	3.57	1.3	1	3.3	1.29	2.17	2.8	1.38	1	1.16	1	1.13	1.21	3.84	1.04	1	1	1.54	1	5.42	1.32	1	3.56	1
hsa-miR-298		MIMAT0004901	nmiR03288.1:1	Endogenous	3.57	1.3	1	3.3	1.29	2.17	2.8	1.38	1	1.16	1	1.13	1.21	3.84	1.04	1	1	1.54	1	5.42	1.32	1	3.56	1
hsa-miR-300		MIMAT0004903	nmiR03291.1:1	Endogenous	3.57	1.3	1	3.3	1.29	2.17	2.8	1.38	1	1.16	1	1.13	1.21	3.84	1.04	1	1	1.54	1	5.42	1.32	1	3.56	1
hsa-miR-301b		MIMAT0004958	nmiR03293.1:1	Endogenous	3.57	1.3	1	3.3	1.29	2.17	2.8	1.38	1	1.16	1	1.13	1.21	3.84	1.04	1	1	1.54	1	5.42	1.32	1	3.56	1
hsa-miR-302a-3p		MIMAT0000684	nmiR03294.1:1	Endogenous	3.57	1.3	1	3.3	1.29	2.17	7051.6	1.38	1	1.16	1	1.13	1.21	3.84	1.04	1	1	1.54	1	5.42	1.32	1	30.19	1
hsa-miR-302c-3p		MIMAT0000717	nmiR03296.1:1	Endogenous	3.57	1.3	1	3.3	1.29	2.17	3197.9	1.38	1	1.16	1	1.13	1.21	3.84	1.04	1	1	1.54	1	5.42	1.32	1	3.56	1
hsa-miR-302e		MIMAT0005931	nmiR03298.1:1	Endogenous	3.57	1.3	1	3.3	1.29	2.17	2.8	1.38	1	1.16	1	1.13	1.21	3.84	1.04	1	1	1.54	1	5.42	1.32	1	20.82	1
hsa-miR-3123		MIMAT0014985	nmiR03865.1:1	Endogenous	3.57	1.3	1	3.3	1.29	2.17	2.8	1.38	1	1.16	1	1.13	1.21	3.84	1.04	1	1	1.54	1	5.42	1.32	1	3.56	1
hsa-miR-3127-5p		MIMAT0014990	nmiR03866.1:1	Endogenous	3.57	1.3	1	3.3	1.29	2.17	2.8	1.38	1	1.16	1	1.13	1.21	3.84	1.04	1	1	1.54	1	5.42	1.32	1	6.57	1
hsa-miR-3131		MIMAT0014996	nmiR03867.1:1	Endogenous	3.57	1.3	1	3.3	1.29	2.17	2.8	1.38	1	1.16	1	1.13	1.21	3.84	1.04	1	1	1.54	1	5.42	1.32	1	20.62	1
hsa-miR-3136-5p		MIMAT0015003	nmiR03868.1:1	Endogenous	3.57	1.3	1	3.3	1.29	2.17	2.8	1.38	1	1.16	1	1.13	1.21	3.84	1.04	1	1	1.54	1	5.42	1.32	1	3.56	1
hsa-miR-3141		MIMAT0015010	nmiR03869.1:1	Endogenous	3.57	1.3	1	3.3	1.29	2.17	2.8	1.38	1	1.16	1	1.13	1.21	3.84	1.04	1	1	1.54	1	5.42	1.32	1	3.56	1
hsa-miR-3144-5p		MIMAT0015014	nmiR03870.1:1	Endogenous	3.57	1.3	1	3.3	1.29	2.17	2.8	1.38	1	1.16	1	1.13	1.21	3.84	1.04	1	1	1.54	1	5.42	1.32	1	3.56	1
hsa-miR-3154		MIMAT0015028	nmiR03873.1:1	Endogenous	3.57	1.3	1	3.3	1.29	2.17	2.8	1.38	1	1.16	1	1.13	1.21	3.84	1.04	1	1	1.54	1	5.42	1.32	1	3.56	1
hsa-miR-3164		MIMAT0015038	nmiR03875.1:1	Endogenous	3.57	1.3	1	3.3	1.29	2.17	2.8	1.38	1	1.16	1	1.13	1.21	3.84	1.04	1	1	1.54	1	5.42	1.32	1	3.56	1
hsa-miR-3168		MIMAT0015043	nmiR03876.1:1	Endogenous	3.57	1.3	1	3.3	1.29	2.17	2.8	1.38	1	1.16	1	1.13	1.21	3.84	1.04	1	1	1.54	1	5.42	1.32	1	3.56	1
hsa-miR-3175		MIMAT0015052	nmiR03877.1:1	Endogenous	3.57	1.3	1	3.3	1.29	2.17	2.8	1.38	1	1.16	1	1.13	1.21	3.84	1.04	1	1	1.54	1	5.42	1.32	1	3.56	1
hsa-miR-3178		MIMAT0015055	nmiR03878.1:1	Endogenous	3.57	1.3	1	3.3	1.29	2.17	2.8	1.38	1	1.16	1	1.13	1.21	3.84	1.04	1	1	1.54	1	5.42	1.32	1	3.56	1
hsa-miR-3180		MIMAT0018178	nmiR03881.1:1	Endogenous	3.57	1.3	1	3.3	1.29	2.17	2.8	1.38	1	1.16	1	1.13	1.21	3.84	1.04	1	1	1.54	1	5.42	1.32	1	3.56	1
hsa-miR-3180-3p		MIMAT0015058	nmiR03879.1:1	Endogenous	3.57	1.3	1	3.3	1.29	2.17	2.8	1.38	1	1.16	1	1.13	1.21	3.84	1.04	1	1	1.54	1	5.42	1.32	1	3.56	1
hsa-miR-3180-5p		MIMAT0015057	nmiR03880.1:1	Endogenous	3.57	1.3	1	3.3	1.29	2.17	2.8	1.38	1	1.16	1	1.13	1.21	3.84	1.04	1	1	1.54	1	5.42	1.32	1	3.56	1
hsa-miR-3184-5p		MIMAT0015064	nmiR03883.1:1	Endogenous	3.57	1.3	1	3.3	1.29	2.17	2.8	1.38	1	1.16	1	1.13	1.21	3.84	1.04	1	1	1.54	1	5.42	1.32	1	3.56	1
hsa-miR-3185		MIMAT0015065	nmiR03884.1:1	Endogenous	3.57	1.3	1	3.3	1.29	2.17	2.8	1.38	1	1.16	1	1.13	1.21	3.84	1.04	1	1	1.54	1	5.42	1.32	1	3.56	1
hsa-miR-3190-5p		MIMAT0015073	nmiR03886.1:1	Endogenous	3.57	1.3	1	3.3	1.29	2.17	2.8	1.38	1	1.16	1	1.13	1.21	3.84	1.04	1	1	1.54	1	5.42	1.32	1	3.56	1
hsa-miR-3192		MIMAT0015076	nmiR03887.1:1	Endogenous	3.57	1.3	1	3.3	1.29	2.17	2.8	1.38	1	1.16	1	1.13	1.21	3.84	1.04	1	1	1.54	1	5.42	1.32	1	3.56	1
hsa-miR-320b		MIMAT0005792	nmiR03301.1:1	Endogenous	3.57	1.3	1	3.3	1.29	2.17	2.8	1.38	1	1.16	1	1.13	1.21	3.84	1.04	1	1	1.54	1	5.42	1.32	1	36.4	1
hsa-miR-320c		MIMAT0005793	nmiR03302.1:1	Endogenous	3.57	1.3	1	3.3	1.29	2.17	2.8	1.38	1	1.16	1	1.13	1.21	3.84	1.04	1	1	1.54	1	5.42	1.32	1	3.56	1
hsa-miR-323a-5p		MIMAT0004696	nmiR03308.1:1	Endogenous	3.57	1.3	1	3.3	1.29	2.17	2.8	1.38	1	1.16	1	1.13	1.21	3.84	1.04	1	1	1.54	1	5.42	1.32	1	3.56	1
hsa-miR-323b-3p		MIMAT0015050	nmiR03305.1:1	Endogenous	3.57	1.3	1	3.3	1.29	2.17	2.8	1.38	1	1.16	1	1.13	1.21	3.84	1.04	1	1	1.54	1	5.42	1.32	1	10.33	1
hsa-miR-323b-5p		MIMAT0001630	nmiR03306.1:1	Endogenous	3.57	1.3	1	3.3	1.29	2.17	2.8	1.38	1	1.16	1	1.13	1.21	3.84	1.04	1	1	1.54	1	5.42	1.32	1	3.56	1
hsa-miR-324-3p		MIMAT0000762	nmiR03309.1:1	Endogenous	3.57	1.3	1	3.3	1.29	2.17	2.8	1.38	1	1.16	1	1.13	1.21	3.84	1.04	1	1	1.54	1	5.42	1.32	1	3.56	1
hsa-miR-325		MIMAT0000771	nmiR03311.1:1	Endogenous	3.57	1.3	1	3.3	1.29	2.17	2.8	1.38	1	1.16	1	1.13	1.21	3.84	1.04	1	1	1.54	1	5.42	1.32	1	3.56	1
hsa-miR-326		MIMAT0000756	nmiR03312.1:1	Endogenous	3.57	1.3	1	3.3	1.29	2.17	2.8	3.61	1	1.16	1	1.13	1.21	3.84	1.04	1	1	1.54	1	5.42	1.32	1	3.56	1
hsa-miR-330-5p		MIMAT0004693	nmiR03316.1:1	Endogenous	3.57	1.3	1	3.3	1.29	2.17	2.8	1.38	1	1.16	1	1.13	1.21	3.84	1.04	1	1	1.54	1	5.42	1.32	1	29.07	1
hsa-miR-331-5p		MIMAT0004700	nmiR03318.1:1	Endogenous	3.57	1.3	1	3.3	1.29	2.17	2.8	1.38	1	1.16	1	1.13	1.21	3.84	1.04	1	1	1.54	1	5.42	1.32	1	3.56	1
hsa-miR-338-3p		MIMAT0000763	nmiR03322.1:1	Endogenous	3473.96	1.3	1	3.3	1.29	2.17	2.8	1.38	1	1.16	1	1.13	1.21	3.84	1.04	1	1	1.54	1	5.42	1.32	1	3.56	1
hsa-miR-338-5p		MIMAT0004701	nmiR03323.1:1	Endogenous	3.57	1.3	1	3.3	1.29	2.17	2.8	1.38	1	1.16	1	1.13	1.21	3.84	1.04	1	1	1.54	1	5.42	1.32	1	14.3	1
hsa-miR-339-3p		MIMAT0004702	nmiR03324.1:1	Endogenous	3.57	1.3	1	3.3	1.29	2.17	2.8	1.38	1	1.16	1	1.13	1.21	3.84	1.04	1	1	1.54	1	5.42	1.32	1	3.56	1
hsa-miR-339-5p		MIMAT0000764	nmiR03325.1:1	Endogenous	3.57	1.3	1	3.3	1.29	2.17	2.8	1.38	1	1.16	1	1.13	1.21	3.84	1.04	1	1	1.54	1	5.42	1.32	1	24.39	1
hsa-miR-33b-5p		MIMAT0003301	nmiR03164.1:1	Endogenous	3.57	1.3	1	3.3	1.29	2.17	2.8	1.38	1	1.16	1	1.13	1.21	3.84	1.04	1	1	1.54	1	5.42	1.32	1	39.04	1
hsa-miR-346		MIMAT0000773	nmiR03331.1:1	Endogenous	3.57	1.3	1	3.3	1.29	2.17	2.8	1.38	1	1.16	1	1.13	1.21	3.84	1.04	1	1	1.54	1	5.42	1.32	1	64.71	1
hsa-miR-34b-3p		MIMAT0004676	nmiR03166.1:1	Endogenous	3.57	1.3	1	3.3	1.29	2.17	2.8	1.38	1	1.16	1	1.13	1.21	3.84	1.04	1	1	1.54	1	5.42	1.32	1	3.56	1
hsa-miR-3605-5p		MIMAT0017981	nmiR03892.1:1	Endogenous	3.57	1.3	1	3.3	1.29	2.17	2.8	1.38	1	1.16	1	1.13	1.21	3.84	1.04	1	1	1.54	1	5.42	1.32	1	3.56	1
hsa-miR-3614-5p		MIMAT0017992	nmiR03893.1:1	Endogenous	3.57	1.3	1	3.3	1.29	2.17	2.8	1.38	1	1.16	1	1.13	1.21	3.84	1.04	1	1	1.54	1	5.42	1.32	1	3.56	1
hsa-miR-367-3p		MIMAT0000719	nmiR03154.1:1	Endogenous	3.57	1.3	1	3.3	1.29	2.17	5178.77	1.38	1	1.16	1	1.13	1.21	3.84	1.04	1	1	1.54	1	5.42	1.32	1	3.56	1
hsa-miR-3676-3p		MIMAT0018100	nmiR03894.1:1	Endogenous	3.57	1.3	1	3.3	1.29	2.17	2.8	1.38	1	1.16	1	1.13	1.21	3.84	1.04	1	1	1.54	1	5.42	1.32	1	3.56	1
hsa-miR-369-3p		MIMAT0000721	nmiR03338.1:1	Endogenous	3.57	1.3	1	3.3	1.29	2.17	2.8	1.38	1	1.16	1	1.13	1.21	3.84	1.04	1	1	1.54	1	5.42	1.32	1	3.56	1
hsa-miR-369-5p		MIMAT0001621	nmiR03339.1:1	Endogenous	3.57	1.3	1	3.3	1.29	2.17	2.8	1.38	1	1.16	1	1.13	1.21	3.84	1.04	1	1	1.54	1	5.42	1.32	1	3.56	1
hsa-miR-371a-3p		MIMAT0000723	nmiR03344.1:1	Endogenous	3.57	1.3	1	3.3	1.29	2.17	2.8	1.38	1	1.16	1	1.13	1.21	3.84	1.04	1	1	1.54	1	5.42	1.32	1	30.3	1
hsa-miR-371b-3p		MIMAT0019893	nmiR03342.1:1	Endogenous	3.57	1.3	1	3.3	1.29	2.17	2.8	1.38	1	1.16	1	1.13	1.21	3.84	1.04	1	1	1.54	1	5.42	1.32	1	3.56	1
hsa-miR-371b-5p		MIMAT0019892	nmiR03343.1:1	Endogenous	3.57	1.3	1	3.3	1.29	2.17	2.8	1.38	1	1.16	1	1.13	1.21	3.84	1.04	1	1	1.54	1	5.42	1.32	1	13.9	1
hsa-miR-372		MIMAT0000724	nmiR03346.1:1	Endogenous	3.57	1.3	1	3.3	1.29	2.17	2.8	1.38	1	1.16	1	1.13	1.21	3.84	1.04	1	1	1.54	1	5.42	1.32	1	3.56	1
hsa-miR-373-3p		MIMAT0000726	nmiR03347.1:1	Endogenous	3.57	1.3	1	3.3	1.29	2.17	2.8	1.38	1	1.16	1	1.13	1.21	3.84	1.04	1	1	1.54	1	5.42	1.32	1	3.56	1
hsa-miR-374c-5p		MIMAT0018443	nmiR03350.1:1	Endogenous	3.57	1.3	1	3.3	1.29	2.17	2.8	1.38	1	1.16	1	1.13	1.21	3.84	1.04	1	1	1.54	1	5.42	1.32	1	3.56	1
hsa-miR-378c		MIMAT0016847	nmiR03356.1:1	Endogenous	3.57	1.3	1	3.3	1.29	2.17	2.8	1.38	1	1.16	1	1.13	1.21	3.84	1.04	1	1	1.54	1	5.42	1.32	1	3.56	1
hsa-miR-378h		MIMAT0018984	nmiR03362.1:1	Endogenous	3.57	1.3	1	3.3	1.29	2.17	2.8	1.38	1	1.16	1	1.13	1.21	3.84	1.04	1	1	1.54	1	5.42	1.32	1	3.56	1
hsa-miR-3928		MIMAT0018205	nmiR03896.1:1	Endogenous	3.57	1.3	1	3.3	1.29	2.17	2.8	1.38	1	1.16	1	1.13	1.21	3.84	1.04	1	1	1.54	1	5.42	1.32	1	3.56	1
hsa-miR-3934		MIMAT0018349	nmiR03897.1:1	Endogenous	3.57	1.3	1	3.3	1.29	2.17	2.8	1.38	1	1.16	1	1.13	1.21	3.84	1.04	1	1	1.54	1	5.42	1.32	1	3.56	1
hsa-miR-412		MIMAT0002170	nmiR03375.1:1	Endogenous	3.57	1.3	1	3.3	1.29	2.17	2.8	1.38	1	1.16	1	1.13	1.21	3.84	1.04	1	1	1.54	1	5.42	1.32	1	3.56	1
hsa-miR-4421		MIMAT0018934	nmiR03900.1:1	Endogenous	3.57	1.3	1	3.3	1.29	2.17	2.8	1.38	1	1.16	1	1.13	1.21	3.84	1.04	1	1	1.54	1	5.42	1.32	1	3.56	1
hsa-miR-4425		MIMAT0018940	nmiR03901.1:1	Endogenous	3.57	1.3	1	3.3	1.29	2.17	2.8	1.38	1	1.16	1	1.13	1.21	3.84	1.04	1	1	1.54	1	5.42	1.32	1	11.86	1
hsa-miR-4431		MIMAT0018947	nmiR03902.1:1	Endogenous	3.57	1.3	1	3.3	1.29	2.17	2.8	1.38	1	1.16	1	1.13	1.21	3.84	1.04	1	1	1.54	1	5.42	1.32	1	3.56	1
hsa-miR-4435		MIMAT0018951	nmiR03903.1:1	Endogenous	3.57	1.3	1	3.3	1.29	2.17	2.8	1.38	1	1.16	1	1.13	1.21	3.84	1.04	1	1	1.54	1	5.42	1.32	1	37.52	1
hsa-miR-4458		MIMAT0018980	nmiR03909.1:1	Endogenous	3.57	1.3	1	3.3	1.29	2.17	2.8	1.38	1	1.16	1	1.13	1.21	3.84	1.04	1	1	1.54	1	5.42	1.32	1	3.56	1
hsa-miR-448		MIMAT0001532	nmiR03387.1:1	Endogenous	3.57	1.3	1	3.3	1.29	2.17	2.8	1.38	1	1.16	1	1.13	1.21	3.84	1.04	1	1	1.54	1	5.42	10.55	1	24.39	1
hsa-miR-4484		MIMAT0019018	nmiR03911.1:1	Endogenous	3.57	1.3	1	3.3	1.29	2.17	2.8	1.38	1	1.16	1	1.13	1.21	3.84	1.04	1	1	1.54	1	5.42	1.32	1	3.56	1
hsa-miR-449c-5p		MIMAT0010251	nmiR03390.1:1	Endogenous	3.57	1.3	1	3.3	1.29	2.17	2.8	1.38	1	1.16	1	1.13	1.21	3.84	1.04	1	1	1.54	1	5.42	1.32	1	3.56	1
hsa-miR-450b-3p		MIMAT0004910	nmiR03392.1:1	Endogenous	3.57	1.3	1	3.3	1.29	2.17	2.8	1.38	1	1.16	1	1.13	1.21	3.84	1.04	1	1	1.54	1	5.42	1.32	1	3.56	1
hsa-miR-4521		MIMAT0019058	nmiR03488.1:1	Endogenous	3.57	1.3	1	3.3	1.29	2.17	2.8	1.38	1	1.16	1	1.13	1.21	3.84	1.04	1	1	1.54	1	5.42	1.32	1	11.45	1
hsa-miR-4531		MIMAT0019070	nmiR03851.1:1	Endogenous	3.57	1.3	1	3.3	1.29	2.17	2.8	1.38	1	1.16	1	1.13	1.21	3.84	1.04	1	1	1.54	1	5.42	1.32	1	74.48	1
hsa-miR-4741		MIMAT0019871	nmiR03642.1:1	Endogenous	3.57	1.3	1	3.3	1.29	2.17	2.8	1.38	1	1.16	1	1.13	1.21	3.84	1.04	1	1	1.54	1	5.42	1.32	1	17.46	1
hsa-miR-4792		MIMAT0019964	nmiR03668.1:1	Endogenous	3.57	1.3	1	3.3	1.29	2.17	2.8	1.38	1	1.16	1	1.13	1.21	3.84	1.04	1	1	1.54	1	5.42	1.32	1	3.56	1
hsa-miR-485-5p		MIMAT0002175	nmiR03405.1:1	Endogenous	3.57	1.3	1	3.3	1.29	2.17	2.8	1.38	1	1.16	1	1.13	1.21	3.84	1.04	1	1	1.54	1	5.42	1.32	1	3.56	1
hsa-miR-488-3p		MIMAT0004763	nmiR03409.1:1	Endogenous	3.57	1.3	1	3.3	1.29	2.17	2.8	1.38	1	1.16	1	1.13	1.21	3.84	1.04	1	1	1.54	1	5.42	1.32	1	3.56	1
hsa-miR-490-3p		MIMAT0002806	nmiR03412.1:1	Endogenous	3.57	1.3	1	3.3	1.29	2.17	2.8	1.38	1	1.16	1	1.13	1.21	3.84	1.04	1	1	1.54	1	5.42	1.32	1	3.56	1
hsa-miR-492		MIMAT0002812	nmiR03416.1:1	Endogenous	3.57	1.3	1	3.3	1.29	2.17	2.8	1.38	1	1.16	1	1.13	1.21	3.84	1.04	1	1	1.54	1	5.42	1.32	1	3.56	1
hsa-miR-496		MIMAT0002818	nmiR03420.1:1	Endogenous	3.57	1.3	1	3.3	1.29	2.17	2.8	1.38	1	1.16	1	1.13	1.21	3.84	1.04	1	1	1.54	1	5.42	1.32	1	48.01	1
hsa-miR-498		MIMAT0002824	nmiR03422.1:1	Endogenous	3.57	1.3	1	3.3	1.29	2.17	2.8	1.38	1	1.16	1	1.13	1.21	3.84	1.04	1	1	1.54	1	5.42	1.32	1	17.06	1
hsa-miR-499a-3p		MIMAT0004772	nmiR03426.1:1	Endogenous	3.57	1.3	1	3.3	1.29	2.17	2.8	1.38	1	1.16	1	1.13	1.21	3.84	1.04	1	1	1.54	1	5.42	1.32	1	3.56	1
hsa-miR-499b-3p		MIMAT0019898	nmiR03424.1:1	Endogenous	3.57	1.3	1	3.3	1.29	2.17	2.8	1.38	1	1.16	1	1.13	1.21	3.84	1.04	1	1	1.54	1	5.42	1.32	1	10.53	1
hsa-miR-499b-5p		MIMAT0019897	nmiR03425.1:1	Endogenous	3.57	1.3	1	3.3	1.29	2.17	2.8	1.38	1	1.16	1	1.13	1.21	3.84	1.04	1	1	1.54	1	5.42	1.32	1	32.83	1
hsa-miR-502-5p		MIMAT0002873	nmiR03434.1:1	Endogenous	3.57	1.3	1	3.3	1.29	2.17	2.8	1.38	1	1.16	1	1.13	1.21	3.84	1.04	1	1	1.54	1	5.42	1.32	1	6.37	1
hsa-miR-512-3p		MIMAT0002823	nmiR03448.1:1	Endogenous	3.57	1.3	1	3.3	1.29	2.17	2.8	1.38	1	1.16	1	1.13	1.21	3.84	1.04	1	1	1.54	1	5.42	1.32	1	3.56	1
hsa-miR-512-5p		MIMAT0002822	nmiR03449.1:1	Endogenous	3.57	1.3	1	3.3	1.29	2.17	2.8	1.38	1	1.16	1	1.13	1.21	3.84	1.04	1	1	1.54	1	5.42	1.32	1	11.25	1
hsa-miR-513a-5p		MIMAT0002877	nmiR03451.1:1	Endogenous	3.57	1.3	1	3.3	1.29	2.17	2.8	1.38	1	1.16	1	1.13	1.21	3.84	1.04	1	1	1.54	1	5.42	1.32	1	4.33	1
hsa-miR-515-3p		MIMAT0002827	nmiR03457.1:1	Endogenous	3.57	1.3	1	3.3	1.29	2.17	2.8	1.38	1	1.16	1	1.13	1.21	3.84	1.04	1	1	1.54	1	5.42	1.32	1	3.56	1
hsa-miR-515-5p		MIMAT0002826	nmiR03458.1:1	Endogenous	3.57	1.3	1	3.3	1.29	2.17	2.8	1.38	1	1.16	1	1.13	1.21	3.84	1.04	1	1	1.54	1	5.42	1.32	1	3.56	1
hsa-miR-516a-3p		MIMAT0006778	nmiR03341.1:1	Endogenous	3.57	1.3	1	3.3	1.29	2.17	2.8	1.38	1	1.16	1	1.13	1.21	3.84	1.04	1	1	1.54	1	5.42	1.32	1	3.56	1
hsa-miR-516a-5p		MIMAT0004770	nmiR03459.1:1	Endogenous	3.57	1.3	1	3.3	1.29	2.17	2.8	1.38	1	1.16	1	1.13	1.21	3.84	1.04	1	1	1.54	1	5.42	1.32	1	23.47	1
hsa-miR-516b-5p		MIMAT0002859	nmiR03460.1:1	Endogenous	3.57	1.3	1	3.3	1.29	2.17	2.8	1.38	1	1.16	1	1.13	1.21	3.84	1.04	1	1	1.54	1	5.42	1.32	1	23.26	1
hsa-miR-517b-3p		MIMAT0002857	nmiR03462.1:1	Endogenous	3.57	1.3	1	3.3	1.29	2.17	2.8	1.38	1	1.16	1	1.13	1.21	3.84	1.04	1	1	1.54	1	5.42	1.32	1	3.56	1
hsa-miR-518a-3p		MIMAT0002863	nmiR03464.1:1	Endogenous	3.57	1.3	1	3.3	1.29	2.17	2.8	1.38	1	1.16	1	1.13	1.21	3.84	1.04	1	1	1.54	1	5.42	1.32	1	3.56	1
hsa-miR-518c-3p		MIMAT0002848	nmiR03466.1:1	Endogenous	3.57	1.3	1	3.3	1.29	2.17	2.8	1.38	1	1.16	1	1.13	1.21	3.84	1.04	1	1	1.54	1	5.42	1.32	1	35.28	1
hsa-miR-518d-3p		MIMAT0002864	nmiR03467.1:1	Endogenous	3.57	1.3	1	3.3	1.29	2.17	2.8	1.38	1	1.16	1	1.13	1.21	3.84	1.04	1	1	1.54	1	5.42	1.32	1	3.56	1
hsa-miR-518e-3p		MIMAT0002861	nmiR03468.1:1	Endogenous	3.57	1.3	1	3.3	1.29	2.17	2.8	1.38	1	1.16	1	1.13	1.21	3.84	1.04	1	1	1.54	1	5.42	1.32	1	3.56	1
hsa-miR-518f-3p		MIMAT0002842	nmiR03469.1:1	Endogenous	3.57	1.3	1	3.3	1.29	2.17	2.8	1.38	1	1.16	1	1.13	1.21	3.84	1.04	1	1	1.54	1	5.42	1.32	1	3.56	1
hsa-miR-519b-3p		MIMAT0002837	nmiR03470.1:1	Endogenous	3.57	1.3	1	3.3	1.29	2.17	2.8	1.38	1	1.16	1	1.13	1.21	3.84	1.04	1	1	1.54	1	5.42	1.32	1	3.56	1
hsa-miR-519b-5p+hsa-miR-519c-5p		MIMAT0005454	nmiR03471.1:1	Endogenous	3.57	1.3	1	3.3	1.29	2.17	2.8	1.38	1	1.16	1	1.13	1.21	3.84	1.04	1	1	1.54	1	5.42	1.4	1	24.59	1
hsa-miR-519c-3p		MIMAT0002832	nmiR03472.1:1	Endogenous	3.57	1.3	1	3.3	1.29	2.17	2.8	1.38	1	1.16	1	1.13	1.21	3.84	1.04	1	1	1.54	1	5.42	1.32	1	3.56	1
hsa-miR-519d		MIMAT0002853	nmiR03473.1:1	Endogenous	3.57	1.3	1	3.3	1.29	2.17	2.8	1.38	1	1.16	1	1.13	1.21	3.84	1.04	1	1	1.54	1	5.42	1.32	1	3.56	1
hsa-miR-519e-3p		MIMAT0002829	nmiR03474.1:1	Endogenous	3.57	1.3	1	3.3	1.29	2.17	2.8	1.38	1	1.16	1	1.13	1.21	3.84	1.04	1	1	1.54	1	5.42	1.32	1	11.45	1
hsa-miR-520a-3p		MIMAT0002834	nmiR03475.1:1	Endogenous	3.57	1.3	1	3.3	1.29	2.17	2.8	1.38	1	1.16	1	1.13	1.21	3.84	1.04	1	1	1.54	1	5.42	1.32	1	3.56	1
hsa-miR-520a-5p		MIMAT0002833	nmiR03476.1:1	Endogenous	3.57	1.3	1	3.3	1.29	2.17	2.8	1.38	1	1.16	1	1.13	1.21	3.84	1.04	1	1	1.54	1	5.42	1.32	1	3.56	1
hsa-miR-520b		MIMAT0002843	nmiR03477.1:1	Endogenous	3.57	1.3	1	3.3	1.29	2.17	2.8	1.38	1	1.16	1	1.13	1.21	3.84	1.04	1	1	1.54	1	5.42	1.32	1	6.37	1
hsa-miR-520c-3p		MIMAT0002846	nmiR03478.1:1	Endogenous	3.57	1.3	1	3.3	1.29	2.17	2.8	1.38	1	1.16	1	1.13	1.21	3.84	1.04	1	1	1.54	1	5.42	1.32	1	3.56	1
hsa-miR-520d-3p		MIMAT0002856	nmiR03479.1:1	Endogenous	3.57	1.3	1	3.3	1.29	2.17	2.8	1.38	1	1.16	1	1.13	1.21	3.84	1.04	1	1	1.54	1	5.42	1.32	1	3.56	1
hsa-miR-520d-5p+hsa-miR-518a-5p+hsa-miR-527		MIMAT0002855	nmiR03480.1:1	Endogenous	3.57	1.3	1	3.3	1.29	2.17	2.8	1.38	1	1.16	1	1.13	1.21	3.84	1.04	1	1	1.54	1	5.42	1.32	1	19.9	1
hsa-miR-520e		MIMAT0002825	nmiR03481.1:1	Endogenous	3.57	1.3	1	3.3	1.29	2.17	2.8	1.38	1	1.16	1	1.13	1.21	3.84	1.04	1	1	1.54	1	5.42	1.32	1	4.33	1
hsa-miR-520f		MIMAT0002830	nmiR03482.1:1	Endogenous	3.57	1.3	1	3.3	1.29	2.17	2.8	1.38	1	1.16	1	1.13	1.21	3.84	1.04	1	1	1.54	1	5.42	1.32	1	3.56	1
hsa-miR-520g		MIMAT0002858	nmiR03483.1:1	Endogenous	3.57	1.3	1	3.3	1.29	2.17	2.8	1.38	1	1.16	1	1.13	1.21	3.84	1.04	1	1	1.54	1	5.42	1.32	1	3.56	1
hsa-miR-523-3p		MIMAT0002840	nmiR03487.1:1	Endogenous	3.57	1.3	1	3.3	1.29	2.17	2.8	1.38	1	1.16	1	1.13	1.21	3.84	1.04	1	1	1.54	1	5.42	1.32	1	3.56	1
hsa-miR-524-3p		MIMAT0002850	nmiR03489.1:1	Endogenous	3.57	1.3	1	3.3	1.29	2.17	2.8	1.38	1	1.16	1	1.13	1.21	3.84	1.04	1	1	1.54	1	5.42	1.32	1	3.56	1
hsa-miR-524-5p		MIMAT0002849	nmiR03490.1:1	Endogenous	3.57	1.3	1	3.3	1.29	2.17	2.8	1.38	1	1.16	1	1.13	1.21	3.84	1.04	1	1	1.54	1	5.42	1.32	1	3.56	1
hsa-miR-526a+hsa-miR-520c-5p+hsa-miR-518d-5p		MIMAT0002845	nmiR03493.1:1	Endogenous	3.57	1.3	1	3.3	1.29	2.17	2.8	1.38	1	1.16	1	1.13	1.21	3.84	1.04	1	1	1.54	1	5.42	1.32	1	4.73	1
hsa-miR-526b-5p		MIMAT0002835	nmiR03494.1:1	Endogenous	3.57	1.3	1	3.3	1.29	2.17	2.8	1.38	1	1.16	1	1.13	1.21	3.84	1.04	1	1	1.54	1	5.42	1.32	1	6.77	1
hsa-miR-539-5p		MIMAT0003163	nmiR03497.1:1	Endogenous	3.57	1.3	1	3.3	1.29	2.17	2.8	1.38	1	1.16	1	1.13	1.21	3.84	1.04	1	1	1.54	1	5.42	1.32	1	3.56	1
hsa-miR-541-3p		MIMAT0004920	nmiR03498.1:1	Endogenous	3.57	1.3	1	3.3	1.29	2.17	2.8	1.38	1	1.16	1	1.13	1.21	3.84	1.04	1	1	1.54	1	5.42	1.32	1	3.56	1
hsa-miR-544a		MIMAT0003164	nmiR03372.1:1	Endogenous	3.57	1.3	1	3.3	1.29	2.17	2.8	1.38	1	1.16	1	1.13	1.21	3.84	1.04	1	1	1.54	1	5.42	1.32	1	3.56	1
hsa-miR-544b		MIMAT0015004	nmiR03502.1:1	Endogenous	3.57	1.3	1	3.3	1.29	2.17	2.8	1.38	1	1.16	1	1.13	1.21	3.84	1.04	1	1	1.54	1	5.42	1.32	1	3.56	1
hsa-miR-548a-3p		MIMAT0003251	nmiR03505.1:1	Endogenous	3.57	1.3	1	3.3	1.29	2.17	2.8	1.38	1	1.16	1	1.13	1.21	3.84	1.04	1	1	1.54	1	5.42	1.32	1	17.46	1
hsa-miR-548a-5p		MIMAT0004803	nmiR03374.1:1	Endogenous	3.57	1.3	1	3.3	1.29	2.17	2.8	1.38	1	1.16	1	1.13	1.21	3.84	1.04	1	1	1.54	1	5.42	1.32	1	3.56	1
hsa-miR-548ab		MIMAT0018928	nmiR03506.1:1	Endogenous	3.57	1.3	1	3.3	1.29	2.17	2.8	1.38	1	1.16	1	1.13	1.21	3.84	1.04	1	1	1.54	1	5.42	1.32	1	3.56	1
hsa-miR-548ac		MIMAT0018938	nmiR03507.1:1	Endogenous	3.57	1.3	1	3.3	1.29	2.17	2.8	1.38	1	1.16	1	1.13	1.21	3.84	1.04	1	1	1.54	1	5.42	1.32	1	14.81	1
hsa-miR-548ae		MIMAT0018954	nmiR03509.1:1	Endogenous	3.57	1.3	1	3.3	1.29	2.17	2.8	1.38	1	1.16	1	1.13	1.21	3.84	1.04	1	1	1.54	1	5.42	1.32	1	3.56	1
hsa-miR-548ag		MIMAT0018969	nmiR03510.1:1	Endogenous	3.57	1.3	1	3.3	1.29	2.17	2.8	1.38	1	1.16	1	1.13	1.21	3.84	1.04	1	1	1.54	1	5.42	1.32	1	3.56	1
hsa-miR-548aj-3p		MIMAT0018990	nmiR03512.1:1	Endogenous	3.57	1.3	1	3.3	1.29	2.17	2.8	1.38	1	1.16	1	1.13	1.21	3.84	1.04	1	1	1.54	1	5.42	1.32	1	3.56	1
hsa-miR-548an		MIMAT0019079	nmiR03516.1:1	Endogenous	3.57	1.3	1	3.3	1.29	2.17	2.8	1.38	1	1.16	1	1.13	1.21	3.84	1.04	1	1	1.54	1	5.42	1.32	1	3.56	1
hsa-miR-548b-5p		MIMAT0004798	nmiR03518.1:1	Endogenous	3.57	1.3	1	3.3	1.29	2.17	2.8	1.38	1	1.16	1	1.13	1.21	3.84	1.04	1	1	1.54	1	5.42	1.32	1	3.56	1
hsa-miR-548c-5p		MIMAT0004806	nmiR03520.1:1	Endogenous	3.57	1.3	1	3.3	1.29	2.17	2.8	1.38	1	1.16	1	1.13	1.21	3.84	1.04	1	1	1.54	1	5.42	1.32	1	3.56	1
hsa-miR-548d-5p		MIMAT0004812	nmiR03522.1:1	Endogenous	3.57	1.3	1	3.3	1.29	2.17	2.8	1.38	1	1.16	1	1.13	1.21	3.84	1.04	1	1	1.54	1	5.42	1.32	1	3.56	1
hsa-miR-548e		MIMAT0005874	nmiR03523.1:1	Endogenous	3.57	1.3	1	3.3	1.29	2.17	2.8	1.38	1	1.16	1	1.13	1.21	3.84	1.04	1	1	1.54	1	5.42	1.32	1	3.56	1
hsa-miR-548g-3p		MIMAT0005912	nmiR03525.1:1	Endogenous	3.57	1.3	1	3.3	1.29	2.17	2.8	1.38	1	1.16	1	1.13	1.21	3.84	1.04	1	1	1.54	1	5.42	1.32	1	4.12	1
hsa-miR-548h-5p		MIMAT0005928	nmiR03526.1:1	Endogenous	3.57	1.3	1	3.3	1.29	2.17	2.8	1.38	1	1.16	1	1.13	1.21	3.84	1.04	1	1	1.54	1	5.42	1.32	1	36.6	1
hsa-miR-548j		MIMAT0005875	nmiR03396.1:1	Endogenous	3.57	1.3	1	3.3	1.29	2.17	2.8	1.38	1	1.16	1	1.13	1.21	3.84	1.04	1	1	1.54	1	5.42	1.32	1	3.56	1
hsa-miR-548l		MIMAT0005889	nmiR03529.1:1	Endogenous	3.57	1.3	1	3.3	1.29	2.17	2.8	1.38	1	1.16	1	1.13	1.21	3.84	1.04	1	1	1.54	1	5.42	1.32	1	3.56	1
hsa-miR-548m		MIMAT0005917	nmiR03530.1:1	Endogenous	3.57	1.3	1	3.3	1.29	2.17	2.8	1.38	1	1.16	1	1.13	1.21	3.84	1.04	1	1	1.54	1	5.42	1.32	1	61.34	1
hsa-miR-548n		MIMAT0005916	nmiR03531.1:1	Endogenous	3.57	1.3	1	3.3	1.29	2.17	2.8	1.38	1	1.16	1	1.13	1.21	3.84	1.04	1	1	1.54	1	5.42	1.32	1	15.42	1
hsa-miR-548o-3p		MIMAT0005919	nmiR03532.1:1	Endogenous	3.57	1.3	1	3.3	1.29	2.17	2.8	1.38	1	1.16	1	1.13	1.21	3.84	1.04	1	1	1.54	1	5.42	1.32	1	3.56	1
hsa-miR-548p		MIMAT0005934	nmiR03399.1:1	Endogenous	3.57	1.3	1	3.3	1.29	2.17	2.8	1.38	1	1.16	1	1.13	1.21	3.84	1.04	1	1	1.54	1	5.42	1.32	1	3.56	1
hsa-miR-548s		MIMAT0014987	nmiR03534.1:1	Endogenous	3.57	1.3	1	3.3	1.29	2.17	2.8	1.38	1	1.16	1	1.13	1.21	3.84	1.04	1	1	1.54	1	5.42	1.32	1	15.22	1
hsa-miR-548u		MIMAT0015013	nmiR03536.1:1	Endogenous	3.57	1.3	1	3.3	1.29	2.17	2.8	1.38	1	1.16	1	1.13	1.21	3.84	1.04	1	1	1.54	1	5.42	1.32	1	3.56	1
hsa-miR-548v		MIMAT0015020	nmiR03537.1:1	Endogenous	3.57	1.3	1	3.3	1.29	2.17	2.8	1.38	1	1.16	1	1.13	1.21	3.84	1.04	1	1	1.54	1	5.42	1.32	1	50.25	1
hsa-miR-548w		MIMAT0015060	nmiR03538.1:1	Endogenous	3.57	1.3	1	3.3	1.29	2.17	2.8	1.38	1	1.16	1	1.13	1.21	3.84	1.04	1	1	1.54	1	5.42	1.32	1	12.78	1
hsa-miR-549		MIMAT0003333	nmiR03411.1:1	Endogenous	3.57	1.3	1	3.3	1.29	2.17	2.8	1.38	1	1.16	1	1.13	1.21	3.84	1.04	1	1	1.54	1	5.42	1.32	1	3.56	1
hsa-miR-550b-3p		MIMAT0018445	nmiR03543.1:1	Endogenous	3.57	1.3	1	3.3	1.29	2.17	2.8	1.38	1	1.16	1	1.13	1.21	3.84	1.04	1	1	1.54	1	5.42	1.32	1	39.56	1
hsa-miR-553		MIMAT0003216	nmiR03547.1:1	Endogenous	3.57	1.3	1	3.3	1.29	2.17	2.8	1.38	1	1.16	1	1.13	1.21	3.84	1.04	1	1	1.54	1	5.42	4.72	1	15.73	1
hsa-miR-555		MIMAT0003219	nmiR03549.1:1	Endogenous	3.57	1.3	1	3.3	1.29	2.17	2.8	1.38	1	1.16	1	1.13	1.21	3.84	1.04	1	1	1.54	1	5.42	1.32	1	3.56	1
hsa-miR-556-3p		MIMAT0004793	nmiR03550.1:1	Endogenous	3.57	1.3	1	3.3	1.29	2.17	2.8	1.38	1	1.16	1	1.13	1.21	3.84	1.04	1	1	1.54	1	5.42	1.32	1	3.56	1
hsa-miR-556-5p		MIMAT0003220	nmiR03551.1:1	Endogenous	3.57	1.3	1	3.3	1.29	2.17	2.8	1.38	1	1.16	1	1.13	1.21	3.84	1.04	1	1	1.54	1	5.42	1.32	1	27.23	1
hsa-miR-557		MIMAT0003221	nmiR03552.1:1	Endogenous	3.57	1.3	1	3.3	1.29	2.17	2.8	1.38	1	1.16	1	1.13	1.21	3.84	1.04	1	1	1.54	1	5.42	1.32	1	3.56	1
hsa-miR-558		MIMAT0003222	nmiR03553.1:1	Endogenous	3.57	1.3	1	3.3	1.29	2.17	2.8	1.38	1	1.16	1	1.13	1.21	3.84	1.04	1	1	1.54	1	5.42	1.32	1	3.56	1
hsa-miR-559		MIMAT0003223	nmiR03554.1:1	Endogenous	3.57	1.3	1	3.3	1.29	2.17	2.8	1.38	1	1.16	1	1.13	1.21	3.84	1.04	1	1	1.54	1	5.42	1.32	1	3.56	1
hsa-miR-561-3p		MIMAT0003225	nmiR03555.1:1	Endogenous	3.57	1.3	1	3.3	1.29	2.17	2.8	1.38	1	1.16	1	1.13	1.21	3.84	1.04	1	1	1.54	1	5.42	1.32	1	3.56	1
hsa-miR-562		MIMAT0003226	nmiR03556.1:1	Endogenous	3.57	1.3	1	3.3	1.29	2.17	2.8	1.38	1	1.16	1	1.13	1.21	3.84	1.04	1	1	1.54	1	5.42	1.32	1	3.56	1
hsa-miR-563		MIMAT0003227	nmiR03557.1:1	Endogenous	3.57	1.3	1	3.3	1.29	2.17	2.8	1.38	1	1.16	1	1.13	1.21	3.84	1.04	1	1	1.54	1	5.42	1.32	1	3.56	1
hsa-miR-564		MIMAT0003228	nmiR03558.1:1	Endogenous	3.57	1.3	1	3.3	1.29	2.17	2.8	1.38	1	1.16	1	1.13	1.21	3.84	1.04	1	1	1.54	1	5.42	1.32	1	25.91	1
hsa-miR-566		MIMAT0003230	nmiR03559.1:1	Endogenous	3.57	1.3	1	3.3	1.29	2.17	2.8	1.38	1	1.16	1	1.13	1.21	3.84	1.04	1	1	1.54	1	5.42	1.32	1	3.56	1
hsa-miR-567		MIMAT0003231	nmiR03560.1:1	Endogenous	3.57	1.3	1	3.3	1.29	2.17	2.8	1.38	1	1.16	1	1.13	1.21	3.84	1.04	1	1	1.54	1	5.42	1.32	1	3.56	1
hsa-miR-568		MIMAT0003232	nmiR03561.1:1	Endogenous	3.57	1.3	1	3.3	1.29	2.17	2.8	1.38	1	1.16	1	1.13	1.21	3.84	1.04	1	1	1.54	1	5.42	1.32	1	3.56	1
hsa-miR-569		MIMAT0003234	nmiR03423.1:1	Endogenous	3.57	1.3	1	3.3	1.29	2.17	2.8	1.38	1	1.16	1	1.13	1.21	3.84	1.04	1	1	1.54	1	5.42	1.32	1	9.21	1
hsa-miR-572		MIMAT0003237	nmiR03563.1:1	Endogenous	3.57	1.3	1	3.3	1.29	2.17	2.8	1.38	1	1.16	1	1.13	1.21	3.84	1.04	1	1	1.54	1	5.42	1.32	1	3.56	1
hsa-miR-573		MIMAT0003238	nmiR03564.1:1	Endogenous	3.57	1.3	1	3.3	1.29	2.17	2.8	1.38	1	1.16	1	1.13	1.21	3.84	1.04	1	1	1.54	1	5.42	1.32	1	45.77	1
hsa-miR-576-3p		MIMAT0004796	nmiR03568.1:1	Endogenous	3.57	1.3	1	3.3	1.29	2.17	2.8	1.38	1	1.16	1	1.13	1.21	3.84	1.04	1	1	1.54	1	5.42	1.32	1	3.56	1
hsa-miR-576-5p		MIMAT0003241	nmiR03569.1:1	Endogenous	3.57	1.3	1	3.3	1.29	2.17	2.8	1.38	1	1.16	1	1.13	1.21	3.84	1.04	1	1	1.54	1	5.42	1.32	1	3.56	1
hsa-miR-580		MIMAT0003245	nmiR03574.1:1	Endogenous	3.57	1.3	1	3.3	1.29	2.17	2.8	1.38	1	1.16	1	1.13	1.21	3.84	1.04	1	1	1.54	1	5.42	1.32	1	3.56	1
hsa-miR-581		MIMAT0003246	nmiR03575.1:1	Endogenous	3.57	1.3	1	3.3	1.29	2.17	2.8	1.38	1	1.16	1	1.13	1.21	3.84	1.04	1	1	1.54	1	5.42	1.32	1	3.56	1
hsa-miR-582-3p		MIMAT0004797	nmiR03576.1:1	Endogenous	3.57	1.3	1	3.3	1.29	2.17	2.8	1.38	1	1.16	1	1.13	1.21	3.84	1.04	1	1	1.54	1	5.42	1.32	1	3.56	1
hsa-miR-583		MIMAT0003248	nmiR03579.1:1	Endogenous	3.57	1.3	1	3.3	1.29	2.17	2.8	1.38	1	1.16	1	1.13	1.21	3.84	1.04	1	1	1.54	1	5.42	1.32	1	3.56	1
hsa-miR-584-5p		MIMAT0003249	nmiR03580.1:1	Endogenous	3.57	1.3	1	3.3	1.29	2.17	2.8	1.38	1	1.16	1	1.13	1.21	3.84	1.04	1	1	1.54	1	5.42	1.32	1	3.56	1
hsa-miR-585		MIMAT0003250	nmiR03581.1:1	Endogenous	3.57	1.3	1	3.3	1.29	2.17	2.8	1.38	1	1.16	1	1.13	1.21	3.84	1.04	1	1	1.54	1	5.42	1.32	1	3.56	1
hsa-miR-586		MIMAT0003252	nmiR03582.1:1	Endogenous	3.57	1.3	1	3.3	1.29	2.17	2.8	1.38	1	1.16	1	1.13	1.21	3.84	1.04	1	1	1.54	1	5.42	1.32	1	3.56	1
hsa-miR-587		MIMAT0003253	nmiR03583.1:1	Endogenous	3.57	1.3	1	3.3	1.29	2.17	2.8	1.38	1	1.16	1	1.13	1.21	3.84	1.04	1	1	1.54	1	5.42	1.32	1	3.56	1
hsa-miR-588		MIMAT0003255	nmiR03584.1:1	Endogenous	3.57	1.3	1	3.3	1.29	2.17	2.8	1.38	1	1.16	1	1.13	1.21	3.84	1.04	1	1	1.54	1	5.42	1.32	1	3.56	1
hsa-miR-589-5p		MIMAT0004799	nmiR03585.1:1	Endogenous	3.57	1.3	1	3.3	1.29	2.17	2.8	1.38	1	1.16	1	1.13	1.21	3.84	1.04	1	1	1.54	1	5.42	1.32	1	3.56	1
hsa-miR-590-3p		MIMAT0004801	nmiR03586.1:1	Endogenous	3.57	1.3	1	3.3	1.29	2.17	2.8	1.38	1	1.16	1	1.13	1.21	3.84	1.04	1	1	1.54	1	5.42	1.32	1	3.56	1
hsa-miR-591		MIMAT0003259	nmiR03588.1:1	Endogenous	3.57	1.3	1	3.3	1.29	2.17	2.8	1.38	1	1.16	1	1.13	1.21	3.84	1.04	1	1	1.54	1	5.42	1.32	1	3.56	1
hsa-miR-593-3p		MIMAT0004802	nmiR03590.1:1	Endogenous	3.57	1.3	1	3.3	1.29	2.17	2.8	1.38	1	1.16	1	1.13	1.21	3.84	1.04	1	1	1.54	1	5.42	1.32	1	41.49	1
hsa-miR-595		MIMAT0003263	nmiR03591.1:1	Endogenous	3.57	1.3	1	3.3	1.29	2.17	2.8	1.38	1	1.16	1	1.13	1.21	3.84	1.04	1	1	1.54	1	5.42	1.32	1	3.56	1
hsa-miR-599		MIMAT0003267	nmiR03594.1:1	Endogenous	3.57	1.3	1	3.3	1.29	2.17	2.8	1.38	1	1.16	1	1.13	1.21	3.84	1.04	1	1	1.54	1	5.42	1.32	1	15.22	1
hsa-miR-602		MIMAT0003270	nmiR03597.1:1	Endogenous	3.57	1.3	1	3.3	1.29	2.17	2.8	1.38	1	1.16	1	1.13	1.21	3.84	1.04	1	1	1.54	1	5.42	1.32	1	3.56	1
hsa-miR-603		MIMAT0003271	nmiR03598.1:1	Endogenous	3.57	1.3	1	3.3	1.29	2.17	2.8	1.38	1	1.16	1	1.13	1.21	3.84	1.04	1	1	1.54	1	5.42	1.32	1	3.56	1
hsa-miR-604		MIMAT0003272	nmiR03599.1:1	Endogenous	3.57	1.3	1	3.3	1.29	2.17	2.8	1.38	1	1.16	1	1.13	1.21	3.84	1.04	1	1	1.54	1	5.42	3.62	1	84.05	1
hsa-miR-606		MIMAT0003274	nmiR03601.1:1	Endogenous	3.57	1.3	1	3.3	1.29	2.17	2.8	1.38	1	1.16	1	1.13	1.21	3.84	1.04	1	1	1.54	1	5.42	1.32	1	3.56	1
hsa-miR-607		MIMAT0003275	nmiR03602.1:1	Endogenous	3.57	1.3	1	3.3	1.29	2.17	2.8	1.38	1	1.16	1	1.13	1.21	3.84	1.04	1	1	1.54	1	5.42	1.32	1	3.56	1
hsa-miR-608		MIMAT0003276	nmiR03603.1:1	Endogenous	3.57	1.3	1	3.3	1.29	2.17	2.8	1.38	1	1.16	1	1.13	1.21	3.84	1.04	1	1	1.54	1	5.42	1.32	1	3.56	1
hsa-miR-610		MIMAT0003278	nmiR03605.1:1	Endogenous	3.57	1.3	1	3.3	1.29	2.17	2.8	1.38	1	1.16	1	1.13	1.21	3.84	1.04	1	1	1.54	1	5.42	1.32	1	3.56	1
hsa-miR-611		MIMAT0003279	nmiR03606.1:1	Endogenous	3.57	1.3	1	3.3	1.29	2.17	2.8	1.38	1	1.16	1	1.13	1.21	3.84	1.04	1	1	1.54	1	5.42	1.32	1	3.56	1
hsa-miR-614		MIMAT0003282	nmiR03609.1:1	Endogenous	3.57	1.3	1	3.3	1.29	2.17	2.8	1.38	1	1.16	1	1.13	1.21	3.84	1.04	1	1	1.54	1	5.42	1.32	1	3.56	1
hsa-miR-615-3p		MIMAT0003283	nmiR03610.1:1	Endogenous	3.57	1.3	1	3.3	1.29	2.17	2.8	1.38	1	1.16	1	1.13	1.21	3.84	1.04	1	1	1.54	1	5.42	1.32	1	3.56	1
hsa-miR-615-5p		MIMAT0004804	nmiR03611.1:1	Endogenous	3.57	1.3	1	3.3	1.29	2.17	2.8	1.38	1	1.16	1	1.13	1.21	3.84	1.04	1	1	1.54	1	5.42	1.32	1	3.56	1
hsa-miR-616-3p		MIMAT0004805	nmiR03612.1:1	Endogenous	3.57	1.3	1	3.3	1.29	2.17	2.8	1.38	1	1.16	1	1.13	1.21	3.84	1.04	1	1	1.54	1	5.42	1.32	1	3.56	1
hsa-miR-617		MIMAT0003286	nmiR03613.1:1	Endogenous	3.57	1.3	1	3.3	1.29	2.17	2.8	1.38	1	1.16	1	1.13	1.21	3.84	1.04	1	1	1.54	1	5.42	1.32	1	3.56	1
hsa-miR-618		MIMAT0003287	nmiR03614.1:1	Endogenous	3.57	1.3	1	3.3	1.29	2.17	2.8	1.38	1	1.16	1	1.13	1.21	3.84	1.04	1	1	1.54	1	5.42	1.32	1	3.56	1
hsa-miR-620		MIMAT0003289	nmiR03616.1:1	Endogenous	3.57	1.3	1	3.3	1.29	2.17	2.8	1.38	1	1.16	1	1.13	1.21	3.84	1.04	1	1	1.54	1	5.42	1.32	1	3.56	1
hsa-miR-621		MIMAT0003290	nmiR03617.1:1	Endogenous	3.57	1.3	1	3.3	1.29	2.17	2.8	1.38	1	1.16	1	1.13	1.21	3.84	1.04	1	1	1.54	1	5.42	1.32	1	39.76	1
hsa-miR-623		MIMAT0003292	nmiR03619.1:1	Endogenous	3.57	1.3	1	3.3	1.29	2.17	2.8	1.38	1	1.16	1	1.13	1.21	3.84	1.04	1	1	1.54	1	5.42	1.32	1	3.56	1
hsa-miR-624-3p		MIMAT0004807	nmiR03620.1:1	Endogenous	3.57	1.3	1	3.3	1.29	2.17	2.8	1.38	1	1.16	1	1.13	1.21	3.84	1.04	1	1	1.54	1	5.42	1.32	1	22.14	1
hsa-miR-626		MIMAT0003295	nmiR03622.1:1	Endogenous	3.57	1.3	1	3.3	1.29	2.17	2.8	1.38	1	1.16	1	1.13	1.21	3.84	1.04	1	1	1.54	1	5.42	1.32	1	3.56	1
hsa-miR-628-3p		MIMAT0003297	nmiR03624.1:1	Endogenous	3.57	1.3	1	3.3	1.29	2.17	2.8	1.38	1	1.16	1	1.13	1.21	3.84	1.04	1	1	1.54	1	5.42	1.32	1	12.57	1
hsa-miR-632		MIMAT0003302	nmiR03629.1:1	Endogenous	3.57	1.3	1	3.3	1.29	2.17	2.8	1.38	1	1.16	1	1.13	1.21	3.84	1.04	1	1	1.54	1	5.42	1.32	1	3.56	1
hsa-miR-633		MIMAT0003303	nmiR03630.1:1	Endogenous	3.57	1.3	1	3.3	1.29	2.17	2.8	1.38	1	1.16	1	1.13	1.21	3.84	1.04	1	1	1.54	1	5.42	1.32	1	3.56	1
hsa-miR-634		MIMAT0003304	nmiR03631.1:1	Endogenous	3.57	1.3	1	3.3	1.29	2.17	2.8	1.38	1	1.16	1	1.13	1.21	3.84	1.04	1	1	1.54	1	5.42	1.32	1	3.56	1
hsa-miR-635		MIMAT0003305	nmiR03632.1:1	Endogenous	3.57	1.3	1	3.3	1.29	2.17	2.8	1.38	1	1.16	1	1.13	1.21	3.84	1.04	1	1	1.54	1	5.42	1.32	1	3.56	1
hsa-miR-636		MIMAT0003306	nmiR03633.1:1	Endogenous	3.57	1.3	1	3.3	1.29	2.17	2.8	1.38	1	1.16	1	1.13	1.21	3.84	1.04	1	1	1.54	1	5.42	1.32	1	3.56	1
hsa-miR-637		MIMAT0003307	nmiR03634.1:1	Endogenous	3.57	1.3	1	3.3	1.29	2.17	2.8	1.38	1	1.16	1	1.13	1.21	3.84	1.04	1	1	1.54	1	5.42	1.32	1	3.56	1
hsa-miR-638		MIMAT0003308	nmiR03635.1:1	Endogenous	3.57	1.3	1	3.3	1.29	2.17	2.8	1.38	1	1.16	1	1.13	1.21	3.84	1.04	1	1	1.54	1	5.42	1.32	1	3.56	1
hsa-miR-640		MIMAT0003310	nmiR03637.1:1	Endogenous	3.57	1.3	1	3.3	1.29	2.17	2.8	1.38	1	1.16	1	1.13	1.21	3.84	1.04	1	1	1.54	1	5.42	1.32	1	3.56	1
hsa-miR-641		MIMAT0003311	nmiR03638.1:1	Endogenous	3.57	1.3	1	3.3	1.29	2.17	2.8	1.38	1	1.16	1	1.13	1.21	3.84	1.04	1	1	1.54	1	5.42	1.32	1	3.56	1
hsa-miR-642b-3p		MIMAT0018444	nmiR03640.1:1	Endogenous	3.57	1.3	1	3.3	1.29	2.17	2.8	1.38	1	1.16	1	1.13	1.21	3.84	1.04	1	1	1.54	1	5.42	1.32	1	3.56	1
hsa-miR-643		MIMAT0003313	nmiR03641.1:1	Endogenous	3.57	1.3	1	3.3	1.29	2.17	2.8	1.38	1	1.16	1	1.13	1.21	3.84	1.04	1	1	1.54	1	5.42	1.32	1	3.56	1
hsa-miR-644a		MIMAT0003314	nmiR03643.1:1	Endogenous	3.57	1.3	1	3.3	1.29	2.17	2.8	1.38	1	1.16	1	1.13	1.21	3.84	1.04	1	1	1.54	1	5.42	1.32	1	5.45	1
hsa-miR-645		MIMAT0003315	nmiR03644.1:1	Endogenous	3.57	1.3	1	3.3	1.29	2.17	2.8	1.38	1	1.16	1	1.13	1.21	3.84	1.04	1	1	1.54	1	5.42	1.32	1	3.56	1
hsa-miR-647		MIMAT0003317	nmiR03646.1:1	Endogenous	3.57	1.3	1	3.3	1.29	2.17	2.8	1.38	1	1.16	1	1.13	1.21	3.84	1.04	1	1	1.54	1	5.42	1.32	1	3.56	1
hsa-miR-649		MIMAT0003319	nmiR03648.1:1	Endogenous	3.57	1.3	1	3.3	1.29	2.17	2.8	1.38	1	1.16	1	1.13	1.21	3.84	1.04	1	1	1.54	1	5.42	1.32	1	3.56	1
hsa-miR-650		MIMAT0003320	nmiR03649.1:1	Endogenous	3.57	1.3	1	3.3	1.29	2.17	2.8	1.38	1	1.16	1	1.13	1.21	3.84	1.04	1	1	1.54	1	5.42	1.32	1	3.56	1
hsa-miR-653		MIMAT0003328	nmiR03652.1:1	Endogenous	3.57	1.3	1	3.3	1.29	2.17	2.8	1.38	1	1.16	1	1.13	1.21	3.84	1.04	1	1	1.54	1	5.42	1.32	1	3.56	1
hsa-miR-654-3p		MIMAT0004814	nmiR03653.1:1	Endogenous	3.57	1.3	1	3.3	1.29	2.17	2.8	1.38	1	1.16	1	1.13	1.21	3.84	1.04	1	1	1.54	1	5.42	1.32	1	3.56	1
hsa-miR-654-5p		MIMAT0003330	nmiR03654.1:1	Endogenous	3.57	1.3	1	3.3	1.29	2.17	2.8	1.38	1	1.16	1	1.13	1.21	3.84	1.04	1	1	1.54	1	5.42	1.32	1	8.09	1
hsa-miR-655		MIMAT0003331	nmiR03655.1:1	Endogenous	3.57	1.3	1	3.3	1.29	2.17	2.8	1.38	1	1.16	1	1.13	1.21	3.84	1.04	1	1	1.54	1	5.42	1.32	1	18.38	1
hsa-miR-657		MIMAT0003335	nmiR03657.1:1	Endogenous	3.57	1.3	1	3.3	1.29	2.17	2.8	1.38	1	1.16	1	1.13	1.21	3.84	1.04	1	1	1.54	1	5.42	1.32	1	3.56	1
hsa-miR-658		MIMAT0003336	nmiR03658.1:1	Endogenous	3.57	1.3	1	3.3	1.29	2.17	2.8	1.38	1	1.16	1	1.13	1.21	3.84	1.04	1	1	1.54	1	5.42	1.32	1	3.56	1
hsa-miR-659-3p		MIMAT0003337	nmiR03659.1:1	Endogenous	3.57	1.3	1	3.3	1.29	2.17	2.8	1.38	1	1.16	1	1.13	1.21	3.84	1.04	1	1	1.54	1	5.42	1.32	1	3.56	1
hsa-miR-661		MIMAT0003324	nmiR03661.1:1	Endogenous	3.57	1.3	1	3.3	1.29	2.17	2.8	1.38	1	1.16	1	1.13	1.21	3.84	1.04	1	1	1.54	1	5.42	1.32	1	3.56	1
hsa-miR-662		MIMAT0003325	nmiR03662.1:1	Endogenous	3.57	1.3	1	3.3	1.29	2.17	2.8	1.38	1	1.16	1	1.13	1.21	3.84	1.04	1	1	1.54	1	5.42	1.32	1	3.56	1
hsa-miR-665		MIMAT0004952	nmiR03666.1:1	Endogenous	3.57	1.3	1	3.3	1.29	2.17	2.8	1.38	1	1.16	1	1.13	1.21	3.84	1.04	1	1	1.54	1	5.42	1.32	1	3.56	1
hsa-miR-668		MIMAT0003881	nmiR03667.1:1	Endogenous	3.57	1.3	1	3.3	1.29	2.17	2.8	1.38	1	1.16	1	1.13	1.21	3.84	1.04	1	1	1.54	1	5.42	1.32	1	3.56	1
hsa-miR-670		MIMAT0010357	nmiR03669.1:1	Endogenous	3.57	1.3	1	3.3	1.29	2.17	2.8	1.38	1	1.16	1	1.13	1.21	3.84	1.04	1	1	1.54	1	5.42	1.32	1	3.56	1
hsa-miR-671-3p		MIMAT0004819	nmiR03670.1:1	Endogenous	3.57	1.3	1	3.3	1.29	2.17	2.8	1.38	1	1.16	1	1.13	1.21	3.84	1.04	1	1	1.54	1	5.42	1.32	1	3.56	1
hsa-miR-671-5p		MIMAT0003880	nmiR03671.1:1	Endogenous	3.57	1.3	1	3.3	1.29	2.17	2.8	1.38	1	1.16	1	1.13	1.21	3.84	1.04	1	1	1.54	1	5.42	1.32	1	3.56	1
hsa-miR-675-5p		MIMAT0004284	nmiR03672.1:1	Endogenous	3.57	1.3	1	3.3	1.29	2.17	2.8	1.38	1	1.16	1	1.13	1.21	3.84	1.04	1	1	1.54	1	5.42	1.32	1	3.56	1
hsa-miR-711		MIMAT0012734	nmiR03674.1:1	Endogenous	3.57	1.3	1	3.3	1.29	2.17	2.8	1.38	1	1.16	1	1.13	1.21	3.84	1.04	1	1	1.54	1	5.42	1.32	1	3.56	1
hsa-miR-718		MIMAT0012735	nmiR03675.1:1	Endogenous	3.57	1.3	1	3.3	1.29	2.17	2.8	1.38	1	1.16	1	1.13	1.21	3.84	1.04	1	1	1.54	1	5.42	1.32	1	8.29	1
hsa-miR-744-5p		MIMAT0004945	nmiR03677.1:1	Endogenous	3.57	1.3	1	3.3	1.29	2.17	2.8	1.38	1	1.16	1	1.13	1.21	3.84	1.04	1	1	1.54	1	5.42	1.32	1	3.56	1
hsa-miR-759		MIMAT0010497	nmiR03679.1:1	Endogenous	3.57	1.3	1	3.3	1.29	2.17	2.8	1.38	1	1.16	1	1.13	1.21	3.84	1.04	1	1	1.54	1	5.42	1.32	1	3.56	1
hsa-miR-761		MIMAT0010364	nmiR03681.1:1	Endogenous	3.57	1.3	1	3.3	1.29	2.17	2.8	1.38	1	1.16	1	1.13	1.21	3.84	1.04	1	1	1.54	1	5.42	1.32	1	40.48	1
hsa-miR-762		MIMAT0010313	nmiR03682.1:1	Endogenous	3.57	1.3	1	3.3	1.29	2.17	2.8	1.38	1	1.16	1	1.13	1.21	3.84	1.04	1	1	1.54	1	5.42	1.32	1	3.56	1
hsa-miR-765		MIMAT0003945	nmiR03684.1:1	Endogenous	3.57	1.3	1	3.3	1.29	2.17	2.8	1.38	1	1.16	1	1.13	1.21	3.84	1.04	1	1	1.54	1	5.42	1.32	1	31.71	1
hsa-miR-766-3p		MIMAT0003888	nmiR03685.1:1	Endogenous	3.57	1.3	1	3.3	1.29	2.17	2.8	1.38	1	1.16	1	1.13	1.21	3.84	1.04	1	1	1.54	1	5.42	1.32	1	13.69	1
hsa-miR-767-3p		MIMAT0003883	nmiR03686.1:1	Endogenous	3.57	1.3	1	3.3	1.29	2.17	2.8	1.38	1	1.16	1	1.13	1.21	3.84	1.04	1	1	1.54	1	5.42	1.32	1	3.56	1
hsa-miR-767-5p		MIMAT0003882	nmiR03687.1:1	Endogenous	3.57	1.3	1	3.3	1.29	2.17	2.8	1.38	1	1.16	1	1.13	1.21	3.84	1.04	1	1	1.54	1	5.42	1.32	1	3.56	1
hsa-miR-769-3p		MIMAT0003887	nmiR03688.1:1	Endogenous	3.57	1.3	1	3.3	1.29	2.17	2.8	1.38	1	1.16	1	1.13	1.21	3.84	1.04	1	1	1.54	1	5.42	1.32	1	46.48	1
hsa-miR-770-5p		MIMAT0003948	nmiR03690.1:1	Endogenous	3.57	1.3	1	3.3	1.29	2.17	2.8	1.38	1	1.16	1	1.13	1.21	3.84	1.04	1	1	1.54	1	5.42	1.32	1	3.56	1
hsa-miR-802		MIMAT0004185	nmiR03691.1:1	Endogenous	3.57	1.3	1	3.3	1.29	2.17	2.8	1.38	1	1.16	1	1.13	1.21	3.84	1.04	1	1	1.54	1	5.42	1.32	1	3.56	1
hsa-miR-873-5p		MIMAT0004953	nmiR03692.1:1	Endogenous	3.57	1.3	1	3.3	1.29	2.17	2.8	1.38	1	1.16	1	1.13	1.21	3.84	1.04	1	1	1.54	1	5.42	1.32	1	3.56	1
hsa-miR-875-3p		MIMAT0004923	nmiR03694.1:1	Endogenous	3.57	1.3	1	3.3	1.29	2.17	2.8	1.38	1	1.16	1	1.13	1.21	3.84	1.04	1	1	1.54	1	5.42	1.32	1	3.56	1
hsa-miR-875-5p		MIMAT0004922	nmiR03695.1:1	Endogenous	3.57	1.3	1	3.3	1.29	2.17	2.8	1.38	1	1.16	1	1.13	1.21	3.84	1.04	1	1	1.54	1	5.42	1.32	1	3.56	1
hsa-miR-876-3p		MIMAT0004925	nmiR03696.1:1	Endogenous	3.57	1.3	1	3.3	1.29	2.17	2.8	1.38	1	1.16	1	1.13	1.21	3.84	1.04	1	1	1.54	1	5.42	1.32	1	3.56	1
hsa-miR-876-5p		MIMAT0004924	nmiR03697.1:1	Endogenous	3.57	1.3	1	3.3	1.29	2.17	2.8	1.38	1	1.16	1	1.13	1.21	3.84	1.04	1	1	1.54	1	5.42	1.32	1	3.56	1
hsa-miR-885-3p		MIMAT0004948	nmiR03699.1:1	Endogenous	3.57	1.3	1	3.3	1.29	2.17	2.8	1.38	1	1.16	1	1.13	1.21	3.84	1.04	1	1	1.54	1	5.42	1.32	1	6.77	1
hsa-miR-887		MIMAT0004951	nmiR03701.1:1	Endogenous	3.57	1.3	1	3.3	1.29	2.17	2.8	1.38	1	1.16	1	1.13	1.21	3.84	1.04	1	1	1.54	1	5.42	1.32	1	3.56	1
hsa-miR-890		MIMAT0004912	nmiR03703.1:1	Endogenous	3.57	1.3	1	3.3	1.29	2.17	2.8	1.38	1	1.16	1	1.13	1.21	3.84	1.04	1	1	1.54	1	5.42	1.32	1	3.56	1
hsa-miR-891a		MIMAT0004902	nmiR03704.1:1	Endogenous	3.57	1.3	1	3.3	1.29	2.17	2.8	1.38	1	1.16	1	1.24	1.21	3.84	1.04	1	1	1.54	1	5.42	1.32	1	3.56	1
hsa-miR-891b		MIMAT0004913	nmiR03705.1:1	Endogenous	3.57	1.3	1	3.3	1.29	2.17	2.8	1.38	1	1.16	1	1.13	1.21	3.84	1.04	1	1	1.54	1	5.42	1.32	1	3.56	1
hsa-miR-892a		MIMAT0004907	nmiR03706.1:1	Endogenous	3.57	1.3	1	3.3	1.29	2.17	2.8	1.38	1	1.16	1	1.13	1.21	3.84	1.04	1	1	1.54	1	5.42	1.32	1	3.56	1
hsa-miR-921		MIMAT0004971	nmiR03709.1:1	Endogenous	3.57	1.3	1	3.3	1.29	2.17	2.8	1.38	1	1.16	1	1.13	1.21	3.84	1.04	1	1	1.54	1	5.42	1.32	1	3.56	1
hsa-miR-922		MIMAT0004972	nmiR03710.1:1	Endogenous	3.57	1.3	1	3.3	1.29	2.17	2.8	1.38	1	1.16	1	1.13	1.21	3.84	1.04	1	1	1.54	1	5.42	1.32	1	3.56	1
hsa-miR-924		MIMAT0004974	nmiR03711.1:1	Endogenous	3.57	1.3	1	3.3	1.29	2.17	2.8	1.38	1	1.16	1	1.13	1.21	3.84	1.04	1	1	1.54	1	5.42	1.32	1	3.56	1
hsa-miR-933		MIMAT0004976	nmiR03712.1:1	Endogenous	3.57	1.3	1	3.3	1.29	2.17	2.8	1.38	1	1.16	1	1.13	1.21	3.84	1.04	1	1	1.54	1	5.42	1.32	1	19.5	1
hsa-miR-935		MIMAT0004978	nmiR03714.1:1	Endogenous	3.57	1.3	1	3.3	1.29	2.17	2.8	1.38	1	1.16	1	1.13	1.21	3.84	1.04	1	1	1.54	1	5.42	1.32	1	3.56	1
hsa-miR-936		MIMAT0004979	nmiR03715.1:1	Endogenous	3.57	1.3	1	3.3	1.29	2.17	2.8	1.38	1	1.16	1	1.13	1.21	3.84	1.04	1	1	1.54	1	5.42	1.32	1	3.56	1
hsa-miR-937		MIMAT0004980	nmiR03716.1:1	Endogenous	3.57	1.3	1	3.3	1.29	2.17	2.8	1.38	1	1.16	1	1.13	1.21	3.84	1.04	1	1	1.54	1	5.42	1.32	1	3.56	1
hsa-miR-939		MIMAT0004982	nmiR03718.1:1	Endogenous	3.57	1.3	1	3.3	1.29	2.17	2.8	1.38	1	1.16	1	1.13	1.21	3.84	1.04	1	1	1.54	1	5.42	1.32	1	3.56	1
hsa-miR-940		MIMAT0004983	nmiR03719.1:1	Endogenous	3.57	1.3	1	3.3	1.29	2.17	2.8	1.38	1	1.16	1	1.13	1.21	3.84	1.04	1	1	1.54	1	5.42	1.32	1	3.56	1
hsa-miR-942		MIMAT0004985	nmiR03721.1:1	Endogenous	3.57	1.3	1	3.3	1.29	2.17	2.8	1.38	1	1.16	1	1.13	1.21	3.84	1.04	1	1	1.54	1	5.42	1.32	1	3.56	1
hsa-miR-943		MIMAT0004986	nmiR03722.1:1	Endogenous	3.57	1.3	1	3.3	1.29	2.17	2.8	1.38	1	1.16	1	1.13	1.21	3.84	1.04	1	1	1.54	1	5.42	1.32	1	11.45	1
hsa-miR-944		MIMAT0004987	nmiR03723.1:1	Endogenous	3.57	1.3	1	3.3	1.29	2.17	2.8	1.38	1	1.16	1	1.13	1.21	3.84	1.04	1	1	1.54	1	5.42	1.32	1	3.56	1
hsa-miR-548t-5p		MIMAT0015009	nmiR03535.1:1	Endogenous	3.57	1.3	1	3.3	1.29	2.17	2.8	1.38	1	1.16	1	1.31	1.21	3.84	1.04	1	1	1.54	1	5.42	1.32	1	7.69	1
hsa-miR-105-5p		MIMAT0000102	nmiR03183.1:1	Endogenous	3.57	23.63	1	52.47	1.29	2.17	2.8	1.38	1	1.16	1	1.13	1.21	3.84	1.04	1	1	1.54	1	5.42	1.32	1	13.9	1
hsa-miR-1178		MIMAT0005823	nmiR03724.1:1	Endogenous	3.57	4.04	1	3.3	1.29	2.17	2.8	1.38	1	1.16	1	1.13	1.21	3.84	1.04	1	1	1.54	1	5.42	1.32	1	116.84	1
hsa-miR-1261		MIMAT0005913	nmiR03776.1:1	Endogenous	3.57	1.3	1	3.3	1.29	2.17	2.8	1.38	1	1.16	1	1.37	1.21	3.84	1.04	1	1	1.54	1	5.42	1.32	1	7.89	1
hsa-miR-3147		MIMAT0015019	nmiR03871.1:1	Endogenous	3.57	12.23	1	3.3	1.29	2.17	2.8	1.38	1	1.16	1	1.13	1.21	3.84	1.04	1	1	1.54	1	5.42	1.32	1	146.47	1
hsa-miR-934		MIMAT0004977	nmiR03713.1:1	Endogenous	3.57	1.3	1	3.3	1.29	2.17	2.8	1.38	1	1.16	1	1.37	1.21	3.84	1.04	1	1	1.54	1	5.42	1.32	1	57.78	1
hsa-miR-362-5p		MIMAT0000705	nmiR03335.1:1	Endogenous	11.21	117.71	109.24	87.38	160.3	9	173.85	29.33	38.06	92.61	53.02	103.31	18.73	392.14	278.59	83.93	26.79	36.22	22.92	5.42	91.75	67.41	579.01	94.44
hsa-miR-122-5p		MIMAT0000421	nmiR03187.1:1	Endogenous	3.57	1.3	1	3.3	1.29	2.17	2.8	1.38	1	1.16	1	6.53	1.21	3.84	1.04	1	1	1.54	1	5.42	1.32	1	27.75	1
hsa-miR-1255a		MIMAT0005906	nmiR03769.1:1	Endogenous	3.57	1.3	1	3.3	1.29	2.17	2.8	1.38	1	1.16	1	1.73	1.21	3.84	1.04	1	1	1.54	1	5.42	1.32	1	3.56	1
hsa-miR-1256		MIMAT0005907	nmiR03771.1:1	Endogenous	3.57	1.3	1	3.3	1.29	2.17	2.8	1.38	1	1.16	1	2.44	1.21	3.84	1.04	1	1	1.54	1	5.42	1.32	1	3.56	1
hsa-miR-1258		MIMAT0005909	nmiR03773.1:1	Endogenous	3.57	1.3	1	3.3	1.29	2.17	2.8	1.38	1	1.16	1	2.86	1.21	3.84	1.04	1	1	1.54	1	5.42	1.32	1	3.56	1
hsa-miR-1265		MIMAT0005918	nmiR03780.1:1	Endogenous	3.57	1.3	1	3.3	1.29	2.17	2.8	1.38	1	1.16	1	3.76	1.21	3.84	1.04	1	1	1.54	1	5.42	1.32	1	11.86	1
hsa-miR-1271-5p		MIMAT0005796	nmiR03788.1:1	Endogenous	3.57	1.3	1	3.3	1.29	2.17	2.8	1.38	1	1.16	1	5.11	1.21	3.84	1.04	1	1	1.54	1	5.42	1.32	1	12.57	1
hsa-miR-1273a		MIMAT0005926	nmiR03795.1:1	Endogenous	3.57	1.3	3.13	3.3	1.29	2.17	2.8	1.38	1	1.16	1	1.13	1.21	3.84	1.04	1	1	1.54	1	5.42	11.23	1	3.56	1
hsa-miR-1276		MIMAT0005930	nmiR03797.1:1	Endogenous	3.57	1.3	1	4.19	1.29	2.17	2.8	1.38	1	1.16	1	2.56	1.21	3.84	1.04	1	1	1.54	1	5.42	1.32	1	40.16	1
hsa-miR-1277-3p		MIMAT0005933	nmiR03798.1:1	Endogenous	3.57	1.3	1	3.3	1.29	2.17	2.8	1.38	1	4.24	1	1.13	1.21	3.84	1.04	1	1	1.54	1	5.42	1.32	1	57.58	1
hsa-miR-1279		MIMAT0005937	nmiR03800.1:1	Endogenous	3.57	1.3	1	3.3	1.29	2.17	2.8	1.38	1	1.16	1	9.79	1.21	3.84	1.04	1	1	1.54	1	5.42	1.32	1	59.42	1
hsa-miR-1301		MIMAT0005797	nmiR03820.1:1	Endogenous	3.57	1.3	1	3.3	1.29	2.17	2.8	1.38	1	8.5	1	1.13	1.21	3.84	1.04	1	1	1.54	1	5.42	1.32	1	3.56	1
hsa-miR-1303		MIMAT0005891	nmiR03822.1:1	Endogenous	3.57	1.3	1	3.3	1.29	2.17	2.8	1.38	1	1.16	1	6.66	1.21	3.84	1.04	1	1	1.54	1	5.42	1.32	1	21.02	1
hsa-miR-1305		MIMAT0005893	nmiR03824.1:1	Endogenous	3.57	1.3	1	137.23	1.29	2.17	2.8	1.38	8.43	1.16	1	1.13	1.21	3.84	1.04	1	1	1.54	1	5.42	1.32	1	3.56	1
hsa-miR-1323		MIMAT0005795	nmiR03829.1:1	Endogenous	3.57	1.3	1	3.3	1.29	2.17	2.8	1.38	1	1.16	1	9.5	1.21	3.84	1.04	1	1	1.54	1	5.42	3.4	1	72.75	1
hsa-miR-133a		MIMAT0000427	nmiR03200.1:1	Endogenous	3.57	1.3	13.14	3.3	1.29	2.17	2.8	1.38	1	1.16	1	1.13	1.21	3.84	1.04	1	1	1.54	1	5.42	1.32	1	3.56	1
hsa-miR-1909-3p		MIMAT0007883	nmiR03841.1:1	Endogenous	3.57	1.3	1	3.3	1.29	2.17	2.8	1.38	1	1.16	1	6.73	1.21	3.84	1.04	1	1	1.54	1	5.42	1.32	1	3.56	1
hsa-miR-1911-5p		MIMAT0007885	nmiR03843.1:1	Endogenous	3.57	1.3	1	3.3	1.29	2.17	2.8	1.38	1	1.16	1	1.43	1.21	3.84	1.04	1	1	1.54	1	5.42	1.32	1	3.56	1
hsa-miR-1912		MIMAT0007887	nmiR03844.1:1	Endogenous	3.57	1.3	1	3.3	1.29	2.17	2.8	1.38	1	1.16	1	3.76	1.21	3.84	1.04	1	1	1.54	1	5.42	1.32	1	11.86	1
hsa-miR-216a		MIMAT0000273	nmiR03274.1:1	Endogenous	3.57	1.3	1	3.3	1.29	2.17	2.8	1.38	1	1.16	1	3.5	1.21	3.84	1.04	1	1	1.54	1	5.42	22.75	1	3.92	1
hsa-miR-23c		MIMAT0018000	nmiR03143.1:1	Endogenous	3.57	1.3	1	3.3	1.29	2.17	2.8	1.38	1	4.24	1	1.13	1.21	3.84	1.04	1	1	1.54	1	5.42	1.32	1	43.32	1
hsa-miR-302b-3p		MIMAT0000715	nmiR03295.1:1	Endogenous	3.57	1.3	1	3.3	1.29	2.17	35561.3	1.38	1	1.16	1	3.92	1.21	3.84	1.04	1	1	1.54	1	5.42	1.32	1	3.56	1
hsa-miR-3182		MIMAT0015062	nmiR03882.1:1	Endogenous	3.57	1.3	1	3.3	1.29	2.17	2.8	1.38	1	1.16	1	8.44	1.21	3.84	1.04	1	1	1.54	1	5.42	1.32	1	30.19	1
hsa-miR-3196		MIMAT0015080	nmiR03890.1:1	Endogenous	3.57	1.3	1	3.3	1.29	2.17	2.8	1.38	1	1.16	1	1.66	1.21	3.84	1.04	1	1	1.54	1	5.42	4.79	1	3.56	1
hsa-miR-329		MIMAT0001629	nmiR03314.1:1	Endogenous	3.57	1.3	1	3.3	1.29	2.17	2.8	1.38	1	1.16	1	10.34	1.21	3.84	1.04	1	1	1.54	1	5.42	1.32	1	11.25	1
hsa-miR-370		MIMAT0000722	nmiR03340.1:1	Endogenous	3.57	1.3	4.98	3.3	1.29	2.17	2.8	1.38	1	1.16	1	1.13	1.21	3.84	1.04	1	1	1.54	1	5.42	1.32	1	3.56	1
hsa-miR-371a-5p		MIMAT0004687	nmiR03345.1:1	Endogenous	3.57	1.3	1	65.85	1.29	2.17	2.8	1.38	6.84	1.16	1	1.13	1.21	3.84	1.04	1	1	1.54	1	5.42	1.32	1	3.56	1
hsa-miR-378d		MIMAT0018926	nmiR03358.1:1	Endogenous	3.57	1.3	3.39	3.3	1.29	2.17	2.8	1.38	1	1.16	1	1.13	1.21	3.84	1.04	1	1	1.54	1	5.42	1.32	1	67.15	1
hsa-miR-378f		MIMAT0018932	nmiR03360.1:1	Endogenous	3.57	1.3	1	3.3	1.29	2.17	2.8	1.38	1	1.16	1	3.57	1.21	3.84	1.04	1	1	1.54	1	5.42	1.32	1	3.56	1
hsa-miR-380-3p		MIMAT0000735	nmiR03364.1:1	Endogenous	3.57	1.3	1	3.3	1.29	2.17	2.8	1.38	1	1.16	1	2.5	1.21	3.84	1.04	1	1	1.54	1	5.42	1.32	1	3.56	1
hsa-miR-383		MIMAT0000738	nmiR03367.1:1	Endogenous	3.57	1.3	1	3.3	1.29	2.17	2.8	1.38	1	1.16	1	5.7	1.21	3.84	1.04	1	1	1.54	1	5.42	1.32	1	3.56	1
hsa-miR-384		MIMAT0001075	nmiR03368.1:1	Endogenous	3.57	1.3	1	3.3	1.29	2.17	2.8	1.38	1	1.16	1	1.66	1.21	3.84	1.04	1	1	1.54	1	5.42	1.32	1	3.56	1
hsa-miR-422a		MIMAT0001339	nmiR03190.1:1	Endogenous	3.57	1.3	1	3.3	1.29	2.17	2.8	1.38	6.93	1.16	1	1.24	1.21	3.84	1.04	1	1	1.54	1	5.42	1.32	1	43.12	1
hsa-miR-4461		MIMAT0018983	nmiR03910.1:1	Endogenous	3.57	1.3	1	3.3	1.29	2.17	2.8	1.38	1	1.16	1	3.73	1.21	3.84	1.04	1	1	1.54	1	5.42	1.32	1	3.56	1
hsa-miR-4485		MIMAT0019019	nmiR03170.1:1	Endogenous	3.57	1.3	1	3.3	1.29	16.31	6.57	1.38	1.92	1.16	1	1.13	1.21	3.84	1.04	1	1	24.44	1	13.6	1.32	1	20.82	1
hsa-miR-449b-5p		MIMAT0003327	nmiR03389.1:1	Endogenous	3.57	1.3	1	3.3	1.29	2.17	2.8	1.38	1	1.16	1	8.57	1.21	3.84	1.04	1	1	1.54	1	5.42	1.32	1	3.56	1
hsa-miR-4647		MIMAT0019709	nmiR03578.1:1	Endogenous	3.57	1.3	1	3.3	1.29	2.17	2.8	1.38	1	2.22	1	1.13	1.21	3.84	1.04	1	1	1.54	1	5.42	1.32	1	3.56	1
hsa-miR-483-5p		MIMAT0004761	nmiR03402.1:1	Endogenous	3.57	1.3	1	3.3	1.29	2.17	2.8	1.38	2.12	1.16	1	1.13	1.21	3.84	1.04	1	1	1.54	1	5.42	1.32	1	3.56	1
hsa-miR-486-3p		MIMAT0004762	nmiR03406.1:1	Endogenous	3.57	1.3	2.26	3.3	1.29	2.17	2.8	1.38	1	1.16	1	1.13	1.21	3.84	1.04	1	1	1.54	1	5.42	1.32	1	3.56	1
hsa-miR-490-5p		MIMAT0004764	nmiR03413.1:1	Endogenous	3.57	1.3	1	3.3	1.29	2.17	2.8	1.38	1	1.16	1	7.44	1.21	3.84	1.04	1	1	1.54	1	5.42	1.32	1	9.21	1
hsa-miR-491-3p		MIMAT0004765	nmiR03414.1:1	Endogenous	3.57	1.3	1	3.3	1.29	2.17	2.8	1.38	1	1.16	1	2.92	1.21	3.84	1.04	1	1	1.54	1	5.42	1.32	1	3.56	1
hsa-miR-493-3p		MIMAT0003161	nmiR03417.1:1	Endogenous	3.57	1.3	1	3.3	1.29	2.17	2.8	1.38	1	1.16	1	15.99	1.21	3.84	1.04	1	1	1.54	1	5.42	1.32	1	3.56	1
hsa-miR-500b		MIMAT0016925	nmiR03430.1:1	Endogenous	3.57	1.3	1	3.3	1.29	2.17	2.8	1.38	1	5.46	1	1.13	1.21	3.84	1.04	1	1	1.54	1	5.42	1.32	1	3.56	1
hsa-miR-502-3p		MIMAT0004775	nmiR03432.1:1	Endogenous	3.57	1.3	1	3.3	1.29	2.17	2.8	1.38	1	1.16	1	2.98	1.21	3.84	1.04	1	1	1.54	1	5.42	1.32	1	16.54	1
hsa-miR-525-3p		MIMAT0002839	nmiR03491.1:1	Endogenous	3.57	1.3	1	3.3	1.29	2.17	2.8	1.38	1	1.16	1	8.92	1.21	3.84	1.04	1	1	1.54	1	5.42	1.32	1	3.56	1
hsa-miR-525-5p		MIMAT0002838	nmiR03492.1:1	Endogenous	3.57	1.3	1	3.3	1.29	2.17	2.8	1.38	1	1.16	1	4.76	1.21	3.84	1.04	1	1	1.54	1	5.42	1.32	1	3.56	1
hsa-miR-548ah-5p		MIMAT0018972	nmiR03511.1:1	Endogenous	3.57	1.3	1	3.3	1.29	2.17	2.8	1.38	1	1.16	1	5.21	1.21	3.84	1.04	1	1	1.54	1	5.42	4.98	1	20.01	1
hsa-miR-548ak		MIMAT0019013	nmiR03513.1:1	Endogenous	3.57	1.3	1	3.3	1.29	2.17	2.8	1.38	1	1.16	1	7.44	1.21	3.84	1.04	1	1	1.54	1	5.42	1.32	1	3.56	1
hsa-miR-548al		MIMAT0019024	nmiR03514.1:1	Endogenous	3.57	1.3	1	3.3	1.29	2.17	2.8	1.38	1	1.16	1	3.86	1.21	3.84	1.04	1	1	1.54	1	5.42	1.32	1	3.56	1
hsa-miR-548am-3p		MIMAT0019076	nmiR03515.1:1	Endogenous	3.57	1.3	1	3.3	1.29	2.17	2.8	1.38	1	1.16	1	12.96	1.21	3.84	1.04	1	1	1.54	1	5.42	1.32	1	5.24	1
hsa-miR-548f		MIMAT0005895	nmiR03524.1:1	Endogenous	3.57	1.3	1	3.3	1.29	2.17	2.8	1.38	1	1.16	1	5.95	1.21	3.84	1.04	1	1	1.54	1	5.42	1.32	1	3.56	1
hsa-miR-548i		MIMAT0005935	nmiR03527.1:1	Endogenous	3.57	1.3	1	3.3	1.29	2.17	2.8	1.38	1	1.16	1	2.56	1.21	3.84	1.04	1	1	1.54	1	5.42	1.32	1	11.65	1
hsa-miR-548k		MIMAT0005882	nmiR03528.1:1	Endogenous	3.57	1.3	1	3.3	1.29	2.17	2.8	1.38	1	1.16	1	1.95	1.21	3.84	1.04	1	1	1.54	1	5.42	1.32	1	38.24	1
hsa-miR-548x-3p		MIMAT0015081	nmiR03539.1:1	Endogenous	3.57	1.3	1	3.3	1.29	2.17	2.8	1.38	1	1.16	1	1.79	1.21	3.84	1.04	1	1	1.54	1	5.42	1.32	1	3.56	1
hsa-miR-548y		MIMAT0018354	nmiR03540.1:1	Endogenous	3.57	1.3	1	3.3	1.29	13.9	2.8	1.38	1	2.58	1	1.13	1.21	3.84	1.04	1	1	1.54	1	5.42	1.32	1	3.56	1
hsa-miR-548z		MIMAT0018446	nmiR03541.1:1	Endogenous	3.57	1.3	1	3.3	1.29	2.17	2.8	1.38	1	1.16	1	4.4	1.21	3.84	1.04	1	1	1.54	1	5.42	1.32	1	3.56	1
hsa-miR-550a-5p		MIMAT0004800	nmiR03542.1:1	Endogenous	3.57	1.3	1	3.3	1.29	2.17	2.8	1.38	1	1.16	1	5.6	1.21	3.84	1.04	1	1	1.54	1	5.42	1.32	1	3.56	1
hsa-miR-551a		MIMAT0003214	nmiR03544.1:1	Endogenous	3.57	1.3	1	3.3	1.29	2.17	2.8	1.38	1	27.82	1	1.13	1.21	3.84	1.04	1	1	1.54	1	5.42	3.55	1	3.56	1
hsa-miR-552		MIMAT0003215	nmiR03546.1:1	Endogenous	3.57	1.3	1	3.3	1.29	2.17	2.8	1.38	1	1.16	1	4.11	1.21	3.84	1.04	1	1	1.54	1	5.42	1.32	1	3.56	1
hsa-miR-554		MIMAT0003217	nmiR03548.1:1	Endogenous	3.57	1.3	1	3.3	1.29	2.17	2.8	1.38	1	1.16	1	2.92	1.21	3.84	1.04	1	1	1.54	1	5.42	1.32	1	3.56	1
hsa-miR-571		MIMAT0003236	nmiR03562.1:1	Endogenous	3.57	1.3	1	3.3	1.29	2.17	2.8	1.38	1	1.16	1	5.6	1.21	3.84	1.04	1	1	1.54	1	5.42	1.32	1	3.56	1
hsa-miR-578		MIMAT0003243	nmiR03572.1:1	Endogenous	3.57	1.3	1	3.3	1.29	2.17	2.8	1.38	1	5.86	1	1.13	1.21	3.84	1.04	1	1	1.54	1	5.42	1.32	1	3.56	1
hsa-miR-596		MIMAT0003264	nmiR03592.1:1	Endogenous	3.57	1.3	1	3.3	1.29	2.17	2.8	1.38	1	14.46	1	1.13	1.21	3.84	1.04	1	1	1.54	1	5.42	23.92	1	17.77	1
hsa-miR-605		MIMAT0003273	nmiR03600.1:1	Endogenous	3.57	1.3	1	3.3	1.29	2.17	2.8	1.38	1	1.16	1	12.44	1.21	3.84	1.04	1	1	1.54	1	5.42	1.32	1	32.12	1
hsa-miR-613		MIMAT0003281	nmiR03608.1:1	Endogenous	3.57	1.3	1	3.3	1.29	2.17	2.8	1.38	1	1.16	1	5.41	1.21	3.84	1.04	1	1	1.54	1	5.42	1.32	1	3.56	1
hsa-miR-619		MIMAT0003288	nmiR03615.1:1	Endogenous	3.57	1.3	1	3.3	1.29	2.17	2.8	1.38	1	1.16	1	8.98	1.21	3.84	1.04	1	1	1.54	1	5.42	1.32	1	3.56	1
hsa-miR-622		MIMAT0003291	nmiR03618.1:1	Endogenous	3.57	1.3	1	3.3	1.29	2.17	2.8	1.38	8.11	1.16	1	1.13	1.21	3.84	1.04	1	1	1.54	1	5.42	1.32	1	3.56	1
hsa-miR-629-5p		MIMAT0004810	nmiR03626.1:1	Endogenous	3.57	1.3	1	3.3	1.29	2.17	2.8	1.38	1	1.16	1	4.05	1.21	3.84	1.04	1	1	1.54	1	5.42	1.32	1	3.56	1
hsa-miR-639		MIMAT0003309	nmiR03636.1:1	Endogenous	3.57	1.3	1	3.3	1.29	2.17	2.8	1.38	1	1.16	1	2.92	1.21	3.84	1.04	1	1	1.54	1	5.42	1.32	1	3.56	1
hsa-miR-646		MIMAT0003316	nmiR03645.1:1	Endogenous	3.57	1.3	1	3.3	1.29	2.17	2.8	1.38	1	1.16	1	2.14	1.21	3.84	1.04	1	1	1.54	1	5.42	1.32	1	3.56	1
hsa-miR-648		MIMAT0003318	nmiR03647.1:1	Endogenous	3.57	1.3	1	3.3	1.29	2.17	2.8	1.38	1	1.16	1	2.5	1.21	3.84	1.04	1	1	1.54	1	5.42	1.32	1	22.14	1
hsa-miR-760		MIMAT0004957	nmiR03680.1:1	Endogenous	3.57	1.3	1	3.3	1.29	2.17	2.8	1.38	1	1.16	1	4.4	1.21	3.84	1.04	1	1	1.54	1	5.42	1.32	1	3.56	1
hsa-miR-764		MIMAT0010367	nmiR03683.1:1	Endogenous	3.57	1.3	1	3.3	1.29	2.17	2.8	1.38	1	1.16	1	2.44	1.21	3.84	1.04	1	1	1.54	1	5.42	1.32	1	96.78	1
hsa-miR-874		MIMAT0004911	nmiR03693.1:1	Endogenous	3.57	1.3	3.63	3.3	1.29	2.17	2.8	1.38	1	1.16	1	1.13	1.21	3.84	1.04	1	1	1.54	1	5.42	1.32	1	29.47	1
hsa-miR-877-5p		MIMAT0004949	nmiR03698.1:1	Endogenous	3.57	1.3	1	3.3	1.29	2.17	2.8	1.38	1	5.03	1	1.13	1.21	3.84	1.04	1	1	1.54	1	5.42	1.32	1	10.13	1
hsa-miR-892b		MIMAT0004918	nmiR03707.1:1	Endogenous	3.57	1.3	1	3.3	1.29	2.17	2.8	1.38	1	1.16	1	3.27	1.21	3.84	1.04	1	1	1.54	1	5.42	1.32	1	3.56	1
hsa-miR-920		MIMAT0004970	nmiR03708.1:1	Endogenous	3.57	1.3	1	3.3	1.29	2.17	2.8	1.38	1	1.16	1	2.92	1.21	3.84	1.04	1	1	1.54	1	5.42	1.32	1	5.65	1
hsa-miR-938		MIMAT0004981	nmiR03717.1:1	Endogenous	3.57	1.3	1	3.3	1.29	2.17	2.8	1.38	1	1.16	1	1.73	1.21	3.84	1.04	1	1	1.54	1	5.42	1.32	1	9.01	1
hsa-miR-21-5p		MIMAT0000076	nmiR03112.1:1	Endogenous	8395.6	55940.8	10810.9	72750.7	28534.5	8521.17	74744.6	38143.9	38025.4	22691.4	46906.3	19308.8	28306.6	26917.4	15701.4	10097.7	30662	49293.9	22513.6	19597.1	69700.3	66457.4	36501.3	3475.59
hsa-miR-181a-5p		MIMAT0000256	nmiR03232.1:1	Endogenous	2340.27	992.87	1592.81	3.3	632.46	2429.41	920.37	2029.46	2094.25	969.39	1047.54	1529.8	1341.73	745.89	1.04	956.87	2401.17	2718.02	101.04	1177.81	7098.86	3391.61	494	747.33
hsa-miR-642a-5p		MIMAT0003312	nmiR03639.1:1	Endogenous	3.57	1.3	1	5.52	1.29	2.17	2.8	18.59	1	1.16	6.09	1.13	1.21	3.84	1.04	1	5.26	1.54	1	7.26	1.32	5.77	3.56	1
hsa-miR-98		MIMAT0000096	nmiR03175.1:1	Endogenous	238.85	1190.79	450.35	1627.93	1770.21	1120.94	1267.32	769.62	602.13	395.82	462.01	387.71	834.25	2656.58	533.38	227.82	326.64	429.41	589.88	428.11	621.1	733.73	2345.99	142.05
hsa-miR-20a-5p+hsa-miR-20b-5p		MIMAT0000075	nmiR03139.1:1	Endogenous	972.22	2496.97	283.68	4355.91	2694.44	8745.45	545.49	1582.61	2032.65	147.62	774.26	595.12	2568.16	827.87	1153.82	1041.24	1050.66	1635.44	1005.88	5.42	142.46	407.62	3399.61	1227.64
hsa-miR-4454		MIMAT0018976	nmiR03907.1:1	Endogenous	5940.95	55686.3	716.86	34934.9	20384.4	50046.5	41586.1	15695.5	15965.6	9263.9	131.67	882.42	9158.54	24255.5	1772.96	12710.4	12884.6	27651	8957.69	26815.2	13282.1	8385.28	293676	9472.81
hsa-miR-16-5p		MIMAT0000069	nmiR03132.1:1	Endogenous	1177.42	6666.4	1660.33	14993.6	4903.27	7493.14	9435.96	10413	3057.7	5476.24	3795.26	2924.39	2024.2	3962.67	4141.26	1323.16	5445.82	7894.32	4976.2	11226.8	4229.57	4594.21	1619.75	1392.36
hsa-miR-494		MIMAT0002816	nmiR03418.1:1	Endogenous	38.13	194.9	143.05	3600.37	86.41	1324.52	152.94	56.24	1610.92	260	1394.49	490.15	38.76	3.84	689.57	279.15	147.11	199.07	34.22	63.38	419.17	354.69	242.42	167.37
hsa-miR-1287		MIMAT0005878	nmiR03807.1:1	Endogenous	3.57	1.3	8.28	3.3	1.29	2.17	2.8	3.53	1	1.42	1	1.13	5.72	3.84	1.04	1	1	1.54	1	5.42	1.32	5.81	3.56	1
hsa-miR-125a-5p		MIMAT0000443	nmiR03189.1:1	Endogenous	1877.15	4530.48	1628.04	3375.06	1741.19	8127.98	2.8	2481.09	5516.91	4939.18	1330.94	1396.68	4215.06	5721.84	1261.37	1208.75	1472.31	3997.28	3734.7	5.42	1691.35	1776.36	3103.02	1245.92
osa-miR442		MIMAT0001605	nmiR01625.1:1	SpikeIn	2.83	65.5	12.5	40.16	70.33	1	16.66	40	3.5	1	7	20.16	1.16	3.83	61.5	20	12	37.16	53.33	1	1	1	64.16	11.16
hsa-miR-532-5p		MIMAT0002888	nmiR03496.1:1	Endogenous	3.57	328.81	240.47	565.4	268.14	265.04	481.99	99.33	109.48	129.5	137.32	235.27	76.65	595.06	545.83	294.21	61.33	51.43	88.73	292.7	125.81	163.67	799.44	211.26
hsa-miR-186-5p		MIMAT0000456	nmiR03239.1:1	Endogenous	38.13	832.65	178.22	1211.18	951.92	820.51	747.59	645.34	220.19	319.06	487.75	332.05	204.57	605.39	527.89	230.19	326.46	351.82	649.83	800.56	286.12	534.91	1678.56	157.13
hsa-miR-1226-3p		MIMAT0005577	nmiR03745.1:1	Endogenous	3.57	1.3	1	3.3	1.29	2.17	2.8	1.38	8.97	20.81	1	1.13	1.21	3.84	1.04	1	1	1.54	11.93	5.42	11.38	1	3.56	1
hsa-miR-3690		MIMAT0018119	nmiR03895.1:1	Endogenous	3.57	1.3	2.23	3.3	1.29	2.17	2.8	1.38	1	10.69	1	1.13	1.21	3.84	1.04	1	1	1.54	1	5.42	23.58	4.34	3.56	1
hsa-miR-758		MIMAT0003879	nmiR03678.1:1	Endogenous	3.57	1.3	22.8	3.3	1.29	2.17	2.8	1.38	1	1.16	1	2.44	1.21	3.84	1.04	1	1	1.54	1	5.42	16.23	6.86	3.56	1
hsa-miR-720		MIMAT0005954	nmiR03676.1:1	Endogenous	1525.05	14813.9	407.87	7837.5	3509.83	7064.05	9204.51	4857.14	2953.15	335.25	1	33.89	2916.75	5538.56	463.62	1357.38	2906.07	6597.48	1926.72	5700.54	2100.07	1123.36	49873	1329.33
hsa-miR-570-3p		MIMAT0003235	nmiR03427.1:1	Endogenous	3.57	1.3	1	3.3	1.29	2.17	2.8	1.38	8.05	1.16	3.08	13.5	1.21	6.23	3.41	1	2.34	1.54	1	5.42	1.32	2.3	24.79	1
hsa-miR-331-3p		MIMAT0000760	nmiR03317.1:1	Endogenous	42.61	252.27	127.81	581.73	451.98	314.89	1323.33	396.57	227.62	165.34	283.4	153.91	163.73	257.03	56.6	71.41	209.73	278.16	461.54	362.9	382.62	203.35	168.5	102.14
hsa-miR-126-3p		MIMAT0000445	nmiR03191.1:1	Endogenous	5098.81	834.19	4367.26	5013.37	3971.78	2.17	2.8	3229.12	1014.74	1.16	1970.98	1.13	1.21	667.52	1.04	3216.07	5195.14	804.17	687.51	32083	3117.32	20914.3	196.74	1489.7
hsa-miR-27a-3p		MIMAT0000084	nmiR03148.1:1	Endogenous	42.61	223.75	3.09	294.63	49.45	10.75	2.8	13.92	58.55	18.28	125.11	103.09	69.33	3.84	21.37	63.11	47.08	86.84	6.04	5.42	121.79	146.71	11.7	22.7
hsa-miR-151a-3p		MIMAT0000757	nmiR03227.1:1	Endogenous	35.88	370.38	183.37	565.61	714.48	271.69	919.74	1018.86	225.26	153.89	209.62	609.15	455.54	702.8	297.16	75.19	245.67	233.59	443.11	125.01	193.07	122.52	1266.5	83.82
hsa-miR-506-3p		MIMAT0002878	nmiR03439.1:1	Endogenous	3.57	1.3	221.76	3.3	243.62	182.35	321.93	1.38	1	1.16	1	340.23	1.21	3.84	28.61	704.49	1	1.54	1	5.42	1.32	1	3.56	606.33
hsa-miR-320e		MIMAT0015072	nmiR03304.1:1	Endogenous	58.31	517.23	70.34	484.06	48.68	291.87	342.73	4.84	221.8	97.49	216.35	114.84	49.24	108.85	96.4	218.44	55.36	147.63	136.33	224.15	98.61	135.97	462.15	83.57
hsa-miR-24-3p		MIMAT0000080	nmiR03144.1:1	Endogenous	275.85	2053.28	352.76	3368.27	2060.06	717.68	1220.7	841.71	914.44	1238.13	826.8	898.59	971.47	477.42	233.21	161.6	384.39	1763.07	1082.02	749.97	969.38	585.42	786.46	263.29
hsa-miR-130b-3p		MIMAT0000691	nmiR03198.1:1	Endogenous	3.57	33.64	13.16	11.93	1.29	20.17	84.48	25.39	81.17	32.56	36.89	66.2	6.8	3.84	95.3	27.15	13.27	17.92	38.03	5.42	24.74	1.31	144.74	35.17
hsa-miR-1257		MIMAT0005908	nmiR03772.1:1	Endogenous	3.57	1.3	1	3.3	1.29	2.17	2.8	1.38	1	1.69	1	5.6	1.21	3.84	1.04	1	1	1.54	1	5.42	1.32	1	10.53	1
hsa-miR-125a-3p		MIMAT0004602	nmiR03121.1:1	Endogenous	3.57	18.16	1.65	28.62	1.29	2.17	2.8	1.38	50.91	59.26	41.81	27.86	10.5	3.84	26.95	11.83	12.06	1.54	1	5.42	1.32	21.95	16.65	3.77
hsa-miR-1290		MIMAT0005880	nmiR03810.1:1	Endogenous	3.57	1.3	1	3.3	1.29	2.17	2.8	14.69	1	16.61	1	1.13	1.21	3.84	1.04	39.69	1	1.54	1	5.42	1.32	1	3.56	1
hsa-miR-548q		MIMAT0011163	nmiR03533.1:1	Endogenous	3.57	1.3	1	3.3	1.29	2.17	2.8	23.46	1	1.16	2.47	1.13	1.21	3.84	1.04	1	1	1.54	6.58	58.98	1.32	1	25.71	1
hsa-miR-548ai		MIMAT0018989	nmiR03379.1:1	Endogenous	3.57	1.3	1	3.3	1.29	2.17	2.8	1.38	1	1.16	4.05	9.21	2.61	3.84	1.04	1	1	1.54	1	5.42	3.06	1	75.4	1
hsa-miR-4516		MIMAT0019053	nmiR03357.1:1	Endogenous	50.46	249.94	1	777.1	620.71	530.4	322.53	219.29	165.93	339.28	202.39	61.53	633.56	3.84	183.25	132.47	459.72	295.44	22.92	504.92	156.3	202.76	3.56	36.89
hsa-miR-144-3p		MIMAT0000436	nmiR03215.1:1	Endogenous	386.87	1.3	2067.64	3.3	1.29	804.87	6878.68	1647.09	1	1.16	830.15	794.84	1.21	3.84	1893.65	1	1135.29	1261.83	542.78	7553.35	306.93	764.26	3.56	1
hsa-miR-378e		MIMAT0018927	nmiR03359.1:1	Endogenous	19.06	119.27	15.39	299.24	94.97	85.48	205.27	58.51	49.09	89.37	62.11	39.16	39.55	112.66	44.58	35.06	50.41	79.74	46.73	126.55	55.13	81.54	216.24	10.48
hsa-miR-146b-3p		MIMAT0004766	nmiR03218.1:1	Endogenous	3.57	1.3	1	3.3	1.29	2.17	2.8	1.38	1	9.43	1	1.85	1.21	3.84	1.04	1	1	1.54	1	5.42	7.65	1	3.56	1
hsa-miR-1244		MIMAT0005896	nmiR03757.1:1	Endogenous	3.57	1.3	1	3.3	1.29	2.17	2.8	1.38	1.96	1.16	7.9	7.79	1.21	3.84	1.04	24.78	1	1.54	1	5.42	1.32	1	3.56	1.73
hsa-miR-19b-3p		MIMAT0000074	nmiR03138.1:1	Endogenous	1461.13	2484.14	530.44	5765.36	3746.56	9625.52	425.18	2349.42	2051.5	345.76	1280.89	1061.65	2335.92	25.91	1380.9	1084.43	1163.28	2471.86	1255.08	5.42	491.69	443	2886.83	1614.29
hsa-miR-590-5p		MIMAT0003258	nmiR03587.1:1	Endogenous	11.21	234.38	55.94	268.88	479.24	221.9	675.93	294.98	98.05	105.35	143.12	127.02	53.83	157.96	254.76	119.61	135.64	108.74	131.59	228.44	54.86	115.22	233.34	96.21
hsa-miR-128		MIMAT0000424	nmiR03194.1:1	Endogenous	3.57	9.16	1	12.31	26.87	2.17	2.8	54.45	93.97	48.9	27.24	30.19	1.21	9.2	9.39	42.55	28.8	1.54	19.02	5.42	1.32	27.14	84.56	17.56
hsa-miR-375		MIMAT0000728	nmiR03351.1:1	Endogenous	3.57	1.3	1	3.3	11.99	2.17	2.8	148.64	1	1.16	1	1.13	2.61	3.84	1.04	1	1	1.54	1	5.42	1.32	1	14.81	1
hsa-miR-575		MIMAT0003240	nmiR03567.1:1	Endogenous	3.57	40.53	7.29	154.87	1.29	46.92	169.51	31.33	142.57	25.98	30.66	28.15	25.33	3.84	4.42	24.38	47.48	47.72	14.51	5.42	50.19	17.73	124.48	8.45
hsa-miR-181b-5p+hsa-miR-181d		MIMAT0000257	nmiR03233.1:1	Endogenous	252.31	419.23	226.6	623.99	118.64	833.68	52.14	147.17	462.62	167.43	85.98	194.34	50.94	3.84	117.55	297.01	197.86	168.31	60.26	5.42	452.18	290.01	3.56	232.71
hsa-miR-7-5p		MIMAT0000252	nmiR03123.1:1	Endogenous	3.57	66.12	1.1	35.22	12.65	161.5	154.76	44.74	122.41	113.68	162.76	41.42	1.21	3.84	702.68	288.96	4.64	82.81	1860.63	5.42	18.23	1	55.85	375.91
hsa-miR-361-3p		MIMAT0004682	nmiR03332.1:1	Endogenous	169.32	267.22	198.43	250.2	262.33	631.06	385.17	456.49	107.96	1010.15	205.9	210.98	159.53	236.04	159.76	85.32	153.78	180.24	391.9	360.37	160.69	248.61	815.42	79.38
hsa-miR-99b-5p		MIMAT0000689	nmiR03178.1:1	Endogenous	657.11	1889.85	966.44	2948.91	1252.32	4501.89	146.17	2328.12	3638.28	7024.59	1452.6	569.86	1580.14	3387.14	1115.1	856.88	1046.1	1097.95	2827.66	646.53	1249.86	1226.78	77.01	876.9
hsa-miR-148b-3p		MIMAT0000759	nmiR03130.1:1	Endogenous	940.82	2411.67	791.47	4076.05	3156.38	1546.42	4231.77	3103.81	1436.48	2524.07	1483.08	779.42	1319.4	3934.44	1461.83	769.99	959.24	865.83	2759.2	817.6	1968.55	1288.25	3803	825.2
hsa-miR-106b-5p		MIMAT0000680	nmiR03185.1:1	Endogenous	273.61	6253.6	509	11121.2	7460.62	5230.64	3659.25	4236.45	2831.99	1352.04	1191.58	1347.35	1552.85	4310.26	2427.63	2127.81	1796.58	1797.58	2479.94	2367.27	792.02	888.75	9051.84	2088.82
hsa-miR-452-5p		MIMAT0001635	nmiR03395.1:1	Endogenous	3.57	1.3	1	3.3	10.23	2.17	2.8	24.25	1	1.16	1	1.13	1.21	3.84	1.04	1	1	1.54	1	5.42	1.32	1	177.42	1
hsa-miR-504		MIMAT0002875	nmiR03437.1:1	Endogenous	3.57	1.3	19.33	3.3	1.29	2.17	2.8	9.19	1	1.16	1	1.13	1.21	3.84	1.04	1	1	1.54	1	5.42	1.32	1	20.82	1
hsa-miR-612		MIMAT0003280	nmiR03607.1:1	Endogenous	19.06	1.3	1	3.3	1.29	2.17	2.8	10.34	1	1.16	2.85	1.13	1.21	3.84	1.04	1	1	1.54	1	5.42	3.75	1	3.56	1
hsa-miR-19a-3p		MIMAT0000073	nmiR03136.1:1	Endogenous	617.87	430.27	84.58	935.89	1028.54	3055.03	104.07	293.78	696.84	1.16	377.82	127.17	247.63	3.84	481.86	273.99	329.91	540.95	375.02	5.42	1.32	1	91.24	757.56
hsa-miR-22-3p		MIMAT0000077	nmiR03140.1:1	Endogenous	445.18	1457.64	397.53	1617.58	3.01	2.17	1527.8	335.86	1318.92	1313.96	2094.34	560.34	397.18	3.84	553.96	368.82	1225.81	1685.13	356.27	2259.48	2989.49	3263.29	638.52	125.05
hsa-miR-130a-3p		MIMAT0000425	nmiR03197.1:1	Endogenous	2194.49	5406.74	4314.26	9423.92	2174.58	12898.6	3066.51	14000.3	9192.18	16021.3	2049.34	5967.02	7191.1	8343.92	3293.72	3219.61	3297.4	4407.69	5373.45	2257.12	3936.09	3198.97	12917.2	3187.13
hsa-miR-1252		MIMAT0005944	nmiR03766.1:1	Endogenous	3.57	1.3	1	3.3	1.29	2.17	2.8	1.38	1	5.82	1	3.98	1.21	3.84	1.04	1	1	1.54	1	5.42	6.18	1	44.65	1
hsa-miR-2117		MIMAT0011162	nmiR03859.1:1	Endogenous	3.57	1.3	1	3.3	1.29	2.17	2.8	1.38	4.76	1.16	1	7.37	1.21	3.84	1.04	1	1	1.54	1	5.42	24.63	1	48.21	1
hsa-miR-3187-3p		MIMAT0015069	nmiR03885.1:1	Endogenous	3.57	1.3	1	3.3	1.29	2.17	6.01	1.38	2.41	1.16	1	5.24	1.21	3.84	1.04	1	1	1.54	1	5.42	1.32	1	23.67	1
hsa-miR-499a-5p		MIMAT0002870	nmiR03428.1:1	Endogenous	3.57	1.3	1	3.3	1.29	2.17	2.8	1.38	1	16.38	1	6.37	1.21	3.84	1.04	1	1	1.54	1	5.42	3.7	1	41.49	1
hsa-miR-548aa		MIMAT0018447	nmiR03377.1:1	Endogenous	3.57	5.75	1	3.3	1.29	2.17	2.8	1.38	1	1.16	1	6.89	1.21	3.84	1.04	1	1	1.54	1	5.42	1.32	1	260.5	1
hsa-miR-548c-3p		MIMAT0003285	nmiR03519.1:1	Endogenous	3.57	1.3	1	3.3	1.29	2.17	2.8	1.38	1	2.41	1	9.7	1.21	3.84	1.04	1	1	1.54	1	5.42	1.32	1	3.56	1
hsa-miR-600		MIMAT0003268	nmiR03595.1:1	Endogenous	3.57	1.3	1	3.3	1.29	2.17	2.8	1.38	1	3.7	1	7.56	1.21	3.84	1.04	1	1	1.54	1	5.42	1.32	1	3.56	1
hsa-miR-889		MIMAT0004921	nmiR03436.1:1	Endogenous	3.57	1.3	7.1	3.3	1.29	2.17	2.8	1.38	1	1.16	1	11.95	1.21	3.84	1.04	1	1	1.54	1	5.42	10.21	1	3.56	1
hsa-miR-3195		MIMAT0015079	nmiR03889.1:1	Endogenous	14.58	4.87	1	3.3	41.91	17.57	215.76	1.38	28.33	1.16	1	1.13	1.21	3.84	1.04	33.71	21.8	1.54	1	54.68	1.32	23.97	3.56	1
hsa-miR-106a-5p+hsa-miR-17-5p		MIMAT0000103	nmiR03184.1:1	Endogenous	1333.29	2459.71	276.68	5274.15	3829.06	9782.26	478.9	1704.09	2999.95	198.87	919.78	541.21	2886.77	579.32	1182.07	1556.19	1013.09	1185.31	862.1	5.42	1.32	659.37	1814.72	877.12
hsa-miR-574-5p		MIMAT0004795	nmiR03566.1:1	Endogenous	62.8	394.42	359.49	709.31	207.19	2.17	2.8	244.69	179.54	236.75	261.2	240.48	160.9	3.84	231.4	116.07	167.47	129.52	165.96	5.42	415.11	133.96	598.49	68.48
hsa-miR-625-5p		MIMAT0003294	nmiR03621.1:1	Endogenous	3.57	1.3	1	3.3	1.29	3.4	2.8	3.76	1	1.16	1	21.34	1.21	3.84	6.46	1	1	1.54	1	5.42	1.32	1	24.59	1
hsa-miR-592		MIMAT0003260	nmiR03589.1:1	Endogenous	3.57	1.3	53.05	106.31	5.63	2.17	2.8	1.38	1	4.3	1	26.22	5.1	3.84	1.04	2.09	1	1.54	7.16	5.42	1.32	1	3.56	1.84
hsa-miR-651		MIMAT0003321	nmiR03650.1:1	Endogenous	3.57	11.75	1	32.11	30.73	31.27	2.8	10.41	6.7	37.32	1	13.25	8.14	3.84	8.36	3.97	1	1.54	79.13	5.42	13.04	1	27.55	9.44
hsa-miR-631		MIMAT0003300	nmiR03628.1:1	Endogenous	21.31	35.83	1	63.72	7.04	2.17	30.32	29.1	10.08	5.57	3.36	1.13	1.21	3.84	1.04	8.36	6.89	25.16	4.9	5.42	1.32	6.97	75.93	1
NEG_D		nmiR00823.1	nmiR00823.1:1	Negative	2.83	1	1.5	14.16	18.33	11.83	1.66	7	25.5	1	18	10.16	1	4.83	10.5	1	22	5.16	24.33	14.83	8.33	2.33	2.16	5.16
hsa-miR-1973		MIMAT0009448	nmiR03849.1:1	Endogenous	3.57	1.86	1	274.23	76.22	349.26	43.76	1.38	68.13	3.01	16.99	17.05	1.21	3.84	23.25	17.81	1	358.11	1	529.94	1.32	16.38	11.05	9.22
hsa-miR-423-5p		MIMAT0004748	nmiR03380.1:1	Endogenous	3.57	189.63	41.92	171.48	81.19	27.44	2.8	49.27	9.27	14.43	41.23	19.16	64.1	3.84	18.96	29.79	45.64	21.54	19.15	5.42	15.98	102.34	96.08	1
hsa-miR-4286		MIMAT0016916	nmiR03899.1:1	Endogenous	109.89	1247.62	103.56	22433.8	510.97	534.02	2408.49	366.1	3216.24	3669.32	3415.05	1945.98	99.42	479.19	2250.5	942.16	810.8	2410.25	718.69	12894.3	926.51	1460.36	1579.23	893.34
hsa-miR-2116-5p		MIMAT0011160	nmiR03753.1:1	Endogenous	3.57	1.3	1	367.38	1.29	2.17	2.8	1.38	36.76	1.16	41.53	28.6	1.21	3.84	24.52	2.97	1	1.54	1	5.42	1.32	1	54.62	1
hsa-miR-150-5p		MIMAT0000451	nmiR03225.1:1	Endogenous	5031.53	914.73	1	3.3	1.29	2.17	6142.42	97980.1	1	2244.03	6391.92	1.13	1.21	3.84	1.04	1	7766.81	523.57	17472.3	206118	2656.42	18120.7	3.56	1
hsa-miR-221-3p		MIMAT0000278	nmiR03281.1:1	Endogenous	106.53	1068.81	683.25	2007.08	2567.42	968.63	439.56	1194.78	769.32	854.27	1140.55	150.43	3408.36	1147.41	1153.03	150.2	410.69	1239.27	475.95	26.42	565.63	327.61	909.46	99.99
hsa-miR-425-5p		MIMAT0003393	nmiR03382.1:1	Endogenous	113.26	826.26	20.01	2059.51	171.38	838.04	916.09	137.54	254.77	943.31	163.1	83.68	191.34	198.72	106.15	69.67	95.82	567.94	241.77	5.42	109.68	55.36	509.94	131.38
hsa-miR-652-3p		MIMAT0003322	nmiR03651.1:1	Endogenous	3.57	82.89	15.91	104.33	91.03	24.51	210.7	357.11	54.51	234.05	31.21	59.42	4.38	146.97	65.24	32.13	12.03	13.29	263.46	66.58	10.25	18.23	280.16	46.82
hsa-miR-4284		MIMAT0016915	nmiR03898.1:1	Endogenous	3.57	20.08	1	389.92	152.17	27.86	2.8	16.5	93.62	62.14	51.94	51	1.21	3.84	34.71	24.47	18.55	126.76	8.86	302.59	29.41	9.07	125.29	13.83
hsa-miR-888-5p		MIMAT0004916	nmiR03702.1:1	Endogenous	3.57	1.3	1	3.3	1.29	2.17	2.8	1.38	1	5.99	2.03	8.67	1.21	3.84	1.04	1	1	1.54	1	5.42	1.32	1	38.03	1
hsa-miR-30c-5p		MIMAT0000244	nmiR03158.1:1	Endogenous	113.26	583.86	138.69	878.11	747.53	392.69	422.41	467.88	185.69	668.86	290.55	213.55	470.91	674.76	188.03	98.71	174.98	217.7	215.76	107.11	226.93	340.77	620.41	105.25
hsa-miR-222-3p		MIMAT0000279	nmiR03282.1:1	Endogenous	1132.57	2791.17	3195.16	3603.4	2338.16	4470.03	3905.75	2687.82	834	1973.76	2283.29	1.13	3990.18	1595.57	1578.71	152.16	670.9	2392.96	8867.84	881.42	1086.95	671.67	3595.5	112.26
hsa-miR-141-3p		MIMAT0000432	nmiR03212.1:1	Endogenous	2575.76	5098.12	26.37	9116.76	7106.44	11284.3	9599.04	5141.58	2130.63	5698.73	2624	3240.76	3171.7	9245.79	3478.12	2220.57	1355.36	1457.52	6021.97	5.42	1.32	1	30282.5	3454.38
hsa-miR-93-5p		MIMAT0000093	nmiR03172.1:1	Endogenous	669.45	5974.92	702.96	13193.6	8816.11	5326.24	4046.36	4481.46	2933.8	2286.56	1119.34	1513.36	1672.67	4110.65	3362.46	1707.55	1846.68	1857.77	1841.21	692.39	757.78	557.01	5121.18	1824.02
hsa-miR-3161		MIMAT0015035	nmiR03874.1:1	Endogenous	3.57	1.3	1	3.3	1.29	2.17	2.8	1.38	3.14	1.16	2.17	7.73	1.21	3.84	1.04	1	1	1.54	1	5.42	1.32	1	31.51	1
hsa-miR-630		MIMAT0003299	nmiR03627.1:1	Endogenous	37	540.59	4.97	1685.34	1.29	87.72	1767.72	105.36	676.91	264.27	407.13	166.81	1.21	82.07	574.21	387.71	199.48	332.82	75.65	29.15	109.18	110.25	380.28	110.76
hsa-miR-451a		MIMAT0001631	nmiR03394.1:1	Endogenous	7869.68	1.3	43424.4	3.3	1.29	8368.04	93177.4	17521.8	1	1.16	8890.44	8185.57	1.21	3.84	10570.7	1	13833.9	12388.4	4776.62	51016.9	3311.02	16851	3.56	1
hsa-miR-203		MIMAT0000264	nmiR03262.1:1	Endogenous	137.93	1.3	6.23	3.3	69.68	516.34	467.06	1044.48	2407.17	1.16	245.03	333.16	124.67	2555.6	238.73	11.14	22.17	152.77	317.45	5.42	20	62.66	3638.51	33.19
hsa-miR-769-5p		MIMAT0003886	nmiR03689.1:1	Endogenous	14.58	1.3	21.84	3.3	1.29	15.4	2.8	22.37	62.27	31.18	5.89	30.97	24.72	3.84	12.18	3.84	5.11	1.54	37.33	5.42	7.36	18.09	201.06	7.21
hsa-miR-101-3p		MIMAT0000099	nmiR03181.1:1	Endogenous	3.57	1.3	3.16	21.17	17.47	2.17	2.8	3.09	1	1.16	19.68	1.13	1.21	3.84	1.04	1	1	1.54	9.58	5.42	1.32	17.35	97.7	1
hsa-miR-324-5p		MIMAT0000761	nmiR03310.1:1	Endogenous	135.68	936.82	265.23	2218.86	899.65	302.08	1029.1	839.91	405.23	1726.45	409.3	360.69	451.89	1297.81	213.2	176.41	245.05	545.24	313.62	227.93	477.6	283.6	1294.96	240.93
hsa-miR-505-3p		MIMAT0002876	nmiR03438.1:1	Endogenous	3.57	16.19	55.76	3.3	37.71	3.96	369.29	147.26	17.26	34.34	43.02	28.41	15.92	3.84	13.98	12.86	4.94	1.54	56.26	5.42	46.53	18.63	68.27	16.3
hsa-miR-15a-5p		MIMAT0000068	nmiR03129.1:1	Endogenous	5327.56	3911.67	1197.07	7343.66	2203.66	4134.2	7752.52	7552.63	2552.81	3383.53	3297.52	2621.55	768.95	3.84	2256.94	649.35	3884.09	4138.63	4338.53	1214.32	4819.52	4311.62	3.56	1102.78
hsa-miR-30d-5p		MIMAT0000245	nmiR03159.1:1	Endogenous	722.15	613.36	454.49	920.2	6583.26	889.65	4892.84	7090.83	405.51	763.53	352.05	1903.86	2399.78	3057.9	525.64	218.5	375.83	21.37	1869.4	230.45	266.12	409.73	5768.98	321.95
hsa-miR-30e-5p		MIMAT0000692	nmiR03160.1:1	Endogenous	659.36	3692.45	679.97	4673.58	3535.85	2252.61	1687.86	2561.6	798.42	2180.22	964.43	554.76	984.24	3427.95	860.8	519.86	768.8	852.05	2164.43	2292.34	756.69	972.74	10445.9	527.58
hsa-miR-421		MIMAT0003339	nmiR03376.1:1	Endogenous	3.57	1.3	5.37	3.3	110.1	2.17	84	246.76	154.39	114.58	46.5	16.31	1.21	15.79	25.68	13.81	6.98	1.54	37.35	5.42	35.06	21.05	197.59	4.39
hsa-miR-107		MIMAT0000104	nmiR03186.1:1	Endogenous	216.42	977.83	255.14	1399.28	2866.83	1107.27	1443.22	3143.53	668.61	2617.7	741.83	411.1	756.45	3603.72	374.51	348.01	458.81	797.72	1601.87	356.08	419.17	495.92	3663.5	386.27
hsa-miR-4455		MIMAT0018977	nmiR03908.1:1	Endogenous	3.57	1.3	1	3.3	1.29	2.17	2.8	1.38	1	3.51	14.91	2.86	1.21	3.84	1.04	1	1	1.54	1	5.42	1.32	1	48.21	1
hsa-miR-508-3p		MIMAT0002880	nmiR03441.1:1	Endogenous	3.57	1.3	2146.28	3.3	1963.94	1808.82	2469.65	10.72	1	31.79	1	2693.37	84.67	3.84	335.05	4679.2	1	1.54	1	5.42	13.33	1	85.37	5224.45
hsa-miR-200a-3p		MIMAT0000682	nmiR03258.1:1	Endogenous	874.66	1118.59	1427.97	252.83	1389.93	5707.6	2987.61	1642.68	1620.36	2445.84	1660.41	4169	1972.27	242.95	772.06	2587.3	649.67	1.54	2291.24	5.42	1.32	1	832.52	3270.76
hsa-miR-521		MIMAT0002854	nmiR03485.1:1	Endogenous	3.57	1.3	1	3.3	335.67	11.97	620.86	211.52	33.44	116.2	1	1.13	1.21	620.05	61.33	1	1	7.47	88.45	5.42	1.32	1	630.2	1
hsa-miR-429		MIMAT0001536	nmiR03383.1:1	Endogenous	88.59	431.01	233.24	257.98	482.71	1394.36	823.75	535.44	1010.48	1176.16	748.45	699.25	391.13	271.97	259.63	566.3	119.37	159.19	390.38	5.42	74.22	50.27	873.72	374.68
hsa-miR-517c-3p+hsa-miR-519a-3p		MIMAT0002866	nmiR03463.1:1	Endogenous	3.57	1.3	1	3.3	215.66	6.94	300.21	183.56	22.94	39.4	1	9.63	1.21	400.01	27.84	1	1	1.54	50.69	5.42	8.82	1	472.28	1
hsa-miR-299-3p		MIMAT0000687	nmiR03289.1:1	Endogenous	3.57	57.38	45.75	12.97	172.45	42.57	2.8	28.58	66.82	65.35	50.14	58.65	10.81	3.84	27.22	52.18	31.4	1.54	12.2	5.42	42.28	76.57	359.68	13.04
hsa-miR-509-5p		MIMAT0004779	nmiR03445.1:1	Endogenous	3.57	1.3	54.58	3.3	32.38	34.06	35.1	1.38	1	1.16	1	92.62	1.21	3.84	1.04	165.47	1	1.54	1	5.42	1.32	1	3.56	180.43
hsa-miR-15b-5p		MIMAT0000417	nmiR03131.1:1	Endogenous	2506.23	9308.98	1924.97	26991.2	10116.4	9995.01	12733.6	14112.3	6255.85	19150.7	3019.74	4224.96	1851.91	1028.22	3889.05	2019.16	5338.6	6603.89	4138.99	4590.2	4832.44	4753.56	1336.94	1890.07
hsa-miR-200c-3p		MIMAT0000617	nmiR03260.1:1	Endogenous	6272.87	10523.9	522.4	16752.2	31829	26128.1	15056.9	16781.6	7865.51	15232.4	1175.66	997.7	10448.8	37155.2	4646.95	3990.31	2323.75	6240.21	13154.3	5.42	1.32	1	36582.3	5786.72
hsa-miR-941		MIMAT0004984	nmiR03720.1:1	Endogenous	3.57	1.3	1	3.3	8.21	2.17	2.8	5.57	1	7.77	4.91	7.02	1.21	3.84	1.04	1	1	1.54	1	5.42	7.09	1	18.58	1.84
hsa-miR-513b		MIMAT0005788	nmiR03453.1:1	Endogenous	3.57	1.3	2538.75	3.3	3043.33	1939.85	2616.39	8.4	1	14.79	1	2823.6	93.52	3.84	258.69	9603.39	1	1.54	1	5.42	1.32	1	72.24	5861.16
hsa-miR-627		MIMAT0003296	nmiR03623.1:1	Endogenous	3.57	1.3	18.37	3.63	1.29	2.17	2.8	6.79	3.9	9.96	14.56	15.92	18.28	3.84	18.07	1	1	1.54	1	5.42	1.32	1	78.76	1
hsa-miR-10b-5p		MIMAT0000254	nmiR03126.1:1	Endogenous	335.29	1193.44	1586.07	3436.47	1140.11	12259.1	894.39	4938.83	3129.1	1346.6	441.75	609.11	511.17	3413.05	447.4	1001.57	926.58	1.54	377.19	5.42	141.65	204.14	1804.47	1009.57
hsa-miR-345-5p		MIMAT0000772	nmiR03330.1:1	Endogenous	3.57	1.3	1	3.3	1.29	2.17	8.65	8.83	4.19	20.94	15.76	8.57	1.21	3.84	76.61	1	1	1.54	6.79	5.42	1.32	1	112.56	1
hsa-miR-210		MIMAT0000267	nmiR03268.1:1	Endogenous	14.58	715.21	1	456.79	81.78	80.57	642.12	1.38	158.01	209.51	49.72	64.85	133.64	3.84	84.73	30.81	47.16	144.14	28.09	5.42	1.32	1	190.37	25.92
hsa-miR-579		MIMAT0003244	nmiR03573.1:1	Endogenous	3.57	6.56	1	51.91	10.15	2.17	2.8	3.53	1	7.21	13.45	15.51	1.21	3.84	5.25	1	1	1.54	20.75	7.57	1.32	1	116.64	2.02
hsa-miR-454-3p		MIMAT0003885	nmiR03397.1:1	Endogenous	47.1	218.9	103.78	589.18	493.46	200.31	415.25	329.48	275.04	163.33	70.93	72.89	89	54.54	48.58	51.18	200	144.32	187.7	44.49	156.38	163.08	34	57.74
hsa-miR-1180		MIMAT0005825	nmiR03726.1:1	Endogenous	28.03	134.2	88.75	304.24	1.29	2.17	88.9	1.38	68.8	109.66	1	8.13	109.16	3.84	43.04	1	38.36	21.9	38.36	5.42	53.17	1	3.56	11.72
hsa-miR-301a-3p		MIMAT0000688	nmiR03292.1:1	Endogenous	336.41	202.22	169.78	408.12	2669.61	467.81	631.6	526.49	1485.26	612.79	148.15	1.13	156.94	85.76	80.84	143.34	263.78	95.16	473.9	5.42	306.73	180.1	98.62	148.18
hsa-miR-183-5p		MIMAT0000261	nmiR03236.1:1	Endogenous	80.74	745.74	46.32	1679.61	668.92	96.98	130.36	511.76	183.19	341	512.06	151.3	170.62	3.84	168.21	14.86	122.96	543.06	293.15	5.42	114.79	56.74	3.56	2.11
hsa-miR-514a-3p		MIMAT0002883	nmiR03456.1:1	Endogenous	3.57	1.3	2198.56	3.3	2150.6	1765.68	3866.93	35.7	1	14.59	1	1837.51	42.48	3.84	385.99	8223.88	1	1.54	1	5.42	10.89	1	78.76	7316.83
hsa-miR-378a-3p+hsa-miR-378i		MIMAT0000732	nmiR03179.1:1	Endogenous	472.09	1048.74	1	2592.88	1630.56	1536.76	1024.44	2288.36	1504.08	1037.83	205.01	541.76	238.09	85.96	1330.78	106.85	282.98	488.67	532.89	500.8	1.32	149.98	1770.14	280.6
hsa-miR-33a-5p		MIMAT0000091	nmiR03163.1:1	Endogenous	25.79	106.16	16.98	143.77	80.68	2.17	42.26	44.59	12.06	1.16	5.19	13.06	14	3.84	52.75	1	1	54.88	48.4	5.42	1.32	1	183.76	1
hsa-miR-182-5p		MIMAT0000259	nmiR03235.1:1	Endogenous	78.49	673.63	28.94	1595.04	846.87	156.44	2.8	614.13	187.66	195.52	350.01	210.44	137.18	3.84	212.13	1	156.58	788.96	207.81	5.42	48.1	22.44	3.56	2.59
hsa-miR-192-5p		MIMAT0000222	nmiR03137.1:1	Endogenous	30.28	19.65	100.63	39.02	110.59	127.07	40.18	66.97	47.36	1.16	49.24	47.23	1.21	78.67	1.04	1	1.02	13.61	137.57	5.42	21.07	10.29	127.66	1
hsa-miR-522-3p		MIMAT0002868	nmiR03486.1:1	Endogenous	3.57	1.3	1	3.3	607.36	71.18	405.6	367.41	16.02	111.86	1	1.13	1.21	832.19	97.87	1	1	1.54	88.6	5.42	1.32	1	1219.12	1
hsa-miR-378g		MIMAT0018937	nmiR03361.1:1	Endogenous	102.04	181.84	1	405.73	268.93	177.31	309.81	503.47	200.75	116.32	1	67.7	1.21	3.84	225.19	20.65	40.68	61.64	222.04	5.42	1.32	1	220.77	27.88
hsa-miR-663a		MIMAT0003326	nmiR03664.1:1	Endogenous	3.57	63.08	1	129.8	1.29	219.42	122.95	38.77	64.03	16.02	1	13.93	1.21	3.84	1.04	23.72	3.81	5.14	1	5.42	1.32	1	3.56	14.24
hsa-miR-181c-5p		MIMAT0000258	nmiR03234.1:1	Endogenous	85.22	287.2	65.69	330.77	3.09	95.37	2.8	1.38	38.52	1.16	25.22	89.48	1.49	3.84	1.04	129.47	8.08	1.54	1	5.42	192.86	80.47	43.59	130.72
hsa-miR-200b-3p		MIMAT0000318	nmiR03259.1:1	Endogenous	7224.9	951.14	4860.24	3.3	1398.7	31513.6	3466.75	3857.07	6652.33	12809.8	4504.66	14222	3653.11	3.84	1161.55	8080.48	1527.16	1.54	7403.36	5.42	1.32	1	3.56	12157.6
hsa-miR-96-5p		MIMAT0000095	nmiR03174.1:1	Endogenous	17.94	423.48	9.72	1017.6	401.93	119.55	2.8	246.65	80.41	86.69	231.51	121.25	91.21	3.84	181.06	10.04	68.77	332.29	111.87	5.42	11.24	15.84	3.56	5.78
hsa-miR-378b		MIMAT0014999	nmiR03355.1:1	Endogenous	3.57	27.04	1	476.94	1.29	24.32	36.54	1.38	126.57	1.16	36.82	25.44	1.21	3.84	8.15	8.03	1	1.54	1	5.42	1.32	3.45	41.08	1
hsa-miR-1206		MIMAT0005870	nmiR03739.1:1	Endogenous	3.57	88.08	1	266.03	110.32	2.79	2.8	54.3	23.6	52.25	127	92.17	9.22	3.84	26.89	4.75	20.69	82.73	18.37	5.42	1.32	1	3.56	1
hsa-miR-205-5p		MIMAT0000266	nmiR03264.1:1	Endogenous	38.13	563.04	4274.86	2550.98	4403.65	970.41	1131.87	38920.6	4153.01	2353.68	12.87	2738.62	12790.1	3.84	5558.53	128.14	273.89	1.54	2077.6	5.42	5.52	94.3	3.56	49.44
ACTB		NM_001101.2	NM_001101.2:1010	Housekeeping	3850.74	939.18	410.73	3.3	804.26	2.17	2.8	861.69	1	2612.12	1	1.13	1429.58	3.84	1.04	1	131.14	3144.76	925.67	5.42	2881.51	1	3.56	1
hsa-miR-194-5p		MIMAT0000460	nmiR03249.1:1	Endogenous	213.06	38.13	51.33	3.3	423.43	514.32	2.8	357.75	173.56	1.16	258.88	271.13	1.21	3.84	1.04	1	1	1.54	459.11	5.42	1.32	9.01	3.56	4.97
hsa-miR-191-5p		MIMAT0000440	nmiR03245.1:1	Endogenous	8960.76	4090.38	289.86	6884.53	1.29	7620.67	2.8	1.38	1622.55	6107.01	1	1.13	374.25	3.84	1.04	1	1	2647.98	884.06	5.42	1.32	1	3.56	654.68
					L	L	L	L	L	L	L	L	L	L	L	L	H	H	H	H	H	H	H	H	H	H	H	H
