# Supplementary material for: A miR-192-EGR1-HOXB9 regulatory network controls the angiogenic switch in cancer
Source: Nat Commun. 2016 Apr 4;7:11169. doi: 10.1038/ncomms11169 (PMC4822037; doi:10.1038/ncomms11169)
Supplement: Supplementary Data 2 — Median expression of each angiogenic factor in the TCGA ovarian cancer dataset. [file ncomms11169-s3.xlsx]

## Sheet: Sheet1
Supplementary Data 2. Median expression of each angiogenic factor in the TCGA ovarian cancer dataset.
Gene	Median expression
ANGPT1	-2.1439
ANGPTL1	0.928833
ANGPTL2	-0.631
ANGPTL4	-0.757
ANGPTL7	0.164
CCR3	-0.117833
CXCL1	0.123167
CXCL2	0.5368
CXCR4	1.013
EFNA1	0.8123
EFNA5	0.237
EPHA1	0.692
EPHA10	0.097
EPHA2	-0.1415
EPHA3	-1.73223
EPHA4	-0.0339167
EPHA6	0.252625
EPHB1	1.57125
EPHB2	1.55475
EPHB3	1.91488
EPHB4	-1.01625
FGF1	0.50645
FGF2	-2.56025
FLT4	0.1345
HIF1A	-1.08267
IL6	-1.09217
IL8	-2.36587
ITGA10	0.049
ITGA2	-1.70425
ITGA7	0.5324
ITGAD	0.5365
ITGB1BP1	-0.2905
ITGB1BP2	-0.7765
ITGB3	-0.403
ITGBL1	-0.998667
LEP	0.5425
LEPR	-0.541
MMP1	-3.5445
MMP10	1.20138
MMP11	2.086
MMP12	0.216667
MMP13	-0.4205
MMP14	-0.811083
MMP15	-0.1046
MMP17	0.12175
MMP2	-0.831167
MMP20	0.263
MMP21	0.2935
MMP23B	2.5555
MMP24	0.07875
MMP25	-0.684
MMP26	0.31625
MMP27	0.189
MMP28	0.25525
MMP3	-5.4505
MMP7	7.44925
MMP9	2.88991
NRP1	-0.221214
PDGFA	-0.9565
PDGFRB	0.817833
PLAT	0.507
PTGS2	-2.431
PTN	2.0065
TGFA	0.1032
VEGFA	-0.132947
