# Supplementary material for: A miR-192-EGR1-HOXB9 regulatory network controls the angiogenic switch in cancer
Source: Nat Commun. 2016 Apr 4;7:11169. doi: 10.1038/ncomms11169 (PMC4822037; doi:10.1038/ncomms11169)
Supplement: Supplementary Data 3 — Genomic analyses of SKOV3ip1 cells treated with control miRNA and miR-192. [file ncomms11169-s4.xlsx]

## Sheet: Sheet1
Supplementary Data 3. Genomic analyses of SKOV3ip1 cells treated with control miR and miR-192
UNIQID	NAME	SYMBOL	SEARCH_KEY	ILMN_GENE	CHROMOSOME	DEFINITION	SYNONYMS	ENTREZ_GENE_ID	CYTOBAND	SKOV3_48hr_miR_NC_1	SKOV3_48hr_miR_NC_2	SKOV3_48hr_miR_NC_4	SKOV3_48hr_miR_192_1	SKOV3_48hr_miR_192_3	SKOV3_48hr_miR_192_4
ILMN_1762337	7A5 ||Homo sapiens putative binding protein 7a5 (7A5), mRNA. ||ILMN_1762337	7A5	NM_182762.2	7A5	7	Homo sapiens putative binding protein 7a5 (7A5), mRNA.		346389	7p15.3e	6.71644	6.69418	6.75782	6.60244	6.4801	6.5598
ILMN_2055271	A1BG ||Homo sapiens alpha-1-B glycoprotein (A1BG), mRNA. ||ILMN_2055271	A1BG	NM_130786.2	A1BG	19	Homo sapiens alpha-1-B glycoprotein (A1BG), mRNA.	A1B; GAB; HYST2477; ABG; DKFZp686F0970	1	19q13.43c	6.8212	6.68916	6.68916	6.80025	6.79116	6.7137
ILMN_1736007	A1BG ||Homo sapiens alpha-1-B glycoprotein (A1BG), mRNA. ||ILMN_1736007	A1BG	NM_130786.2	A1BG	19	Homo sapiens alpha-1-B glycoprotein (A1BG), mRNA.	A1B; GAB; HYST2477; ABG; DKFZp686F0970	1	19q13.43c	6.80025	6.57531	6.77926	6.73958	6.72315	6.60866
ILMN_2383229	A1CF ||Homo sapiens APOBEC1 complementation factor (A1CF), transcript variant 2, mRNA. ||ILMN_2383229	A1CF	NM_138932.1	A1CF	10	Homo sapiens APOBEC1 complementation factor (A1CF), transcript variant 2, mRNA.	ASP; MGC163391; APOBEC1CF; ACF65; ACF64; ACF; RP11-564C4.2	29974	10q11.23c	6.63851	6.7148	6.73809	6.61014	6.63633	6.65635
ILMN_1806310	A1CF ||Homo sapiens APOBEC1 complementation factor (A1CF), transcript variant 1, mRNA. ||ILMN_1806310	A1CF	NM_138933.1	A1CF	10	Homo sapiens APOBEC1 complementation factor (A1CF), transcript variant 1, mRNA.	ASP; APOBEC1CF; ACF65; ACF64; RP11-564C4.2; MGC163391; ACF	29974	10q11.23c	6.67553	6.72424	6.63851	6.80607	6.75195	6.76062
ILMN_1779670	A1CF ||Homo sapiens APOBEC1 complementation factor (A1CF), transcript variant 3, mRNA. ||ILMN_1779670	A1CF	NM_138933.1	A1CF	10	Homo sapiens APOBEC1 complementation factor (A1CF), transcript variant 3, mRNA.	ASP; ACF65; ACF64; RP11-564C4.2; MGC163391	29974	10q11.23c	6.61736	6.63329	6.6372	6.6532	6.69655	6.71149
ILMN_1653355	A26C3 ||Homo sapiens ANKRD26-like family C, member 3 (A26C3), mRNA. ||ILMN_1653355	A26C3	NM_001005356.1	A26C3	22	Homo sapiens ANKRD26-like family C, member 3 (A26C3), mRNA.	ACTBL1; POTE22	23784	22q11.1c	6.73782	6.58556	6.80413	6.68846	6.81788	6.75114
ILMN_1717783	A26C3 ||Homo sapiens ANKRD26-like family C, member 3 (A26C3), mRNA. ||ILMN_1717783	A26C3	NM_001004053.1	A26C3	22	Homo sapiens ANKRD26-like family C, member 3 (A26C3), mRNA.	ACTBL1; POTE22	23784	22q11.1c	6.53403	6.59679	6.57516	6.52231	6.5741	6.36964
ILMN_1705025	A26C3 ||Homo sapiens ANKRD26-like family C, member 3 (A26C3), mRNA. ||ILMN_1705025	A26C3	XM_942354.1	A26C3	22	Homo sapiens ANKRD26-like family C, member 3 (A26C3), mRNA.	ACTBL1; POTE22	23784	22q11.1c	6.55321	6.80967	6.55582	6.55075	6.70377	6.69377
ILMN_1814316	A2BP1 ||Homo sapiens ataxin 2-binding protein 1 (A2BP1), transcript variant 1, mRNA. ||ILMN_1814316	A2BP1	NM_018723.2	A2BP1	16	Homo sapiens ataxin 2-binding protein 1 (A2BP1), transcript variant 1, mRNA.	FOX1; HRNBP1	54715	16p13.3a-p13.2c	6.47557	6.51412	6.65292	6.73335	6.59081	6.61058
ILMN_2359168	A2BP1 ||Homo sapiens ataxin 2-binding protein 1 (A2BP1), transcript variant 1, mRNA. ||ILMN_2359168	A2BP1	NM_145891.1	A2BP1	16	Homo sapiens ataxin 2-binding protein 1 (A2BP1), transcript variant 1, mRNA.	FOX1; HRNBP1	54715	16p13.3a-p13.2c	6.62556	6.57999	6.50001	6.74524	6.58752	6.44344
ILMN_1731507	A2BP1 ||Homo sapiens ataxin 2-binding protein 1 (A2BP1), transcript variant 3, mRNA. ||ILMN_1731507	A2BP1	NM_145893.1	A2BP1	16	Homo sapiens ataxin 2-binding protein 1 (A2BP1), transcript variant 3, mRNA.	FOX1; HRNBP1	54715	16p13.3a-p13.2c	6.50764	6.44278	6.61486	6.54179	6.62848	6.45385
ILMN_1787689	A2BP1 ||Homo sapiens ataxin 2-binding protein 1 (A2BP1), transcript variant 4, mRNA. ||ILMN_1787689	A2BP1	NM_018723.2	A2BP1	16	Homo sapiens ataxin 2-binding protein 1 (A2BP1), transcript variant 4, mRNA.	FOX1; HRNBP1	54715	16p13.3a-p13.2c	6.64053	6.54086	6.52576	6.58586	6.56301	6.55505
ILMN_3241953	A2LD1 ||Homo sapiens AIG2-like domain 1 (A2LD1), mRNA. ||ILMN_3241953	A2LD1	NM_033110.1	A2LD1	13	Homo sapiens AIG2-like domain 1 (A2LD1), mRNA.		87769	13q32.3c	7.15015	7.19239	7.10077	7.09529	7.19239	7.26847
ILMN_1745607	A2M ||Homo sapiens alpha-2-macroglobulin (A2M), mRNA. ||ILMN_1745607	A2M	NM_000014.4	A2M	12	Homo sapiens alpha-2-macroglobulin (A2M), mRNA.	alpha 2M; CPAMD5; S863-7; FWP007; DKFZp779B086	2	12p13.31a	6.47346	6.57999	6.51791	6.46238	6.48832	6.55136
ILMN_2136495	A2ML1 ||Homo sapiens alpha-2-macroglobulin-like 1 (A2ML1), mRNA. ||ILMN_2136495	A2ML1	NM_144670.2	A2ML1	12	Homo sapiens alpha-2-macroglobulin-like 1 (A2ML1), mRNA.	FLJ41597; FLJ25179; DKFZp686O1010; DKFZp686L1821; DKFZp686D2011; FLJ41598; FLJ39129; DKFZp686C1729; DKFZp686G1812; CPAMD9; FLJ16045; FLJ41607	144568	12p13.31b	6.44328	6.45796	6.56986	6.38232	6.45927	6.62848
ILMN_1668111	A3GALT2 ||Homo sapiens alpha 1,3-galactosyltransferase 2 (A3GALT2), mRNA. ||ILMN_1668111	A3GALT2	XM_940724.1	A3GALT2	1	Homo sapiens alpha 1,3-galactosyltransferase 2 (A3GALT2), mRNA.		127550	1p35.1a	6.64947	6.55888	6.52215	6.62921	6.70183	6.62337
ILMN_2295559	A3GALT2 ||Homo sapiens alpha 1,3-galactosyltransferase 2 (A3GALT2), mRNA. ||ILMN_2295559	A3GALT2	NM_001080438.1	A3GALT2	1	Homo sapiens alpha 1,3-galactosyltransferase 2 (A3GALT2), mRNA.		127550	1p35.1a	6.69223	6.74819	6.64674	6.8835	6.60318	6.76341
ILMN_1735045	A4GALT ||Homo sapiens alpha 1,4-galactosyltransferase (A4GALT), mRNA. ||ILMN_1735045	A4GALT	NM_017436.4	A4GALT	22	Homo sapiens alpha 1,4-galactosyltransferase (A4GALT), mRNA.	P1; A14GALT; A4GALT1; PK	53947	22q13.2b	7.11562	7.29269	7.45236	7.46663	7.54481	7.84323
ILMN_1680754	A4GNT ||Homo sapiens alpha-1,4-N-acetylglucosaminyltransferase (A4GNT), mRNA. ||ILMN_1680754	A4GNT	NM_016161.1	A4GNT	3	Homo sapiens alpha-1,4-N-acetylglucosaminyltransferase (A4GNT), mRNA.	alpha4GnT; MGC149493	51146	3q22.3b	6.71218	6.80697	6.78856	6.72928	6.87492	6.77689
ILMN_2375184	AAA1 ||Homo sapiens AAA1 protein (AAA1), transcript variant II, mRNA. ||ILMN_2375184	AAA1	NM_207284.1	AAA1	7	Homo sapiens AAA1 protein (AAA1), transcript variant II, mRNA.		404744	7p14.3a	6.68075	6.58256	6.68748	6.58736	6.60896	6.73512
ILMN_1659452	AAA1 ||Homo sapiens AAA1 protein (AAA1), transcript variant VIII, mRNA. ||ILMN_1659452	AAA1	NM_207290.1	AAA1	7	Homo sapiens AAA1 protein (AAA1), transcript variant VIII, mRNA.		404744	7p14.3a	6.60763	6.66092	6.74214	6.71658	6.61706	6.77043
ILMN_1767388	AAA1 ||Homo sapiens AAA1 protein (AAA1), transcript variant III, mRNA. ||ILMN_1767388	AAA1	NM_207285.1	AAA1	7	Homo sapiens AAA1 protein (AAA1), transcript variant III, mRNA.		404744	7p14.3a	6.65234	6.81006	6.61353	6.83365	6.70446	6.67129
ILMN_1675204	AAA1 ||Homo sapiens AAA1 protein (AAA1), transcript variant VII, mRNA. ||ILMN_1675204	AAA1	NM_207289.1	AAA1	7	Homo sapiens AAA1 protein (AAA1), transcript variant VII, mRNA.		404744	7p14.3a	6.74604	6.80839	6.58511	6.66121	6.52372	6.55413
ILMN_1673870	AAA1 ||Homo sapiens AAA1 protein (AAA1), transcript variant IX, mRNA. ||ILMN_1673870	AAA1	NM_207283.1	AAA1	7	Homo sapiens AAA1 protein (AAA1), transcript variant IX, mRNA.		404744	7p14.3a	6.5489	6.50032	6.52309	6.52795	6.6222	6.61132
ILMN_1755321	AAAS ||Homo sapiens achalasia, adrenocortical insufficiency, alacrimia (Allgrove, triple-A) (AAAS), mRNA. ||ILMN_1755321	AAAS	NM_015665.3	AAAS	12	Homo sapiens achalasia, adrenocortical insufficiency, alacrimia (Allgrove, triple-A) (AAAS), mRNA.	ADRACALA; AAASb; DKFZp586G1624; GL003; ADRACALIN; AAA	8086	12q13.13e	7.39909	7.63481	7.39849	8.07446	7.93887	8.19692
ILMN_1698554	AACS ||Homo sapiens acetoacetyl-CoA synthetase (AACS), mRNA. ||ILMN_1698554	AACS	NM_023928.2	AACS	12	Homo sapiens acetoacetyl-CoA synthetase (AACS), mRNA.	FLJ41251; SUR-5; FLJ12389; ACSF1	65985	12q24.31f	6.86295	7.17722	7.01826	7.05972	6.9514	7.011
ILMN_1814092	AACSL ||PREDICTED: Homo sapiens acetoacetyl-CoA synthetase-like (AACSL), mRNA. ||ILMN_1814092	AACSL	XM_376454.3	AACSL	5	PREDICTED: Homo sapiens acetoacetyl-CoA synthetase-like (AACSL), mRNA.		401224		7.18834	7.31551	7.12143	7.30861	7.20633	7.42836
ILMN_1760414	AADAC ||Homo sapiens arylacetamide deacetylase (esterase) (AADAC), mRNA. ||ILMN_1760414	AADAC	NM_001086.2	AADAC	3	Homo sapiens arylacetamide deacetylase (esterase) (AADAC), mRNA.	CES5A1; DAC	13	3q25.1c	6.63445	6.78699	6.69042	6.80206	6.69752	6.68902
ILMN_2061446	AADACL1 ||Homo sapiens arylacetamide deacetylase-like 1 (AADACL1), mRNA. ||ILMN_2061446	AADACL1	NM_020792.3	AADACL1	3	Homo sapiens arylacetamide deacetylase-like 1 (AADACL1), mRNA.		57552	3q26.31b	11.2122	11.2993	11.2173	9.81908	9.93441	9.87813
ILMN_1676336	AADACL1 ||Homo sapiens arylacetamide deacetylase-like 1 (AADACL1), mRNA. ||ILMN_1676336	AADACL1	NM_020792.3	AADACL1	3	Homo sapiens arylacetamide deacetylase-like 1 (AADACL1), mRNA.		57552	3q26.31b	11.1055	10.7717	10.4996	9.03188	9.09476	9.13042
ILMN_1752884	AADACL2 ||Homo sapiens arylacetamide deacetylase-like 2 (AADACL2), mRNA. ||ILMN_1752884	AADACL2	NM_207365.1	AADACL2	3	Homo sapiens arylacetamide deacetylase-like 2 (AADACL2), mRNA.	MGC72001	344752	3q25.1c	6.54659	6.78686	6.59529	6.5691	6.56194	6.67115
ILMN_1660703	AADACL3 ||PREDICTED: Homo sapiens arylacetamide deacetylase-like 3 (AADACL3), mRNA. ||ILMN_1660703	AADACL3	XM_928294.1	AADACL3		PREDICTED: Homo sapiens arylacetamide deacetylase-like 3 (AADACL3), mRNA.		126767	1p36.21d	6.68173	6.6372	6.58661	6.59276	6.60837	6.72342
ILMN_1668851	AADACL4 ||Homo sapiens arylacetamide deacetylase-like 4 (AADACL4), mRNA. ||ILMN_1668851	AADACL4	NM_001013630.1	AADACL4	1	Homo sapiens arylacetamide deacetylase-like 4 (AADACL4), mRNA.		343066	1p36.21d	6.71163	6.56301	6.68692	6.70432	6.51349	6.68398
ILMN_2270015	AADAT ||Homo sapiens aminoadipate aminotransferase (AADAT), transcript variant 1, mRNA. ||ILMN_2270015	AADAT	NM_016228.3	AADAT	4	Homo sapiens aminoadipate aminotransferase (AADAT), transcript variant 1, mRNA.	KATII; KAT2	51166	4q33a	6.83643	6.9034	7.02514	7.03507	6.88777	6.93239
ILMN_1809959	AADAT ||Homo sapiens aminoadipate aminotransferase (AADAT), transcript variant 2, mRNA. ||ILMN_1809959	AADAT	NM_182662.1	AADAT	4	Homo sapiens aminoadipate aminotransferase (AADAT), transcript variant 2, mRNA.	KATII; KAT2	51166	4q33a	6.5803	6.62161	6.66278	6.56362	6.66448	6.52669
ILMN_2357031	AADAT ||Homo sapiens aminoadipate aminotransferase (AADAT), transcript variant 2, mRNA. ||ILMN_2357031	AADAT	NM_182662.1	AADAT	4	Homo sapiens aminoadipate aminotransferase (AADAT), transcript variant 2, mRNA.	KATII; KAT2	51166	4q33a	6.86913	7.1372	7.0167	7.02248	7.20271	6.99243
ILMN_1726986	AADAT ||Homo sapiens aminoadipate aminotransferase (AADAT), transcript variant 2, mRNA. ||ILMN_1726986	AADAT	NM_182662.1	AADAT	4	Homo sapiens aminoadipate aminotransferase (AADAT), transcript variant 2, mRNA.	KATII; KAT2	51166	4q33a	8.02625	8.37539	8.28072	8.19564	8.46222	8.37086
ILMN_3237396	AAGAB ||Homo sapiens alpha- and gamma-adaptin binding protein (AAGAB), mRNA. ||ILMN_3237396	AAGAB	NM_024666.3	AAGAB	15	Homo sapiens alpha- and gamma-adaptin binding protein (AAGAB), mRNA.	DKFZp686G08119; DKFZp667D2317	79719	15q22.33c-q23a	8.54032	8.54032	8.56056	8.35645	8.37186	8.13679
ILMN_1688755	AAK1 ||Homo sapiens AP2 associated kinase 1 (AAK1), mRNA. ||ILMN_1688755	AAK1	NM_001012987.1	AAK1	2	Homo sapiens AP2 associated kinase 1 (AAK1), mRNA.	DKFZp686K16132; MGC164568; FLJ45252; FLJ23712; FLJ25931; KIAA1048; FLJ42882; DKFZp686F03202; MGC164570; FLJ31060; MGC138170	22848	2p14a	8.08794	7.79682	7.56102	7.32238	7.40472	7.11977
ILMN_1880387	AAK1 ||Homo sapiens AP2 associated kinase 1 (AAK1), mRNA. ||ILMN_1880387	AAK1	Hs.468878	AAK1	2	Homo sapiens AP2 associated kinase 1 (AAK1), mRNA.	DKFZp686K16132; MGC164568; FLJ45252; FLJ23712; FLJ25931; KIAA1048; FLJ42882; DKFZp686F03202; MGC164570; FLJ31060; MGC138170	22848	2p14a	6.57577	6.73606	6.57894	6.50462	6.67596	6.59828
ILMN_1689211	AAK1 ||Homo sapiens AP2 associated kinase 1 (AAK1), mRNA. ||ILMN_1689211	AAK1	NM_014911.2	AAK1	2	Homo sapiens AP2 associated kinase 1 (AAK1), mRNA.	KIAA1048; MGC138170	22848	2p14a	6.51916	6.49681	6.5292	6.57833	6.49713	6.67582
ILMN_1653165	AAMP ||Homo sapiens angio-associated, migratory cell protein (AAMP), mRNA. ||ILMN_1653165	AAMP	NM_001087.2	AAMP	2	Homo sapiens angio-associated, migratory cell protein (AAMP), mRNA.		14	2q35e	8.4709	8.68405	8.8387	8.69073	8.78339	8.77172
ILMN_1729835	AANAT ||Homo sapiens arylalkylamine N-acetyltransferase (AANAT), mRNA. ||ILMN_1729835	AANAT	NM_001088.1	AANAT	17	Homo sapiens arylalkylamine N-acetyltransferase (AANAT), mRNA.	SNAT; AA-NAT	15	17q25.1d	6.43229	6.57879	6.51554	6.51696	6.55827	6.59664
ILMN_1662364	AARS ||Homo sapiens alanyl-tRNA synthetase (AARS), mRNA. ||ILMN_1662364	AARS	NM_001605.1	AARS	16	Homo sapiens alanyl-tRNA synthetase (AARS), mRNA.		16	16q22.1f	11.4726	11.477	11.6293	11.5599	11.6377	11.6464
ILMN_1674698	AARS2 ||Homo sapiens alanyl-tRNA synthetase 2, mitochondrial (putative) (AARS2), nuclear gene encoding mitochondrial protein, mRNA. ||ILMN_1674698	AARS2	NM_020745.1	AARS2	6	Homo sapiens alanyl-tRNA synthetase 2, mitochondrial (putative) (AARS2), nuclear gene encoding mitochondrial protein, mRNA.	KIAA1270; AARSL; bA444E17.1	57505	6p21.1b	8.07516	8.00759	8.24236	8.2954	8.25545	8.15745
ILMN_1700461	AARSD1 ||Homo sapiens alanyl-tRNA synthetase domain containing 1 (AARSD1), mRNA. ||ILMN_1700461	AARSD1	NM_025267.2	AARSD1	17	Homo sapiens alanyl-tRNA synthetase domain containing 1 (AARSD1), mRNA.	MGC2744	80755	17q21.31a	8.49277	8.28827	8.83656	9.03207	8.86675	8.62637
ILMN_1784269	AASDH ||Homo sapiens aminoadipate-semialdehyde dehydrogenase (AASDH), mRNA. ||ILMN_1784269	AASDH	NM_181806.2	AASDH	4	Homo sapiens aminoadipate-semialdehyde dehydrogenase (AASDH), mRNA.	LYS2; ACSF4; NRPS1098; NRPS998	132949	4q12d-q12e	7.38578	7.35931	7.37008	7.07489	7.13607	7.1103
ILMN_1698189	AASDHPPT ||Homo sapiens aminoadipate-semialdehyde dehydrogenase-phosphopantetheinyl transferase (AASDHPPT), mRNA. ||ILMN_1698189	AASDHPPT	NM_015423.2	AASDHPPT	11	Homo sapiens aminoadipate-semialdehyde dehydrogenase-phosphopantetheinyl transferase (AASDHPPT), mRNA.	DKFZp566E2346; CGI-80; LYS2; AASD-PPT; LYS5	60496	11q22.3b	9.5434	9.25946	9.23372	8.11915	8.03216	7.71032
ILMN_2096191	AASDHPPT ||Homo sapiens aminoadipate-semialdehyde dehydrogenase-phosphopantetheinyl transferase (AASDHPPT), mRNA. ||ILMN_2096191	AASDHPPT	NM_015423.2	AASDHPPT	11	Homo sapiens aminoadipate-semialdehyde dehydrogenase-phosphopantetheinyl transferase (AASDHPPT), mRNA.	DKFZp566E2346; CGI-80; LYS2; AASD-PPT; LYS5	60496	11q22.3b	10.5788	10.4527	10.4324	9.10651	9.19842	8.74382
ILMN_1678323	AASS ||Homo sapiens aminoadipate-semialdehyde synthase (AASS), nuclear gene encoding mitochondrial protein, mRNA. ||ILMN_1678323	AASS	NM_005763.2	AASS	7	Homo sapiens aminoadipate-semialdehyde synthase (AASS), nuclear gene encoding mitochondrial protein, mRNA.	LORSDH; LKR/SDH; LKRSDH	10157	7q31.32a	6.75074	6.77452	6.72656	6.69544	6.71946	6.62498
ILMN_2157219	AASS ||Homo sapiens aminoadipate-semialdehyde synthase (AASS), nuclear gene encoding mitochondrial protein, mRNA. ||ILMN_2157219	AASS	NM_005763.2	AASS	7	Homo sapiens aminoadipate-semialdehyde synthase (AASS), nuclear gene encoding mitochondrial protein, mRNA.	LORSDH; LKR/SDH; LKRSDH	10157	7q31.32a	6.73633	6.78411	6.53138	6.74093	6.82413	6.6314
ILMN_1703743	AATF ||Homo sapiens apoptosis antagonizing transcription factor (AATF), mRNA. ||ILMN_1703743	AATF	NM_012138.3	AATF	17	Homo sapiens apoptosis antagonizing transcription factor (AATF), mRNA.	CHE1; DED; CHE-1	26574	17q12b	10.1447	10.0167	10.2055	10.2633	10.4705	10.4814
ILMN_1687609	AATK ||Homo sapiens apoptosis-associated tyrosine kinase (AATK), mRNA. ||ILMN_1687609	AATK	XM_927215.1	AATK	17	Homo sapiens apoptosis-associated tyrosine kinase (AATK), mRNA.	AATYK1; LMTK1; AATYK; KIAA0641; LMR1	9625	17q25.3f	6.80465	6.86802	6.82833	6.77413	6.81673	6.88044
ILMN_2068874	AATK ||Homo sapiens apoptosis-associated tyrosine kinase (AATK), mRNA. ||ILMN_2068874	AATK	NM_001080395.1	AATK	17	Homo sapiens apoptosis-associated tyrosine kinase (AATK), mRNA.	AATYK1; LMTK1; AATYK; KIAA0641; LMR1	9625	17q25.3f	6.6453	6.49841	6.71026	6.61397	6.61353	6.62
ILMN_1699334	AATK ||Homo sapiens apoptosis-associated tyrosine kinase (AATK), mRNA. ||ILMN_1699334	AATK	XM_940993.1	AATK	17	Homo sapiens apoptosis-associated tyrosine kinase (AATK), mRNA.	AATYK1; LMTK1; AATYK; KIAA0641; LMR1	9625	17q25.3f	7.45146	7.7198	7.57675	7.46923	7.56773	7.68937
ILMN_1670117	ABAT ||Homo sapiens 4-aminobutyrate aminotransferase (ABAT), nuclear gene encoding mitochondrial protein, transcript variant 1, mRNA. ||ILMN_1670117	ABAT	NM_020686.3	ABAT	16	Homo sapiens 4-aminobutyrate aminotransferase (ABAT), nuclear gene encoding mitochondrial protein, transcript variant 1, mRNA.	NPD009; GABAT; GABA-AT	18	16p13.2b	6.64616	6.73335	6.60318	6.85711	6.63793	6.7707
ILMN_1805104	ABAT ||Homo sapiens 4-aminobutyrate aminotransferase (ABAT), nuclear gene encoding mitochondrial protein, transcript variant 2, mRNA. ||ILMN_1805104	ABAT	NM_020686.3	ABAT	16	Homo sapiens 4-aminobutyrate aminotransferase (ABAT), nuclear gene encoding mitochondrial protein, transcript variant 2, mRNA.	NPD009; GABAT; GABA-AT	18	16p13.2b	6.6222	6.5245	6.59156	6.44824	6.58391	6.65578
ILMN_2404407	ABAT ||Homo sapiens 4-aminobutyrate aminotransferase (ABAT), nuclear gene encoding mitochondrial protein, transcript variant 2, mRNA. ||ILMN_2404407	ABAT	NM_000663.3	ABAT	16	Homo sapiens 4-aminobutyrate aminotransferase (ABAT), nuclear gene encoding mitochondrial protein, transcript variant 2, mRNA.	NPD009; GABAT; GABA-AT	18	16p13.2b	6.53838	6.64184	6.57259	6.56377	6.62512	6.43095
ILMN_1766054	ABCA1 ||Homo sapiens ATP-binding cassette, sub-family A (ABC1), member 1 (ABCA1), mRNA. ||ILMN_1766054	ABCA1	NM_005502.2	ABCA1	9	Homo sapiens ATP-binding cassette, sub-family A (ABC1), member 1 (ABCA1), mRNA.	CERP; ABC-1; MGC164864; MGC165011; HDLDT1; ABC1; TGD; FLJ14958	19	9q31.1d	9.78018	9.62357	9.75692	9.84452	10.1936	9.99421
ILMN_1753388	ABCA10 ||Homo sapiens ATP-binding cassette, sub-family A (ABC1), member 10 (ABCA10), mRNA. ||ILMN_1753388	ABCA10	NM_080282.2	ABCA10	17	Homo sapiens ATP-binding cassette, sub-family A (ABC1), member 10 (ABCA10), mRNA.	EST698739	10349	17q24.3a	6.85736	6.71877	6.75074	6.7286	6.71507	6.75181
ILMN_2070570	ABCA10 ||Homo sapiens ATP-binding cassette, sub-family A (ABC1), member 10 (ABCA10), mRNA. ||ILMN_2070570	ABCA10	NM_080282.2	ABCA10	17	Homo sapiens ATP-binding cassette, sub-family A (ABC1), member 10 (ABCA10), mRNA.	EST698739	10349	17q24.3a	7.05767	7.16179	6.94181	7.21276	7.21645	7.34412
ILMN_2232084	ABCA11 ||Homo sapiens ATP-binding cassette, sub-family A (ABC1), member 11 (pseudogene) (ABCA11) on chromosome 4. ||ILMN_2232084	ABCA11	NR_002451.1	ABCA11	4	Homo sapiens ATP-binding cassette, sub-family A (ABC1), member 11 (pseudogene) (ABCA11) on chromosome 4.	ABCA11P; MGC138274; MGC120312; FLJ14297; MGC120310; MGC132744; MGC120309; EST1133530	79963	4p16.3d	7.33753	7.46295	7.43288	7.72887	7.87897	7.80999
ILMN_1750250	ABCA12 ||Homo sapiens ATP-binding cassette, sub-family A (ABC1), member 12 (ABCA12), transcript variant 1, mRNA. ||ILMN_1750250	ABCA12	NM_173076.2	ABCA12	2	Homo sapiens ATP-binding cassette, sub-family A (ABC1), member 12 (ABCA12), transcript variant 1, mRNA.	LI2; FLJ41584; ICR2B; DKFZp434G232	26154	2q35a	6.55934	6.47216	6.57153	6.47541	6.52042	6.49153
ILMN_2361400	ABCA12 ||Homo sapiens ATP-binding cassette, sub-family A (ABC1), member 12 (ABCA12), transcript variant 2, mRNA. ||ILMN_2361400	ABCA12	NM_015657.3	ABCA12	2	Homo sapiens ATP-binding cassette, sub-family A (ABC1), member 12 (ABCA12), transcript variant 2, mRNA.	LI2; FLJ41584; ICR2B; DKFZp434G232	26154	2q35a	6.61162	6.5331	6.62029	6.55013	6.63894	6.60452
ILMN_1704579	ABCA13 ||Homo sapiens ATP-binding cassette, sub-family A (ABC1), member 13 (ABCA13), mRNA. ||ILMN_1704579	ABCA13	NM_152701.2	ABCA13	7	Homo sapiens ATP-binding cassette, sub-family A (ABC1), member 13 (ABCA13), mRNA.	FLJ33951; FLJ33876; FLJ16398; DKFZp313D2411	154664	7p12.3b	6.50271	6.52857	6.51065	6.5598	6.47249	6.43363
ILMN_1687636	ABCA2 ||Homo sapiens ATP-binding cassette, sub-family A (ABC1), member 2 (ABCA2), transcript variant 2, mRNA. ||ILMN_1687636	ABCA2	NM_212533.1	ABCA2	9	Homo sapiens ATP-binding cassette, sub-family A (ABC1), member 2 (ABCA2), transcript variant 2, mRNA.	MGC129761; ABC2	20	9q34.3e	6.49025	6.61927	6.66747	6.74281	6.53356	6.60318
ILMN_1747627	ABCA2 ||Homo sapiens ATP-binding cassette, sub-family A (ABC1), member 2 (ABCA2), transcript variant 2, mRNA. ||ILMN_1747627	ABCA2	NM_001606.3	ABCA2	9	Homo sapiens ATP-binding cassette, sub-family A (ABC1), member 2 (ABCA2), transcript variant 2, mRNA.	MGC129761; ABC2	20	9q34.3e	8.15122	8.23821	7.9716	7.94034	7.73207	7.802
ILMN_1758523	ABCA3 ||Homo sapiens ATP-binding cassette, sub-family A (ABC1), member 3 (ABCA3), mRNA. ||ILMN_1758523	ABCA3	NM_001089.1	ABCA3	16	Homo sapiens ATP-binding cassette, sub-family A (ABC1), member 3 (ABCA3), mRNA.	ABC-C; EST111653; MGC72201; LBM180; ABC3	21	16p13.3d	7.80491	7.87338	7.87141	8.16727	8.02253	7.87805
ILMN_1794965	ABCA4 ||Homo sapiens ATP-binding cassette, sub-family A (ABC1), member 4 (ABCA4), mRNA. ||ILMN_1794965	ABCA4	NM_000350.1	ABCA4	1	Homo sapiens ATP-binding cassette, sub-family A (ABC1), member 4 (ABCA4), mRNA.	RMP; STGD; ARMD2; DKFZp781N1972; STGD1; FFM; RP19; CORD3; ABC10; ABCR	24	1p22.1a	6.73579	6.58706	6.60777	6.63488	6.66818	6.63314
ILMN_1722286	ABCA5 ||Homo sapiens ATP-binding cassette, sub-family A (ABC1), member 5 (ABCA5), transcript variant 2, mRNA. ||ILMN_1722286	ABCA5	NM_172232.1	ABCA5	17	Homo sapiens ATP-binding cassette, sub-family A (ABC1), member 5 (ABCA5), transcript variant 2, mRNA.	FLJ16381; DKFZp779N2435; DKFZp451F117; EST90625; ABC13	23461	17q24.3a	6.72465	6.60496	6.74416	6.57758	6.63981	6.73105
ILMN_1784176	ABCA5 ||Homo sapiens ATP-binding cassette, sub-family A (ABC1), member 5 (ABCA5), transcript variant 1, mRNA. ||ILMN_1784176	ABCA5	NM_018672.2	ABCA5	17	Homo sapiens ATP-binding cassette, sub-family A (ABC1), member 5 (ABCA5), transcript variant 1, mRNA.	FLJ16381; DKFZp779N2435; DKFZp451F117; EST90625; ABC13	23461	17q24.3a	6.63793	6.67243	6.55551	6.56209	6.62556	6.57607
ILMN_1749001	ABCA5 ||Homo sapiens ATP-binding cassette, sub-family A (ABC1), member 5 (ABCA5), transcript variant 1, mRNA. ||ILMN_1749001	ABCA5	NM_018672.2	ABCA5	17	Homo sapiens ATP-binding cassette, sub-family A (ABC1), member 5 (ABCA5), transcript variant 1, mRNA.	FLJ16381; DKFZp779N2435; DKFZp451F117; EST90625; ABC13	23461	17q24.3a	6.71932	6.54566	6.80129	6.59186	6.48269	6.61176
ILMN_1701551	ABCA6 ||Homo sapiens ATP-binding cassette, sub-family A (ABC1), member 6 (ABCA6), mRNA. ||ILMN_1701551	ABCA6	NM_172346.1	ABCA6	17	Homo sapiens ATP-binding cassette, sub-family A (ABC1), member 6 (ABCA6), mRNA.	FLJ43498; EST155051	23460	17q24.2c-q24.3a	6.62029	6.58871	6.79364	6.55444	6.68818	6.69335
ILMN_1795507	ABCA6 ||Homo sapiens ATP-binding cassette, sub-family A (ABC1), member 6 (ABCA6), mRNA. ||ILMN_1795507	ABCA6	NM_080284.2	ABCA6	17	Homo sapiens ATP-binding cassette, sub-family A (ABC1), member 6 (ABCA6), mRNA.	FLJ43498; EST155051	23460	17q24.2c-q24.3a	6.67737	6.76115	6.65549	6.67342	6.63314	6.53216
ILMN_1729894	ABCA7 ||Homo sapiens ATP-binding cassette, sub-family A (ABC1), member 7 (ABCA7), mRNA. ||ILMN_1729894	ABCA7	NM_019112.2	ABCA7	19	Homo sapiens ATP-binding cassette, sub-family A (ABC1), member 7 (ABCA7), mRNA.	ABCA-SSN; ABCX; FLJ40025	10347	19p13.3i	6.53496	6.49649	6.6011	6.66121	6.68299	6.67228
ILMN_1743205	ABCA7 ||Homo sapiens ATP-binding cassette, sub-family A (ABC1), member 7 (ABCA7), mRNA. ||ILMN_1743205	ABCA7	NM_019112.2	ABCA7	19	Homo sapiens ATP-binding cassette, sub-family A (ABC1), member 7 (ABCA7), mRNA.	ABCA-SSN; ABCX; FLJ40025	10347	19p13.3i	6.81263	6.92873	7.03507	6.86542	6.92766	6.97797
ILMN_2259319	ABCA7 ||Homo sapiens ATP-binding cassette, sub-family A (ABC1), member 7 (ABCA7), transcript variant 2, mRNA. ||ILMN_2259319	ABCA7	NM_033308.1	ABCA7	19	Homo sapiens ATP-binding cassette, sub-family A (ABC1), member 7 (ABCA7), transcript variant 2, mRNA.	ABCA-SSN; ABCX; FLJ40025	10347	19p13.3i	6.75649	6.50811	6.51033	6.51964	6.63604	6.53512
ILMN_2129886	ABCA8 ||Homo sapiens ATP-binding cassette, sub-family A (ABC1), member 8 (ABCA8), mRNA. ||ILMN_2129886	ABCA8	NM_007168.2	ABCA8	17	Homo sapiens ATP-binding cassette, sub-family A (ABC1), member 8 (ABCA8), mRNA.	MGC163152; KIAA0822	10351	17q24.2c	6.81019	6.69432	6.51191	6.74025	6.59768	6.60466
ILMN_1796801	ABCA8 ||Homo sapiens ATP-binding cassette, sub-family A (ABC1), member 8 (ABCA8), mRNA. ||ILMN_1796801	ABCA8	NM_007168.2	ABCA8	17	Homo sapiens ATP-binding cassette, sub-family A (ABC1), member 8 (ABCA8), mRNA.	MGC163152; KIAA0822	10351	17q24.2c	6.69195	6.74012	6.61765	6.79129	6.63067	6.69822
ILMN_1720501	ABCA9 ||Homo sapiens ATP-binding cassette, sub-family A (ABC1), member 9 (ABCA9), mRNA. ||ILMN_1720501	ABCA9	NM_080283.2	ABCA9	17	Homo sapiens ATP-binding cassette, sub-family A (ABC1), member 9 (ABCA9), mRNA.	EST640918; DKFZp686F2450; MGC75415	10350	17q24.2c	7.19751	7.14323	7.11904	7.38845	7.69488	7.38991
ILMN_1668446	ABCA9 ||Homo sapiens ATP-binding cassette, sub-family A (ABC1), member 9 (ABCA9), mRNA. ||ILMN_1668446	ABCA9	NM_080283.2	ABCA9	17	Homo sapiens ATP-binding cassette, sub-family A (ABC1), member 9 (ABCA9), mRNA.	EST640918; DKFZp686F2450; MGC75415	10350	17q24.2c	6.46532	6.63546	6.57607	6.54581	6.59246	6.58376
ILMN_1812070	ABCB1 ||Homo sapiens ATP-binding cassette, sub-family B (MDR/TAP), member 1 (ABCB1), mRNA. ||ILMN_1812070	ABCB1	NM_000927.3	ABCB1	7	Homo sapiens ATP-binding cassette, sub-family B (MDR/TAP), member 1 (ABCB1), mRNA.	PGY1; MGC163296; GP170; ABC20; CD243; P-gp; MDR1; CLCS	5243	7q21.12a-q21.12b	6.80219	6.7765	6.67101	6.66633	6.62746	6.49458
ILMN_2094875	ABCB1 ||Homo sapiens ATP-binding cassette, sub-family B (MDR/TAP), member 1 (ABCB1), mRNA. ||ILMN_2094875	ABCB1	NM_000927.3	ABCB1	7	Homo sapiens ATP-binding cassette, sub-family B (MDR/TAP), member 1 (ABCB1), mRNA.	PGY1; MGC163296; GP170; ABC20; CD243; P-gp; MDR1; CLCS	5243	7q21.12a-q21.12b	6.4872	6.69725	6.65206	6.3966	6.54009	6.5016
ILMN_1665730	ABCB10 ||Homo sapiens ATP-binding cassette, sub-family B (MDR/TAP), member 10 (ABCB10), nuclear gene encoding mitochondrial protein, mRNA. ||ILMN_1665730	ABCB10	NM_012089.1	ABCB10	1	Homo sapiens ATP-binding cassette, sub-family B (MDR/TAP), member 10 (ABCB10), nuclear gene encoding mitochondrial protein, mRNA.	EST20237; M-ABC2; MTABC2	23456	1q42.13e	9.43221	9.42626	9.1316	9.12254	9.36019	9.05047
ILMN_2232066	ABCB11 ||Homo sapiens ATP-binding cassette, sub-family B (MDR/TAP), member 11 (ABCB11), mRNA. ||ILMN_2232066	ABCB11	NM_003742.2	ABCB11	2	Homo sapiens ATP-binding cassette, sub-family B (MDR/TAP), member 11 (ABCB11), mRNA.	PFIC-2; BSEP; SPGP; ABC16; PFIC2; PGY4	8647	2q24.3f-q31.1a	6.672	6.72424	6.87836	6.82579	6.7389	6.7286
ILMN_1767349	ABCB4 ||Homo sapiens ATP-binding cassette, sub-family B (MDR/TAP), member 4 (ABCB4), transcript variant C, mRNA. ||ILMN_1767349	ABCB4	NM_000443.2	ABCB4	7	Homo sapiens ATP-binding cassette, sub-family B (MDR/TAP), member 4 (ABCB4), transcript variant C, mRNA.	PGY3; PFIC-3; MDR2/3; MDR3; MDR2; ABC21; GBD1	5244	7q21.12a	6.74052	6.60185	6.60348	6.62191	6.64169	6.56575
ILMN_1658257	ABCB5 ||Homo sapiens ATP-binding cassette, sub-family B (MDR/TAP), member 5 (ABCB5), mRNA. ||ILMN_1658257	ABCB5	NM_178559.3	ABCB5	7	Homo sapiens ATP-binding cassette, sub-family B (MDR/TAP), member 5 (ABCB5), mRNA.	EST422562; ABCB5beta	340273	7p15.3d	6.52356	6.41988	6.31796	6.50922	6.54319	6.54751
ILMN_2193980	ABCB6 ||Homo sapiens ATP-binding cassette, sub-family B (MDR/TAP), member 6 (ABCB6), nuclear gene encoding mitochondrial protein, mRNA. ||ILMN_2193980	ABCB6	NM_005689.1	ABCB6	2	Homo sapiens ATP-binding cassette, sub-family B (MDR/TAP), member 6 (ABCB6), nuclear gene encoding mitochondrial protein, mRNA.	ABC; EST45597; PRP; MTABC3; ABC14; umat; FLJ22414	10058	2q35f	7.12887	7.13556	7.20065	7.29076	7.1984	7.22159
ILMN_1687840	ABCB7 ||Homo sapiens ATP-binding cassette, sub-family B (MDR/TAP), member 7 (ABCB7), nuclear gene encoding mitochondrial protein, mRNA. ||ILMN_1687840	ABCB7	NM_004299.3	ABCB7	X	Homo sapiens ATP-binding cassette, sub-family B (MDR/TAP), member 7 (ABCB7), nuclear gene encoding mitochondrial protein, mRNA.	EST140535; Atm1p; ASAT; ABC7	22	Xq13.3a	8.67009	8.59406	8.19712	8.30044	8.22149	8.31116
ILMN_2102422	ABCB8 ||Homo sapiens ATP-binding cassette, sub-family B (MDR/TAP), member 8 (ABCB8), nuclear gene encoding mitochondrial protein, mRNA. ||ILMN_2102422	ABCB8	NM_007188.2	ABCB8	7	Homo sapiens ATP-binding cassette, sub-family B (MDR/TAP), member 8 (ABCB8), nuclear gene encoding mitochondrial protein, mRNA.	MABC1; EST328128; M-ABC1	11194	7q36.1d	6.93475	6.86765	6.92089	6.83769	6.87369	6.95175
ILMN_1788928	ABCB9 ||Homo sapiens ATP-binding cassette, sub-family B (MDR/TAP), member 9 (ABCB9), transcript variant 4, mRNA. ||ILMN_1788928	ABCB9	NM_203444.1	ABCB9	12	Homo sapiens ATP-binding cassette, sub-family B (MDR/TAP), member 9 (ABCB9), transcript variant 4, mRNA.	TAPL; KIAA1520; EST122234	23457	12q24.31d	6.6279	6.78411	6.76115	6.65048	6.76527	6.8134
ILMN_2343047	ABCB9 ||Homo sapiens ATP-binding cassette, sub-family B (MDR/TAP), member 9 (ABCB9), transcript variant 2, mRNA. ||ILMN_2343047	ABCB9	NM_019624.2	ABCB9	12	Homo sapiens ATP-binding cassette, sub-family B (MDR/TAP), member 9 (ABCB9), transcript variant 2, mRNA.	TAPL; KIAA1520; EST122234	23457	12q24.31d	7.36343	7.52144	7.22651	6.86443	7.04614	7.05355
ILMN_2343048	ABCB9 ||Homo sapiens ATP-binding cassette, sub-family B (MDR/TAP), member 9 (ABCB9), transcript variant 2, mRNA. ||ILMN_2343048	ABCB9	NM_019624.2	ABCB9	12	Homo sapiens ATP-binding cassette, sub-family B (MDR/TAP), member 9 (ABCB9), transcript variant 2, mRNA.	TAPL; KIAA1520; EST122234	23457	12q24.31d	7.45047	7.96399	7.77584	7.38163	7.43045	7.49969
ILMN_2335302	ABCC1 ||Homo sapiens ATP-binding cassette, sub-family C (CFTR/MRP), member 1 (ABCC1), transcript variant 6, mRNA. ||ILMN_2335302	ABCC1	NM_019901.1	ABCC1	16	Homo sapiens ATP-binding cassette, sub-family C (CFTR/MRP), member 1 (ABCC1), transcript variant 6, mRNA.	GS-X; ABCC; MRP1; ABC29; DKFZp781G125; MRP; DKFZp686N04233	4363	16p13.11a	6.86901	6.95722	6.95907	6.94287	6.85786	7.05637
ILMN_1802404	ABCC1 ||Homo sapiens ATP-binding cassette, sub-family C (CFTR/MRP), member 1 (ABCC1), transcript variant 5, mRNA. ||ILMN_1802404	ABCC1	NM_019900.1	ABCC1	16	Homo sapiens ATP-binding cassette, sub-family C (CFTR/MRP), member 1 (ABCC1), transcript variant 5, mRNA.	ABC29; GS-X; ABCC; MRP1; DKFZp781G125; MRP; DKFZp686N04233	4363	16p13.11a	7.54782	7.7095	7.30816	7.96399	7.47824	7.74584
ILMN_1776119	ABCC10 ||Homo sapiens ATP-binding cassette, sub-family C (CFTR/MRP), member 10 (ABCC10), mRNA. ||ILMN_1776119	ABCC10	NM_033450.2	ABCC10	6	Homo sapiens ATP-binding cassette, sub-family C (CFTR/MRP), member 10 (ABCC10), mRNA.	MRP7; EST182763; SIMRP7	89845	6p21.1c	6.96185	7.02181	6.95047	6.96625	6.90183	7.08321
ILMN_2358714	ABCC11 ||Homo sapiens ATP-binding cassette, sub-family C (CFTR/MRP), member 11 (ABCC11), transcript variant 3, mRNA. ||ILMN_2358714	ABCC11	NM_145186.2	ABCC11	16	Homo sapiens ATP-binding cassette, sub-family C (CFTR/MRP), member 11 (ABCC11), transcript variant 3, mRNA.	WW; MRP8; EWWD	85320	16q12.1a	6.44559	6.58901	6.48591	6.48961	6.52529	6.47832
ILMN_1732140	ABCC11 ||Homo sapiens ATP-binding cassette, sub-family C (CFTR/MRP), member 11 (ABCC11), transcript variant 2, mRNA. ||ILMN_1732140	ABCC11	NM_033151.2	ABCC11	16	Homo sapiens ATP-binding cassette, sub-family C (CFTR/MRP), member 11 (ABCC11), transcript variant 2, mRNA.	WW; MRP8; EWWD	85320	16q12.1a	6.83162	6.70224	6.90436	6.80051	6.77321	6.81877
ILMN_1713008	ABCC11 ||Homo sapiens ATP-binding cassette, sub-family C (CFTR/MRP), member 11 (ABCC11), transcript variant 3, mRNA. ||ILMN_1713008	ABCC11	NM_145186.1	ABCC11	16	Homo sapiens ATP-binding cassette, sub-family C (CFTR/MRP), member 11 (ABCC11), transcript variant 3, mRNA.	MRP8	85320	16q12.1a	6.7952	6.7301	6.66007	6.69167	6.64731	6.55612
ILMN_1762093	ABCC12 ||Homo sapiens ATP-binding cassette, sub-family C (CFTR/MRP), member 12 (ABCC12), mRNA. ||ILMN_1762093	ABCC12	NM_145188.1	ABCC12	16	Homo sapiens ATP-binding cassette, sub-family C (CFTR/MRP), member 12 (ABCC12), mRNA.	MRP9; MGC27071	94160	16q12.1a	6.62527	6.55934	6.57954	6.58391	6.62234	6.56285
ILMN_1709092	ABCC13 ||Homo sapiens ATP-binding cassette, sub-family C (CFTR/MRP), member 13 (ABCC13), transcript variant A, non-coding RNA. XR_017987 XR_017988 XR_017989 ||ILMN_1709092	ABCC13	NM_172025.1	ABCC13	21	Homo sapiens ATP-binding cassette, sub-family C (CFTR/MRP), member 13 (ABCC13), transcript variant A, non-coding RNA. XR_017987 XR_017988 XR_017989	PRED6; C21orf73	150000	21q11.2c	6.49905	6.65907	6.54813	6.54828	6.48333	6.50351
ILMN_1678409	ABCC13 ||Homo sapiens ATP-binding cassette, sub-family C (CFTR/MRP), member 13 (ABCC13), transcript variant 1, mRNA. ||ILMN_1678409	ABCC13	NM_138726.2	ABCC13	21	Homo sapiens ATP-binding cassette, sub-family C (CFTR/MRP), member 13 (ABCC13), transcript variant 1, mRNA.	PRED6; C21orf73	150000	21q11.2c	6.77703	6.73606	6.70984	6.66619	6.71658	6.69446
ILMN_1774344	ABCC13 ||Homo sapiens ATP-binding cassette, sub-family C (CFTR/MRP), member 13 (ABCC13), transcript variant 2, mRNA. ||ILMN_1774344	ABCC13	NM_172024.1	ABCC13	21	Homo sapiens ATP-binding cassette, sub-family C (CFTR/MRP), member 13 (ABCC13), transcript variant 2, mRNA.	PRED6; C21orf73	150000	21q11.2c	6.7939	6.69293	6.82896	6.74725	6.82362	6.77545
ILMN_1676278	ABCC2 ||Homo sapiens ATP-binding cassette, sub-family C (CFTR/MRP), member 2 (ABCC2), mRNA. ||ILMN_1676278	ABCC2	NM_000392.1	ABCC2	10	Homo sapiens ATP-binding cassette, sub-family C (CFTR/MRP), member 2 (ABCC2), mRNA.	DJS; MRP2; KIAA1010; CMOAT; ABC30; cMRP	1244	10q24.2c	6.71287	6.61603	6.6091	6.55244	6.66306	6.66406
ILMN_1717466	ABCC3 ||Homo sapiens ATP-binding cassette, sub-family C (CFTR/MRP), member 3 (ABCC3), transcript variant MRP3B, mRNA. ||ILMN_1717466	ABCC3	NM_020038.1	ABCC3	17	Homo sapiens ATP-binding cassette, sub-family C (CFTR/MRP), member 3 (ABCC3), transcript variant MRP3B, mRNA.	cMOAT2; MRP3; MLP2; ABC31; MOAT-D; EST90757	8714	17q21.33b	6.59723	6.76514	6.67835	6.55105	6.76898	6.60526
ILMN_1677814	ABCC3 ||Homo sapiens ATP-binding cassette, sub-family C (CFTR/MRP), member 3 (ABCC3), mRNA. ||ILMN_1677814	ABCC3	NM_020037.1	ABCC3	17	Homo sapiens ATP-binding cassette, sub-family C (CFTR/MRP), member 3 (ABCC3), mRNA.	cMOAT2; MRP3; MLP2; ABC31; MOAT-D; EST90757	8714	17q21.33b	8.84903	8.98177	8.96102	8.4709	8.40126	8.40867
ILMN_1788457	ABCC4 ||Homo sapiens ATP-binding cassette, sub-family C (CFTR/MRP), member 4 (ABCC4), mRNA. ||ILMN_1788457	ABCC4	NM_005845.2	ABCC4	13	Homo sapiens ATP-binding cassette, sub-family C (CFTR/MRP), member 4 (ABCC4), mRNA.	MOATB; EST170205; MRP4; MOAT-B	10257	13q32.1a	8.96177	9.07911	8.52849	8.80106	8.90216	8.89315
ILMN_2194009	ABCC4 ||Homo sapiens ATP-binding cassette, sub-family C (CFTR/MRP), member 4 (ABCC4), mRNA. ||ILMN_2194009	ABCC4	NM_005845.2	ABCC4	13	Homo sapiens ATP-binding cassette, sub-family C (CFTR/MRP), member 4 (ABCC4), mRNA.	MOATB; EST170205; MRP4; MOAT-B	10257	13q32.1a	9.08119	8.92119	8.77545	9.13312	9.21233	9.03279
ILMN_2302358	ABCC5 ||Homo sapiens ATP-binding cassette, sub-family C (CFTR/MRP), member 5 (ABCC5), transcript variant 2, mRNA. ||ILMN_2302358	ABCC5	NM_001023587.1	ABCC5	3	Homo sapiens ATP-binding cassette, sub-family C (CFTR/MRP), member 5 (ABCC5), transcript variant 2, mRNA.	MOAT-C; pABC11; ABC33; MRP5; SMRP; EST277145; DKFZp686C1782; MOATC	10057	3q27.1b	6.50048	6.52982	6.66377	6.6985	6.68958	6.75181
ILMN_1706531	ABCC5 ||Homo sapiens ATP-binding cassette, sub-family C (CFTR/MRP), member 5 (ABCC5), transcript variant 1, mRNA. ||ILMN_1706531	ABCC5	NM_005688.2	ABCC5	3	Homo sapiens ATP-binding cassette, sub-family C (CFTR/MRP), member 5 (ABCC5), transcript variant 1, mRNA.	MOAT-C; pABC11; ABC33; MRP5; SMRP; EST277145; DKFZp686C1782; MOATC	10057	3q27.1b	7.58271	7.68391	7.79812	7.95553	7.86777	7.97963
ILMN_1651964	ABCC5 ||Homo sapiens ATP-binding cassette, sub-family C (CFTR/MRP), member 5 (ABCC5), transcript variant 2, mRNA. ||ILMN_1651964	ABCC5	NM_001023587.1	ABCC5	3	Homo sapiens ATP-binding cassette, sub-family C (CFTR/MRP), member 5 (ABCC5), transcript variant 2, mRNA.	MOAT-C; pABC11; ABC33; MRP5; SMRP; EST277145; DKFZp686C1782; MOATC	10057	3q27.1b	8.04385	7.76944	7.78424	8.2466	8.17996	8.04303
ILMN_1725675	ABCC6 ||Homo sapiens ATP-binding cassette, sub-family C (CFTR/MRP), member 6 (ABCC6), transcript variant 1, mRNA. ||ILMN_1725675	ABCC6	XM_936351.1	ABCC6	16	Homo sapiens ATP-binding cassette, sub-family C (CFTR/MRP), member 6 (ABCC6), transcript variant 1, mRNA.	MOATE; EST349056; ARA; PXE1; ABC34; PXE; MLP1; MRP6	368	16p13.11a	6.59291	6.62425	6.55397	6.62469	6.64976	6.644
ILMN_1778352	ABCC6 ||Homo sapiens ATP-binding cassette, sub-family C (CFTR/MRP), member 6 (ABCC6), transcript variant 1, mRNA. ||ILMN_1778352	ABCC6	NM_001171.2	ABCC6	16	Homo sapiens ATP-binding cassette, sub-family C (CFTR/MRP), member 6 (ABCC6), transcript variant 1, mRNA.	MOATE; EST349056; ARA; PXE1; ABC34; PXE; MLP1; MRP6	368	16p13.11a	6.70196	6.66647	6.70418	6.55674	6.75742	6.79233
ILMN_1725414	ABCC6 ||Homo sapiens ATP-binding cassette, sub-family C (CFTR/MRP), member 6 (ABCC6), transcript variant 1, mRNA. ||ILMN_1725414	ABCC6	XM_936351.1	ABCC6	16	Homo sapiens ATP-binding cassette, sub-family C (CFTR/MRP), member 6 (ABCC6), transcript variant 1, mRNA.	MOATE; EST349056; ARA; PXE1; ABC34; PXE; MLP1; MRP6	368	16p13.11a	6.50541	6.64559	6.5806	6.69167	6.56636	6.62234
ILMN_2293902	ABCC6 ||Homo sapiens ATP-binding cassette, sub-family C (CFTR/MRP), member 6 (ABCC6), transcript variant 2, mRNA. ||ILMN_2293902	ABCC6	NM_001079528.1	ABCC6	16	Homo sapiens ATP-binding cassette, sub-family C (CFTR/MRP), member 6 (ABCC6), transcript variant 2, mRNA.	MOATE; EST349056; ARA; PXE1; ABC34; PXE; MLP1; MRP6	368	16p13.11a	6.63227	6.62249	6.89615	6.70238	6.66931	6.62117
ILMN_1801521	ABCC6 ||Homo sapiens ATP-binding cassette, sub-family C (CFTR/MRP), member 6 (ABCC6), transcript variant 1, mRNA. ||ILMN_1801521	ABCC6	NM_001171.2	ABCC6	16	Homo sapiens ATP-binding cassette, sub-family C (CFTR/MRP), member 6 (ABCC6), transcript variant 1, mRNA.	MOATE; EST349056; ARA; PXE1; ABC34; PXE; MLP1; MRP6	368	16p13.11a	6.72588	6.79584	6.73674	6.65033	6.72778	6.74953
ILMN_2406654	ABCC6 ||Homo sapiens ATP-binding cassette, sub-family C (CFTR/MRP), member 6 (ABCC6), transcript variant 2, mRNA. ||ILMN_2406654	ABCC6	NM_001079528.1	ABCC6	16	Homo sapiens ATP-binding cassette, sub-family C (CFTR/MRP), member 6 (ABCC6), transcript variant 2, mRNA.	MOATE; EST349056; ARA; PXE1; ABC34; PXE; MLP1; MRP6	368	16p13.11a	6.6427	6.54581	6.67821	6.60392	6.59902	6.57728
ILMN_3246902	ABCC6P1 ||Homo sapiens ATP-binding cassette, sub-family C, member 6 pseudogene 1 (ABCC6P1), non-coding RNA. ||ILMN_3246902	ABCC6P1	NR_003569.1	ABCC6P1	16	Homo sapiens ATP-binding cassette, sub-family C, member 6 pseudogene 1 (ABCC6P1), non-coding RNA.		653190	16p12.3b	6.70127	6.58871	6.70016	6.58526	6.76261	6.57077
ILMN_3244070	ABCC6P2 ||Homo sapiens ATP-binding cassette, sub-family C, member 6 pseudogene 2 (ABCC6P2), non-coding RNA. ||ILMN_3244070	ABCC6P2	NR_023387.1	ABCC6P2	16	Homo sapiens ATP-binding cassette, sub-family C, member 6 pseudogene 2 (ABCC6P2), non-coding RNA.		730013	16p13.11b	6.88411	6.73363	6.70086	6.67143	6.68846	6.72438
ILMN_1767129	ABCC8 ||Homo sapiens ATP-binding cassette, sub-family C (CFTR/MRP), member 8 (ABCC8), mRNA. ||ILMN_1767129	ABCC8	NM_000352.2	ABCC8	11	Homo sapiens ATP-binding cassette, sub-family C (CFTR/MRP), member 8 (ABCC8), mRNA.	HRINS; SUR1; HHF1; ABC36; MRP8; HI; TNDM2; SUR; PHHI	6833	11p15.1d	6.46123	6.51854	6.4143	6.52199	6.57304	6.45828
ILMN_1746196	ABCC9 ||Homo sapiens ATP-binding cassette, sub-family C (CFTR/MRP), member 9 (ABCC9), transcript variant SUR2A, mRNA. ||ILMN_1746196	ABCC9	NM_005691.1	ABCC9	12	Homo sapiens ATP-binding cassette, sub-family C (CFTR/MRP), member 9 (ABCC9), transcript variant SUR2A, mRNA.	ABC37; FLJ36852; SUR2; CMD1O	10060	12p12.1e	6.68972	6.79181	6.82146	6.92813	6.69988	6.7736
ILMN_2366473	ABCC9 ||Homo sapiens ATP-binding cassette, sub-family C (CFTR/MRP), member 9 (ABCC9), transcript variant SUR2A-delta-14, mRNA. ||ILMN_2366473	ABCC9	NM_020298.2	ABCC9	12	Homo sapiens ATP-binding cassette, sub-family C (CFTR/MRP), member 9 (ABCC9), transcript variant SUR2A-delta-14, mRNA.	ABC37; FLJ36852; SUR2; CMD1O	10060	12p12.1e	6.77439	6.76951	6.77742	6.6178	6.90268	6.62059
ILMN_1751453	ABCC9 ||Homo sapiens ATP-binding cassette, sub-family C (CFTR/MRP), member 9 (ABCC9), transcript variant SUR2B, mRNA. ||ILMN_1751453	ABCC9	NM_020297.1	ABCC9	12	Homo sapiens ATP-binding cassette, sub-family C (CFTR/MRP), member 9 (ABCC9), transcript variant SUR2B, mRNA.	ABC37; FLJ36852; SUR2; CMD1O	10060	12p12.1e	6.50589	6.6744	6.59216	6.59619	6.54133	6.50446
ILMN_1772189	ABCD1 ||Homo sapiens ATP-binding cassette, sub-family D (ALD), member 1 (ABCD1), mRNA. ||ILMN_1772189	ABCD1	NM_000033.2	ABCD1	X	Homo sapiens ATP-binding cassette, sub-family D (ALD), member 1 (ABCD1), mRNA.	ALD; AMN; ALDP; ABC42	215	Xq28f	7.02791	6.70805	6.94334	6.76871	6.78895	6.74241
ILMN_1652959	ABCD2 ||Homo sapiens ATP-binding cassette, sub-family D (ALD), member 2 (ABCD2), mRNA. ||ILMN_1652959	ABCD2	NM_005164.2	ABCD2	12	Homo sapiens ATP-binding cassette, sub-family D (ALD), member 2 (ABCD2), mRNA.	hALDR; ALDR; ABC39; ALDL1; ALDRP	225	12q12b	6.50938	6.595	6.52403	6.75181	6.51444	6.65306
ILMN_2198897	ABCD2 ||Homo sapiens ATP-binding cassette, sub-family D (ALD), member 2 (ABCD2), mRNA. ||ILMN_2198897	ABCD2	NM_005164.2	ABCD2	12	Homo sapiens ATP-binding cassette, sub-family D (ALD), member 2 (ABCD2), mRNA.	hALDR; ALDR; ABC39; ALDL1; ALDRP	225	12q12b	6.47541	6.48784	6.53652	6.43396	6.53931	6.51869
ILMN_1674032	ABCD3 ||Homo sapiens ATP-binding cassette, sub-family D (ALD), member 3 (ABCD3), mRNA. ||ILMN_1674032	ABCD3	NM_002858.2	ABCD3	1	Homo sapiens ATP-binding cassette, sub-family D (ALD), member 3 (ABCD3), mRNA.	ABC43; PXMP1; PMP70	5825	1p21.3d	8.9246	8.71836	8.08486	8.26393	8.57259	8.34674
ILMN_1737656	ABCD4 ||Homo sapiens ATP-binding cassette, sub-family D (ALD), member 4 (ABCD4), transcript variant 5, mRNA. ||ILMN_1737656	ABCD4	NM_020326.2	ABCD4	14	Homo sapiens ATP-binding cassette, sub-family D (ALD), member 4 (ABCD4), transcript variant 5, mRNA.	P79R; PMP69; P70R; ABC41; EST352188; PXMP1L	5826	14q24.3a	6.68776	6.90147	6.57031	6.732	6.87578	6.60526
ILMN_2343917	ABCD4 ||Homo sapiens ATP-binding cassette, sub-family D (ALD), member 4 (ABCD4), transcript variant 2, transcribed RNA. ||ILMN_2343917	ABCD4	NR_003256.1	ABCD4	14	Homo sapiens ATP-binding cassette, sub-family D (ALD), member 4 (ABCD4), transcript variant 2, transcribed RNA.	P79R; PMP69; P70R; ABC41; EST352188; PXMP1L	5826	14q24.3a	6.54381	6.6427	6.5089	6.58376	6.81198	6.52935
ILMN_1746032	ABCD4 ||Homo sapiens ATP-binding cassette, sub-family D (ALD), member 4 (ABCD4), transcript variant 4, mRNA. ||ILMN_1746032	ABCD4	NM_020325.1	ABCD4	14	Homo sapiens ATP-binding cassette, sub-family D (ALD), member 4 (ABCD4), transcript variant 4, mRNA.	P79R; PMP69; P70R; ABC41; EST352188; PXMP1L	5826	14q24.3a	6.85537	6.63343	6.75168	6.74281	6.65406	6.80271
ILMN_1651501	ABCD4 ||Homo sapiens ATP-binding cassette, sub-family D (ALD), member 4 (ABCD4), transcript variant 2, mRNA. ||ILMN_1651501	ABCD4	NM_020323.1	ABCD4	14	Homo sapiens ATP-binding cassette, sub-family D (ALD), member 4 (ABCD4), transcript variant 2, mRNA.	P79R; PMP69; P70R; ABC41; EST352188; PXMP1L	5826	14q24.3a	6.70058	6.67567	6.62117	6.54581	6.63459	6.69988
ILMN_2330267	ABCE1 ||Homo sapiens ATP-binding cassette, sub-family E (OABP), member 1 (ABCE1), transcript variant 2, mRNA. ||ILMN_2330267	ABCE1	NM_001040876.1	ABCE1	4	Homo sapiens ATP-binding cassette, sub-family E (OABP), member 1 (ABCE1), transcript variant 2, mRNA.	ABC38; OABP; RNASEL1; RLI; RNS4I; RNASELI	6059	4q31.22a	10.8287	10.5574	10.3628	9.97479	10.3106	10.1617
ILMN_1676846	ABCE1 ||Homo sapiens ATP-binding cassette, sub-family E (OABP), member 1 (ABCE1), transcript variant 2, mRNA. ||ILMN_1676846	ABCE1	NM_002940.1	ABCE1	4	Homo sapiens ATP-binding cassette, sub-family E (OABP), member 1 (ABCE1), transcript variant 2, mRNA.	ABC38; OABP; RNASEL1; RLI; RNS4I; RNASELI	6059	4q31.22a	10.5908	10.3566	10.001	9.90985	10.1869	10.0948
ILMN_2392635	ABCF1 ||Homo sapiens ATP-binding cassette, sub-family F (GCN20), member 1 (ABCF1), transcript variant 1, mRNA. ||ILMN_2392635	ABCF1	NM_001025091.1	ABCF1	6	Homo sapiens ATP-binding cassette, sub-family F (GCN20), member 1 (ABCF1), transcript variant 1, mRNA.	ABC27; ABC50	23	6p21.33b	9.14019	9.28866	9.38636	9.74542	9.58271	9.39416
ILMN_1763875	ABCF1 ||Homo sapiens ATP-binding cassette, sub-family F (GCN20), member 1 (ABCF1), transcript variant 1, mRNA. ||ILMN_1763875	ABCF1	NM_001090.2	ABCF1	6	Homo sapiens ATP-binding cassette, sub-family F (GCN20), member 1 (ABCF1), transcript variant 1, mRNA.	ABC27; ABC50	23	6p21.33b	10.0025	10.2476	10.1964	10.5684	10.6544	10.7768
ILMN_2284941	ABCF2 ||Homo sapiens ATP-binding cassette, sub-family F (GCN20), member 2 (ABCF2), nuclear gene encoding mitochondrial protein, transcript variant 2, mRNA. ||ILMN_2284941	ABCF2	NM_005692.3	ABCF2	7	Homo sapiens ATP-binding cassette, sub-family F (GCN20), member 2 (ABCF2), nuclear gene encoding mitochondrial protein, transcript variant 2, mRNA.	DKFZp586K1823; ABC28; M-ABC1; HUSSY-18; EST133090	10061	7q36.1d	6.52231	6.42895	6.46483	6.50811	6.50192	6.64184
ILMN_1781999	ABCF2 ||Homo sapiens ATP-binding cassette, sub-family F (GCN20), member 2 (ABCF2), nuclear gene encoding mitochondrial protein, transcript variant 2, mRNA. ||ILMN_1781999	ABCF2	NM_005692.3	ABCF2	7	Homo sapiens ATP-binding cassette, sub-family F (GCN20), member 2 (ABCF2), nuclear gene encoding mitochondrial protein, transcript variant 2, mRNA.	DKFZp586K1823; ABC28; M-ABC1; HUSSY-18; EST133090	10061	7q36.1d	8.7659	8.55635	8.6731	8.2612	8.74113	8.63307
ILMN_1669201	ABCF2 ||Homo sapiens ATP-binding cassette, sub-family F (GCN20), member 2 (ABCF2), nuclear gene encoding mitochondrial protein, transcript variant 1, mRNA. ||ILMN_1669201	ABCF2	NM_007189.1	ABCF2	7	Homo sapiens ATP-binding cassette, sub-family F (GCN20), member 2 (ABCF2), nuclear gene encoding mitochondrial protein, transcript variant 1, mRNA.	DKFZp586K1823; ABC28; HUSSY-18; EST133090; M-ABC1	10061	7q36.1d	7.56247	7.67073	7.69335	7.88124	7.76129	8.11588
ILMN_1810085	ABCF3 ||Homo sapiens ATP-binding cassette, sub-family F (GCN20), member 3 (ABCF3), mRNA. ||ILMN_1810085	ABCF3	NM_018358.1	ABCF3	3	Homo sapiens ATP-binding cassette, sub-family F (GCN20), member 3 (ABCF3), mRNA.	EST201864; FLJ11198	55324	3q27.1b	6.9751	6.86406	6.94872	7.12619	7.06684	7.22052
ILMN_2262362	ABCG1 ||Homo sapiens ATP-binding cassette, sub-family G (WHITE), member 1 (ABCG1), transcript variant 5, mRNA. ||ILMN_2262362	ABCG1	NM_207627.1	ABCG1	21	Homo sapiens ATP-binding cassette, sub-family G (WHITE), member 1 (ABCG1), transcript variant 5, mRNA.	WHITE1; ABC8; MGC34313	9619	21q22.3b	6.76434	6.61736	6.68342	6.65406	6.86022	6.73485
ILMN_1743638	ABCG1 ||Homo sapiens ATP-binding cassette, sub-family G (WHITE), member 1 (ABCG1), transcript variant 1, mRNA. ||ILMN_1743638	ABCG1	NM_207630.1	ABCG1	21	Homo sapiens ATP-binding cassette, sub-family G (WHITE), member 1 (ABCG1), transcript variant 1, mRNA.	WHITE1; ABC8; MGC34313	9619	21q22.3b	6.72914	6.7324	6.79572	6.68594	6.8098	6.67002
ILMN_1658176	ABCG1 ||Homo sapiens ATP-binding cassette, sub-family G (WHITE), member 1 (ABCG1), transcript variant 7, mRNA. ||ILMN_1658176	ABCG1	NM_207629.1	ABCG1	21	Homo sapiens ATP-binding cassette, sub-family G (WHITE), member 1 (ABCG1), transcript variant 7, mRNA.	WHITE1; ABC8; MGC34313	9619	21q22.3b	7.75656	7.67327	7.90869	7.41083	7.39343	7.7213
ILMN_2329927	ABCG1 ||Homo sapiens ATP-binding cassette, sub-family G (WHITE), member 1 (ABCG1), transcript variant 2, mRNA. ||ILMN_2329927	ABCG1	NM_016818.2	ABCG1	21	Homo sapiens ATP-binding cassette, sub-family G (WHITE), member 1 (ABCG1), transcript variant 2, mRNA.	WHITE1; ABC8; MGC34313	9619	21q22.3b	6.472	6.51112	6.6388	6.50335	6.52466	6.5008
ILMN_1794782	ABCG1 ||Homo sapiens ATP-binding cassette, sub-family G (WHITE), member 1 (ABCG1), transcript variant 2, mRNA. ||ILMN_1794782	ABCG1	NM_004915.3	ABCG1	21	Homo sapiens ATP-binding cassette, sub-family G (WHITE), member 1 (ABCG1), transcript variant 2, mRNA.	WHITE1; ABC8; MGC34313	9619	21q22.3b	6.7211	6.85262	6.72329	6.63474	6.67214	6.65893
ILMN_1695968	ABCG1 ||Homo sapiens ATP-binding cassette, sub-family G (WHITE), member 1 (ABCG1), transcript variant 3, mRNA. ||ILMN_1695968	ABCG1	NM_207174.1	ABCG1	21	Homo sapiens ATP-binding cassette, sub-family G (WHITE), member 1 (ABCG1), transcript variant 3, mRNA.	WHITE1; ABC8; MGC34313	9619	21q22.3b	6.70722	6.83352	6.74766	6.80516	6.63706	6.72233
ILMN_1789641	ABCG2 ||Homo sapiens ATP-binding cassette, sub-family G (WHITE), member 2 (ABCG2), mRNA. ||ILMN_1789641	ABCG2	NM_004827.2	ABCG2	4	Homo sapiens ATP-binding cassette, sub-family G (WHITE), member 2 (ABCG2), mRNA.	BCRP; CD338; BMDP; BCRP1; MXR; ABC15; ABCP; EST157481; MGC102821; MXR1; MRX; CDw338	9429	4q22.1b	6.45467	6.50716	6.53325	6.58301	6.49905	6.56803
ILMN_1779470	ABCG4 ||Homo sapiens ATP-binding cassette, sub-family G (WHITE), member 4 (ABCG4), mRNA. ||ILMN_1779470	ABCG4	NM_022169.3	ABCG4	11	Homo sapiens ATP-binding cassette, sub-family G (WHITE), member 4 (ABCG4), mRNA.	WHITE2	64137	11q23.3e	6.85087	6.91791	7.13227	7.031	6.97728	7.14109
ILMN_1716592	ABCG5 ||Homo sapiens ATP-binding cassette, sub-family G (WHITE), member 5 (ABCG5), mRNA. ||ILMN_1716592	ABCG5	NM_022436.2	ABCG5	2	Homo sapiens ATP-binding cassette, sub-family G (WHITE), member 5 (ABCG5), mRNA.	STSL; sterolin 1	64240	2p21d	6.67709	6.73823	6.70984	6.71218	6.6851	6.65535
ILMN_1680309	ABCG8 ||Homo sapiens ATP-binding cassette, sub-family G (WHITE), member 8 (ABCG8), mRNA. ||ILMN_1680309	ABCG8	NM_022437.2	ABCG8	2	Homo sapiens ATP-binding cassette, sub-family G (WHITE), member 8 (ABCG8), mRNA.	MGC142217; GBD4; STSL	64241	2p21d	6.62732	6.58496	6.74349	6.68888	6.63851	6.59932
ILMN_1743371	ABHD1 ||Homo sapiens abhydrolase domain containing 1 (ABHD1), mRNA. ||ILMN_1743371	ABHD1	NM_152870.1	ABHD1	2	Homo sapiens abhydrolase domain containing 1 (ABHD1), mRNA.	FLJ36128; LABH1	84696	2p23.3a	6.50335	6.71959	6.74739	6.82311	6.61574	6.61839
ILMN_1770031	ABHD10 ||Homo sapiens abhydrolase domain containing 10 (ABHD10), mRNA. ||ILMN_1770031	ABHD10	NM_018394.1	ABHD10	3	Homo sapiens abhydrolase domain containing 10 (ABHD10), mRNA.	FLJ11342	55347	3q13.2a	8.80561	8.5664	8.66039	8.66356	8.68531	8.89099
ILMN_2338268	ABHD11 ||Homo sapiens abhydrolase domain containing 11 (ABHD11), transcript variant 6, mRNA. ||ILMN_2338268	ABHD11	NM_148916.2	ABHD11	7	Homo sapiens abhydrolase domain containing 11 (ABHD11), transcript variant 6, mRNA.	PP1226; WBSCR21	83451	7q11.23b	7.57879	7.27984	7.70065	7.85711	8.02453	7.93911
ILMN_1753912	ABHD11 ||Homo sapiens abhydrolase domain containing 11 (ABHD11), transcript variant 4, mRNA. ||ILMN_1753912	ABHD11	NM_031295.3	ABHD11	7	Homo sapiens abhydrolase domain containing 11 (ABHD11), transcript variant 4, mRNA.	PP1226; WBSCR21	83451	7q11.23b	6.70238	6.65964	6.67934	6.82629	6.77452	6.81762
ILMN_1737475	ABHD11 ||Homo sapiens abhydrolase domain containing 11 (ABHD11), transcript variant 1, mRNA. ||ILMN_1737475	ABHD11	NM_148914.2	ABHD11	7	Homo sapiens abhydrolase domain containing 11 (ABHD11), transcript variant 1, mRNA.	WBSCR21; PP1226	83451	7q11.23b	7.33557	7.44485	7.72887	7.53216	7.62673	7.71925
ILMN_1745116	ABHD12 ||Homo sapiens abhydrolase domain containing 12 (ABHD12), transcript variant 2, mRNA. ||ILMN_1745116	ABHD12	NM_015600.2	ABHD12	20	Homo sapiens abhydrolase domain containing 12 (ABHD12), transcript variant 2, mRNA.	DKFZP434P106; C20orf22; BEM46L2; dJ965G21.2; ABHD12A	26090	20p11.21a	8.39305	8.34101	8.38819	8.9151	8.83807	8.85372
ILMN_2318685	ABHD12 ||Homo sapiens abhydrolase domain containing 12 (ABHD12), transcript variant 1, mRNA. ||ILMN_2318685	ABHD12	NM_001042472.1	ABHD12	20	Homo sapiens abhydrolase domain containing 12 (ABHD12), transcript variant 1, mRNA.	DKFZP434P106; dJ965G21.2; C20orf22; ABHD12A; BEM46L2	26090	20p11.21a	8.34616	8.32382	8.29099	8.65914	8.64814	8.64382
ILMN_2245305	ABHD12 ||Homo sapiens abhydrolase domain containing 12 (ABHD12), transcript variant 1, mRNA. ||ILMN_2245305	ABHD12	NM_001042472.1	ABHD12	20	Homo sapiens abhydrolase domain containing 12 (ABHD12), transcript variant 1, mRNA.	DKFZP434P106; dJ965G21.2; C20orf22; ABHD12A; BEM46L2	26090	20p11.21a	8.54462	8.34207	8.28623	8.23213	8.18354	8.10203
ILMN_1707925	ABHD12B ||Homo sapiens abhydrolase domain containing 12B (ABHD12B), transcript variant 2, mRNA. ||ILMN_1707925	ABHD12B	NM_181533.3	ABHD12B	14	Homo sapiens abhydrolase domain containing 12B (ABHD12B), transcript variant 2, mRNA.	c14_5314; BEM46L3; MGC129927; MGC129926; C14orf29	145447	14q22.1c	6.74039	6.66562	6.72996	6.50795	6.71727	6.72533
ILMN_1698311	ABHD12B ||Homo sapiens abhydrolase domain containing 12B (ABHD12B), transcript variant 2, mRNA. ||ILMN_1698311	ABHD12B	NM_181533.3	ABHD12B	14	Homo sapiens abhydrolase domain containing 12B (ABHD12B), transcript variant 2, mRNA.	c14_5314; BEM46L3; MGC129927; MGC129926; C14orf29	145447	14q22.1c	6.70473	6.66178	6.6414	6.79948	6.83643	6.79103
ILMN_2367487	ABHD12B ||Homo sapiens abhydrolase domain containing 12B (ABHD12B), transcript variant 2, mRNA. ||ILMN_2367487	ABHD12B	NM_181533.3	ABHD12B	14	Homo sapiens abhydrolase domain containing 12B (ABHD12B), transcript variant 2, mRNA.	c14_5314; BEM46L3; MGC129927; MGC129926; C14orf29	145447	14q22.1c	6.57122	6.60481	6.53201	6.51144	6.57319	6.6343
ILMN_1785285	ABHD13 ||Homo sapiens abhydrolase domain containing 13 (ABHD13), mRNA. ||ILMN_1785285	ABHD13	NM_032859.2	ABHD13	13	Homo sapiens abhydrolase domain containing 13 (ABHD13), mRNA.	FLJ14906; C13orf6; RP11-153I24.2; bA153I24.2; MGC27058; BEM46L1	84945	13q33.3b	6.81378	6.87467	6.70432	6.6907	7.04111	6.73769
ILMN_2073969	ABHD13 ||Homo sapiens abhydrolase domain containing 13 (ABHD13), mRNA. ||ILMN_2073969	ABHD13	NM_032859.2	ABHD13	13	Homo sapiens abhydrolase domain containing 13 (ABHD13), mRNA.	FLJ14906; C13orf6; RP11-153I24.2; bA153I24.2; MGC27058; BEM46L1	84945	13q33.3b	7.02603	6.9743	7.15704	7.19849	7.1645	7.01268
ILMN_1794213	ABHD14A ||Homo sapiens abhydrolase domain containing 14A (ABHD14A), mRNA. ||ILMN_1794213	ABHD14A	NM_015407.3	ABHD14A	3	Homo sapiens abhydrolase domain containing 14A (ABHD14A), mRNA.	DORZ1; DKFZP564O243	25864	3p21.1e	7.31814	7.44178	7.60199	7.40216	7.40744	7.34678
ILMN_2227533	ABHD14B ||Homo sapiens abhydrolase domain containing 14B (ABHD14B), mRNA. ||ILMN_2227533	ABHD14B	NM_032750.1	ABHD14B	3	Homo sapiens abhydrolase domain containing 14B (ABHD14B), mRNA.	CIB; MGC15429	84836	3p21.1e	7.2446	7.32823	7.27062	7.15512	6.9712	7.23074
ILMN_1769390	ABHD15 ||Homo sapiens abhydrolase domain containing 15 (ABHD15), mRNA. ||ILMN_1769390	ABHD15	NM_198147.1	ABHD15	17	Homo sapiens abhydrolase domain containing 15 (ABHD15), mRNA.		116236	17q11.2b	7.1635	7.44294	7.11759	7.16511	7.15299	7.12701
ILMN_2403446	ABHD2 ||Homo sapiens abhydrolase domain containing 2 (ABHD2), transcript variant 2, mRNA. ||ILMN_2403446	ABHD2	NM_152924.3	ABHD2	15	Homo sapiens abhydrolase domain containing 2 (ABHD2), transcript variant 2, mRNA.	HS1-2; PHPS1-2; MGC111112; LABH2; MGC26249	11057	15q26.1a	6.85512	6.89639	6.93322	7.00394	6.84084	7.02636
ILMN_1787618	ABHD2 ||Homo sapiens abhydrolase domain containing 2 (ABHD2), transcript variant 1, mRNA. ||ILMN_1787618	ABHD2	NM_007011.4	ABHD2	15	Homo sapiens abhydrolase domain containing 2 (ABHD2), transcript variant 1, mRNA.	HS1-2; PHPS1-2; MGC111112; LABH2; MGC26249	11057	15q26.1a	6.60185	6.49601	6.64631	6.58841	6.62498	6.63343
ILMN_1723662	ABHD2 ||Homo sapiens abhydrolase domain containing 2 (ABHD2), transcript variant 2, mRNA. ||ILMN_1723662	ABHD2	NM_007011.4	ABHD2	15	Homo sapiens abhydrolase domain containing 2 (ABHD2), transcript variant 2, mRNA.	HS1-2; PHPS1-2; MGC111112; LABH2; MGC26249	11057	15q26.1a	7.08704	7.0433	7.25172	7.21975	7.13011	6.99266
ILMN_1801767	ABHD3 ||Homo sapiens abhydrolase domain containing 3 (ABHD3), mRNA. ||ILMN_1801767	ABHD3	NM_138340.3	ABHD3	18	Homo sapiens abhydrolase domain containing 3 (ABHD3), mRNA.	LABH3; MGC11259	171586	18q11.2a	8.78904	8.53792	8.58274	8.48539	8.59723	8.68373
ILMN_1700633	ABHD4 ||Homo sapiens abhydrolase domain containing 4 (ABHD4), mRNA. ||ILMN_1700633	ABHD4	NM_022060.2	ABHD4	14	Homo sapiens abhydrolase domain containing 4 (ABHD4), mRNA.	FLJ12816	63874	14q11.2e	6.95977	6.93168	7.00282	6.93617	7.05115	7.03298
ILMN_1655702	ABHD5 ||Homo sapiens abhydrolase domain containing 5 (ABHD5), mRNA. ||ILMN_1655702	ABHD5	NM_016006.3	ABHD5	3	Homo sapiens abhydrolase domain containing 5 (ABHD5), mRNA.	MGC8731; CGI58; CDS; NCIE2; IECN2	51099	3p21.33e	8.90138	9.06867	8.87187	9.08855	9.07109	8.97126
ILMN_1706344	ABHD6 ||Homo sapiens abhydrolase domain containing 6 (ABHD6), mRNA. ||ILMN_1706344	ABHD6	NM_020676.4	ABHD6	3	Homo sapiens abhydrolase domain containing 6 (ABHD6), mRNA.		57406	3p14.3a	7.75596	7.3844	7.39086	7.68664	7.62958	7.70079
ILMN_1719498	ABHD7 ||Homo sapiens abhydrolase domain containing 7 (ABHD7), mRNA. ||ILMN_1719498	ABHD7	NM_173567.2	ABHD7	1	Homo sapiens abhydrolase domain containing 7 (ABHD7), mRNA.	FLJ90341; EPHXRP	253152	1p22.1e	8.39081	8.40816	8.38961	8.05039	8.17667	7.76129
ILMN_1712707	ABHD8 ||Homo sapiens abhydrolase domain containing 8 (ABHD8), mRNA. ||ILMN_1712707	ABHD8	NM_024527.3	ABHD8	19	Homo sapiens abhydrolase domain containing 8 (ABHD8), mRNA.	FLJ11743; MGC14280; MGC2512	79575	19p13.11e	7.98208	8.33651	8.83501	8.4203	8.43888	8.57641
ILMN_1699750	ABHD9 ||Homo sapiens abhydrolase domain containing 9 (ABHD9), mRNA. ||ILMN_1699750	ABHD9	NM_024794.1	ABHD9	19	Homo sapiens abhydrolase domain containing 9 (ABHD9), mRNA.	MGC131519; FLJ22408	79852	19p13.12b	6.66775	6.64241	6.60792	6.7097	6.62921	6.69446
ILMN_1739081	ABI1 ||Homo sapiens abl-interactor 1 (ABI1), transcript variant 1, mRNA. ||ILMN_1739081	ABI1	NM_005470.2	ABI1	10	Homo sapiens abl-interactor 1 (ABI1), transcript variant 1, mRNA.	SSH3BP1; SSH3BP; E3B1; ABI-1; NAP1BP	10006	10p12.1b	6.67143	6.68468	6.75995	6.42895	6.67228	6.78293
ILMN_2329958	ABI1 ||Homo sapiens abl-interactor 1 (ABI1), transcript variant 3, mRNA. ||ILMN_2329958	ABI1	NM_001012751.1	ABI1	10	Homo sapiens abl-interactor 1 (ABI1), transcript variant 3, mRNA.	SSH3BP1; SSH3BP; E3B1; ABI-1; NAP1BP	10006	10p12.1b	8.48095	8.73166	8.19599	8.26228	8.35165	8.26486
ILMN_1775944	ABI2 ||PREDICTED: Homo sapiens abl interactor 2 (ABI2), mRNA. ||ILMN_1775944	ABI2	XM_938458.1	ABI2		PREDICTED: Homo sapiens abl interactor 2 (ABI2), mRNA.		10152	2q33.2a	7.50271	7.3601	7.41397	7.27845	7.31904	7.47517
ILMN_1724497	ABI2 ||PREDICTED: Homo sapiens abl interactor 2 (ABI2), mRNA. ||ILMN_1724497	ABI2	NM_005759.3	ABI2		PREDICTED: Homo sapiens abl interactor 2 (ABI2), mRNA.		10152	2q33.2a	9.17692	9.23081	8.9745	9.10439	9.20416	9.06267
ILMN_1720988	ABI2 ||PREDICTED: Homo sapiens abl interactor 2 (ABI2), mRNA. ||ILMN_1720988	ABI2	NM_005759.3	ABI2		PREDICTED: Homo sapiens abl interactor 2 (ABI2), mRNA.		10152	2q33.2a	7.63212	7.75762	7.84875	7.73444	7.90563	7.73512
ILMN_1707274	ABI2 ||PREDICTED: Homo sapiens abl interactor 2, transcript variant 2 (ABI2), mRNA. ||ILMN_1707274	ABI2	XM_938458.1	ABI2		PREDICTED: Homo sapiens abl interactor 2, transcript variant 2 (ABI2), mRNA.		10152	2q33.2a	6.69808	6.70957	6.60333	6.81583	6.55428	6.68944
ILMN_1755658	ABI3 ||Homo sapiens ABI family, member 3 (ABI3), transcript variant 1, mRNA. ||ILMN_1755658	ABI3	NM_016428.2	ABI3	17	Homo sapiens ABI family, member 3 (ABI3), transcript variant 1, mRNA.	SSH3BP3; NESH	51225	17q21.32c	6.56087	6.57168	6.5572	6.59962	6.56392	6.52372
ILMN_1673639	ABI3BP ||Homo sapiens ABI gene family, member 3 (NESH) binding protein (ABI3BP), mRNA. ||ILMN_1673639	ABI3BP	NM_015429.2	ABI3BP	3	Homo sapiens ABI gene family, member 3 (NESH) binding protein (ABI3BP), mRNA.	FLJ41743; FLJ41754; TARSH; NESHBP	25890	3q12.2a-q12.2b	6.65277	6.5697	6.59828	6.61927	6.73363	6.66661
ILMN_1713732	ABL1 ||Homo sapiens c-abl oncogene 1, receptor tyrosine kinase (ABL1), transcript variant a, mRNA. ||ILMN_1713732	ABL1	NM_007313.2	ABL1	9	Homo sapiens c-abl oncogene 1, receptor tyrosine kinase (ABL1), transcript variant a, mRNA.	JTK7; ABL; p150; bcr/abl; v-abl; c-ABL	25	9q34.12a	9.4515	9.47184	9.66564	9.51392	9.42196	9.55727
ILMN_1708922	ABL1 ||Homo sapiens c-abl oncogene 1, receptor tyrosine kinase (ABL1), transcript variant b, mRNA. ||ILMN_1708922	ABL1	NM_007313.2	ABL1	9	Homo sapiens c-abl oncogene 1, receptor tyrosine kinase (ABL1), transcript variant b, mRNA.	JTK7; ABL; p150; bcr/abl; v-abl; c-ABL	25	9q34.12a	6.95059	6.84361	6.88716	6.82591	6.99571	6.91672
ILMN_2268241	ABL1 ||Homo sapiens c-abl oncogene 1, receptor tyrosine kinase (ABL1), transcript variant a, mRNA. ||ILMN_2268241	ABL1	NM_005157.3	ABL1	9	Homo sapiens c-abl oncogene 1, receptor tyrosine kinase (ABL1), transcript variant a, mRNA.	JTK7; ABL; p150; bcr/abl; v-abl; c-ABL	25	9q34.12a	6.69404	6.93074	6.94064	6.68902	6.86567	6.8089
ILMN_1741628	ABL2 ||Homo sapiens v-abl Abelson murine leukemia viral oncogene homolog 2 (arg, Abelson-related gene) (ABL2), transcript variant b, mRNA. ||ILMN_1741628	ABL2	NM_005158.2	ABL2	1	Homo sapiens v-abl Abelson murine leukemia viral oncogene homolog 2 (arg, Abelson-related gene) (ABL2), transcript variant b, mRNA.	FLJ31718; ABLL; ARG; FLJ22224; FLJ41441	27	1q25.2c	7.05246	7.0676	6.93923	7.10988	7.05517	7.08608
ILMN_1657870	ABL2 ||Homo sapiens v-abl Abelson murine leukemia viral oncogene homolog 2 (arg, Abelson-related gene) (ABL2), transcript variant a, mRNA. ||ILMN_1657870	ABL2	NM_005158.2	ABL2	1	Homo sapiens v-abl Abelson murine leukemia viral oncogene homolog 2 (arg, Abelson-related gene) (ABL2), transcript variant a, mRNA.	FLJ31718; ABLL; ARG; FLJ22224; FLJ41441	27	1q25.2c	7.23132	7.15137	7.52974	7.32409	7.49753	7.33914
ILMN_2240003	ABL2 ||Homo sapiens v-abl Abelson murine leukemia viral oncogene homolog 2 (arg, Abelson-related gene) (ABL2), transcript variant b, mRNA. ||ILMN_2240003	ABL2	NM_007314.1	ABL2	1	Homo sapiens v-abl Abelson murine leukemia viral oncogene homolog 2 (arg, Abelson-related gene) (ABL2), transcript variant b, mRNA.	ABLL; ARG	27	1q25.2c	7.04341	6.98197	7.10213	7.10947	7.19731	7.01458
ILMN_1785424	ABLIM1 ||Homo sapiens actin binding LIM protein 1 (ABLIM1), transcript variant 4, mRNA. ||ILMN_1785424	ABLIM1	NM_006720.3	ABLIM1	10	Homo sapiens actin binding LIM protein 1 (ABLIM1), transcript variant 4, mRNA.	KIAA0059; FLJ14564; MGC1224; LIMATIN; LIMAB1; DKFZp781D0148; ABLIM	3983	10q25.3a	9.22098	9.01123	9.15687	9.17542	9.16413	9.04078
ILMN_1731610	ABLIM1 ||Homo sapiens actin binding LIM protein 1 (ABLIM1), transcript variant 4, mRNA. ||ILMN_1731610	ABLIM1	NM_006720.3	ABLIM1	10	Homo sapiens actin binding LIM protein 1 (ABLIM1), transcript variant 4, mRNA.	KIAA0059; FLJ14564; MGC1224; LIMATIN; LIMAB1; DKFZp781D0148; ABLIM	3983	10q25.3a	7.09677	7.03298	7.00236	7.04155	6.97304	6.97568
ILMN_1696682	ABLIM1 ||Homo sapiens actin binding LIM protein 1 (ABLIM1), transcript variant 1, mRNA. ||ILMN_1696682	ABLIM1	NM_002313.5	ABLIM1	10	Homo sapiens actin binding LIM protein 1 (ABLIM1), transcript variant 1, mRNA.	KIAA0059; FLJ14564; MGC1224; LIMATIN; LIMAB1; DKFZp781D0148; ABLIM	3983	10q25.3a	6.68748	6.70529	6.72928	6.68944	6.7703	6.63459
ILMN_2396672	ABLIM1 ||Homo sapiens actin binding LIM protein 1 (ABLIM1), transcript variant 2, mRNA. ||ILMN_2396672	ABLIM1	NM_001003407.1	ABLIM1	10	Homo sapiens actin binding LIM protein 1 (ABLIM1), transcript variant 2, mRNA.	KIAA0059; FLJ14564; MGC1224; LIMATIN; LIMAB1; DKFZp781D0148; ABLIM	3983	10q25.3a	8.25456	8.16214	8.053	8.2758	8.03799	8.3298
ILMN_1758825	ABLIM2 ||Homo sapiens actin binding LIM protein family, member 2 (ABLIM2), mRNA. ||ILMN_1758825	ABLIM2	NM_032432.2	ABLIM2	4	Homo sapiens actin binding LIM protein family, member 2 (ABLIM2), mRNA.	FLJ39684; KIAA1808; DKFZp761F129; MGC141918	84448	4p16.1d	6.85387	6.64559	6.70183	6.56331	6.65807	6.83618
ILMN_1656940	ABLIM3 ||Homo sapiens actin binding LIM protein family, member 3 (ABLIM3), mRNA. ||ILMN_1656940	ABLIM3	NM_014945.1	ABLIM3	5	Homo sapiens actin binding LIM protein family, member 3 (ABLIM3), mRNA.	HMFN1661	22885	5q33.1b	7.07296	6.86344	6.93227	6.90231	7.01022	6.93534
ILMN_1656979	ABO ||Homo sapiens ABO blood group (transferase A, alpha 1-3-N-acetylgalactosaminyltransferase; transferase B, alpha 1-3-galactosyltransferase) (ABO), mRNA. ||ILMN_1656979	ABO	NM_020469.2	ABO	9	Homo sapiens ABO blood group (transferase A, alpha 1-3-N-acetylgalactosaminyltransferase; transferase B, alpha 1-3-galactosyltransferase) (ABO), mRNA.	NAGAT; GTB; A3GALT1; A3GALNT	28	9q34.2a	6.51885	6.5815	6.54071	6.5157	6.54396	6.50239
ILMN_1731433	ABP1 ||Homo sapiens amiloride binding protein 1 (amine oxidase (copper-containing)) (ABP1), mRNA. ||ILMN_1731433	ABP1	NM_001091.2	ABP1	7	Homo sapiens amiloride binding protein 1 (amine oxidase (copper-containing)) (ABP1), mRNA.	AOC1; DAO; DAO1; ABP; KAO	26	7q36.1c	6.67073	6.56788	6.57728	6.66434	6.4814	6.53076
ILMN_1672878	ABR ||Homo sapiens active BCR-related gene (ABR), transcript variant 2, mRNA. ||ILMN_1672878	ABR	NM_021962.2	ABR	17	Homo sapiens active BCR-related gene (ABR), transcript variant 2, mRNA.	MDB; FLJ45954	29	17p13.3f-p13.3e	8.47533	8.39438	8.83321	8.80235	8.72455	8.82168
ILMN_1655114	ABR ||Homo sapiens active BCR-related gene (ABR), transcript variant 2, mRNA. ||ILMN_1655114	ABR	NM_001092.3	ABR	17	Homo sapiens active BCR-related gene (ABR), transcript variant 2, mRNA.	MDB; FLJ45954	29	17p13.3f-p13.3e	6.80478	6.87738	6.79559	6.779	6.90328	6.92849
ILMN_1657045	ABR ||Homo sapiens active BCR-related gene (ABR), transcript variant 1, mRNA. ||ILMN_1657045	ABR	NM_021962.2	ABR	17	Homo sapiens active BCR-related gene (ABR), transcript variant 1, mRNA.	MDB; FLJ45954	29	17p13.3f-p13.3e	6.50383	6.59529	6.55336	6.59917	6.64976	6.61353
ILMN_1766991	ABRA ||Homo sapiens actin-binding Rho activating protein (ABRA), mRNA. ||ILMN_1766991	ABRA	NM_139166.2	ABRA	8	Homo sapiens actin-binding Rho activating protein (ABRA), mRNA.	STARS	137735	8q23.1b	6.6858	6.6017	6.62892	6.5157	6.59768	6.55827
ILMN_1658083	ABT1 ||Homo sapiens activator of basal transcription 1 (ABT1), mRNA. ||ILMN_1658083	ABT1	NM_013375.2	ABT1	6	Homo sapiens activator of basal transcription 1 (ABT1), mRNA.	hABT1	29777	6p22.1d	7.4494	7.47354	7.33101	7.59051	7.58414	7.46058
ILMN_1802096	ABTB1 ||Homo sapiens ankyrin repeat and BTB (POZ) domain containing 1 (ABTB1), transcript variant 1, mRNA. ||ILMN_1802096	ABTB1	NM_172027.1	ABTB1	3	Homo sapiens ankyrin repeat and BTB (POZ) domain containing 1 (ABTB1), transcript variant 1, mRNA.	BPOZ; PP2259; EF1ABP; MGC20585	80325	3q21.3b	7.49953	7.8416	7.89554	8.04805	7.94375	7.94918
ILMN_2367165	ABTB1 ||Homo sapiens ankyrin repeat and BTB (POZ) domain containing 1 (ABTB1), transcript variant 3, mRNA. ||ILMN_2367165	ABTB1	NM_172028.1	ABTB1	3	Homo sapiens ankyrin repeat and BTB (POZ) domain containing 1 (ABTB1), transcript variant 3, mRNA.	BPOZ; PP2259; EF1ABP; MGC20585	80325	3q21.3b	7.34589	7.43538	7.73424	7.3087	7.3672	7.28466
ILMN_1753370	ABTB2 ||Homo sapiens ankyrin repeat and BTB (POZ) domain containing 2 (ABTB2), mRNA. ||ILMN_1753370	ABTB2	NM_145804.1	ABTB2	11	Homo sapiens ankyrin repeat and BTB (POZ) domain containing 2 (ABTB2), mRNA.	DKFZP586C1619	25841	11p13c	7.17143	7.19111	7.03617	7.59291	7.32328	7.61073
ILMN_1738921	ACAA1 ||Homo sapiens acetyl-Coenzyme A acyltransferase 1 (peroxisomal 3-oxoacyl-Coenzyme A thiolase) (ACAA1), nuclear gene encoding mitochondrial protein, mRNA. ||ILMN_1738921	ACAA1	NM_001607.2	ACAA1	3	Homo sapiens acetyl-Coenzyme A acyltransferase 1 (peroxisomal 3-oxoacyl-Coenzyme A thiolase) (ACAA1), nuclear gene encoding mitochondrial protein, mRNA.	THIO; ACAA; PTHIO	30	3p22.2a	7.9739	8.09772	8.25574	8.07628	7.87983	8.09455
ILMN_1660199	ACAA2 ||Homo sapiens acetyl-Coenzyme A acyltransferase 2 (mitochondrial 3-oxoacyl-Coenzyme A thiolase) (ACAA2), nuclear gene encoding mitochondrial protein, mRNA. ||ILMN_1660199	ACAA2	NM_006111.1	ACAA2	18	Homo sapiens acetyl-Coenzyme A acyltransferase 2 (mitochondrial 3-oxoacyl-Coenzyme A thiolase) (ACAA2), nuclear gene encoding mitochondrial protein, mRNA.	DSAEC	10449	18q21.1f	6.63387	6.72533	6.66633	6.66092	6.80297	6.89676
ILMN_2331636	ACACA ||Homo sapiens acetyl-Coenzyme A carboxylase alpha (ACACA), transcript variant 3, mRNA. ||ILMN_2331636	ACACA	NM_198836.1	ACACA	17	Homo sapiens acetyl-Coenzyme A carboxylase alpha (ACACA), transcript variant 3, mRNA.	ACC; ACC1; ACAC; ACCA	31	17q12b	9.71582	9.62185	9.65283	10.1024	9.88768	10.0211
ILMN_1772123	ACACA ||Homo sapiens acetyl-Coenzyme A carboxylase alpha (ACACA), transcript variant 2, mRNA. ||ILMN_1772123	ACACA	NM_000664.3	ACACA	17	Homo sapiens acetyl-Coenzyme A carboxylase alpha (ACACA), transcript variant 2, mRNA.	ACC1; ACAC; ACCA; ACC	31	17q12b	8.79918	8.78024	9.13312	9.61384	9.42813	9.55783
ILMN_1667641	ACACA ||Homo sapiens acetyl-Coenzyme A carboxylase alpha (ACACA), transcript variant 2, mRNA. ||ILMN_1667641	ACACA	NM_198839.1	ACACA	17	Homo sapiens acetyl-Coenzyme A carboxylase alpha (ACACA), transcript variant 2, mRNA.	ACC1; ACAC; ACCA; ACC	31	17q12b	6.43679	6.60881	6.6512	6.67426	6.58931	6.40446
ILMN_1763852	ACACB ||Homo sapiens acetyl-Coenzyme A carboxylase beta (ACACB), mRNA. ||ILMN_1763852	ACACB	NM_001093.2	ACACB	12	Homo sapiens acetyl-Coenzyme A carboxylase beta (ACACB), mRNA.	ACC2; ACCB; HACC275	32	12q24.11a-q24.11b	6.90929	7.00944	7.05951	7.07831	7.07361	7.17143
ILMN_1687303	ACAD10 ||Homo sapiens acyl-Coenzyme A dehydrogenase family, member 10 (ACAD10), mRNA. ||ILMN_1687303	ACAD10	NM_025247.3	ACAD10	12	Homo sapiens acyl-Coenzyme A dehydrogenase family, member 10 (ACAD10), mRNA.	MGC5601	80724	12q24.12b	7.33816	7.57501	7.62059	7.50064	7.43154	7.43954
ILMN_1761058	ACAD11 ||Homo sapiens acyl-Coenzyme A dehydrogenase family, member 11 (ACAD11), mRNA. ||ILMN_1761058	ACAD11	NM_032169.3	ACAD11	3	Homo sapiens acyl-Coenzyme A dehydrogenase family, member 11 (ACAD11), mRNA.	FLJ12592; MGC150619	84129	3q22.1c	8.64523	8.79386	8.80287	8.83501	8.83968	8.64432
ILMN_2225595	ACAD8 ||Homo sapiens acyl-Coenzyme A dehydrogenase family, member 8 (ACAD8), nuclear gene encoding mitochondrial protein, mRNA. ||ILMN_2225595	ACAD8	NM_014384.2	ACAD8	11	Homo sapiens acyl-Coenzyme A dehydrogenase family, member 8 (ACAD8), nuclear gene encoding mitochondrial protein, mRNA.	FLJ22590; ACAD-8	27034	11q25e	8.72969	8.6017	8.5089	8.72806	8.76291	8.5297
ILMN_1724699	ACAD8 ||Homo sapiens acyl-Coenzyme A dehydrogenase family, member 8 (ACAD8), mRNA. ||ILMN_1724699	ACAD8	NM_014384.1	ACAD8	11	Homo sapiens acyl-Coenzyme A dehydrogenase family, member 8 (ACAD8), mRNA.	ACAD-8	27034	11q25e	7.78097	7.60681	7.73809	8.08561	8.01022	8.17428
ILMN_1775579	ACAD9 ||Homo sapiens acyl-Coenzyme A dehydrogenase family, member 9 (ACAD9), mRNA. ||ILMN_1775579	ACAD9	NM_014049.3	ACAD9	3	Homo sapiens acyl-Coenzyme A dehydrogenase family, member 9 (ACAD9), mRNA.	ACAD-9; FLJ23533; NPD002; MGC14452	28976	3q21.3c	8.24322	8.05696	8.55781	8.67966	8.74715	8.76481
ILMN_1660890	ACADL ||Homo sapiens acyl-Coenzyme A dehydrogenase, long chain (ACADL), nuclear gene encoding mitochondrial protein, mRNA. ||ILMN_1660890	ACADL	NM_001608.2	ACADL	2	Homo sapiens acyl-Coenzyme A dehydrogenase, long chain (ACADL), nuclear gene encoding mitochondrial protein, mRNA.	LCAD; ACAD4	33	2q34b	6.64285	6.54241	6.63764	6.64501	6.68159	6.59753
ILMN_1778104	ACADM ||Homo sapiens acyl-Coenzyme A dehydrogenase, C-4 to C-12 straight chain (ACADM), nuclear gene encoding mitochondrial protein, mRNA. ||ILMN_1778104	ACADM	NM_000016.2	ACADM	1	Homo sapiens acyl-Coenzyme A dehydrogenase, C-4 to C-12 straight chain (ACADM), nuclear gene encoding mitochondrial protein, mRNA.	MCADH; ACAD1; MCAD	34	1p31.1g	9.38392	9.05004	8.95861	8.87341	9.00924	8.80058
ILMN_2053679	ACADM ||Homo sapiens acyl-Coenzyme A dehydrogenase, C-4 to C-12 straight chain (ACADM), nuclear gene encoding mitochondrial protein, mRNA. ||ILMN_2053679	ACADM	NM_000016.2	ACADM	1	Homo sapiens acyl-Coenzyme A dehydrogenase, C-4 to C-12 straight chain (ACADM), nuclear gene encoding mitochondrial protein, mRNA.	MCADH; ACAD1; MCAD	34	1p31.1g	9.49739	9.46148	9.35859	9.20141	9.30624	9.23278
ILMN_1795104	ACADS ||Homo sapiens acyl-Coenzyme A dehydrogenase, C-2 to C-3 short chain (ACADS), nuclear gene encoding mitochondrial protein, mRNA. ||ILMN_1795104	ACADS	NM_000017.1	ACADS	12	Homo sapiens acyl-Coenzyme A dehydrogenase, C-2 to C-3 short chain (ACADS), nuclear gene encoding mitochondrial protein, mRNA.	SCAD; ACAD3	35	12q24.31a	6.8813	6.90737	6.77992	6.71877	6.72151	6.7845
ILMN_1740920	ACADSB ||Homo sapiens acyl-Coenzyme A dehydrogenase, short/branched chain (ACADSB), nuclear gene encoding mitochondrial protein, mRNA. ||ILMN_1740920	ACADSB	NM_001609.2	ACADSB	10	Homo sapiens acyl-Coenzyme A dehydrogenase, short/branched chain (ACADSB), nuclear gene encoding mitochondrial protein, mRNA.	ACAD7; 2-MEBCAD; SBCAD	36	10q26.13b	6.72055	6.68145	6.83036	6.83744	6.7301	6.73444
ILMN_2263466	ACADVL ||Homo sapiens acyl-Coenzyme A dehydrogenase, very long chain (ACADVL), nuclear gene encoding mitochondrial protein, transcript variant 1, mRNA. ||ILMN_2263466	ACADVL	NM_000018.2	ACADVL	17	Homo sapiens acyl-Coenzyme A dehydrogenase, very long chain (ACADVL), nuclear gene encoding mitochondrial protein, transcript variant 1, mRNA.	ACAD6; VLCAD; LCACD	37	17p13.1d	7.50954	7.52607	7.90503	7.62768	7.76481	7.63575
ILMN_1806408	ACADVL ||Homo sapiens acyl-Coenzyme A dehydrogenase, very long chain (ACADVL), nuclear gene encoding mitochondrial protein, transcript variant 2, mRNA. ||ILMN_1806408	ACADVL	NM_000018.2	ACADVL	17	Homo sapiens acyl-Coenzyme A dehydrogenase, very long chain (ACADVL), nuclear gene encoding mitochondrial protein, transcript variant 2, mRNA.	ACAD6; VLCAD; LCACD	37	17p13.1d	11.0648	11.4948	11.5334	11.3767	11.4957	11.3129
ILMN_2352009	ACADVL ||Homo sapiens acyl-Coenzyme A dehydrogenase, very long chain (ACADVL), nuclear gene encoding mitochondrial protein, transcript variant 1, mRNA. ||ILMN_2352009	ACADVL	NM_000018.2	ACADVL	17	Homo sapiens acyl-Coenzyme A dehydrogenase, very long chain (ACADVL), nuclear gene encoding mitochondrial protein, transcript variant 1, mRNA.	ACAD6; VLCAD; LCACD	37	17p13.1d	8.77775	8.62176	9.13722	8.99664	9.03381	8.89345
ILMN_1693148	ACAN ||Homo sapiens aggrecan (ACAN), transcript variant 2, mRNA. ||ILMN_1693148	ACAN	NM_013227.1	ACAN	15	Homo sapiens aggrecan (ACAN), transcript variant 2, mRNA.	MSK16; SEDK; AGCAN; AGC1; CSPG1; CSPGCP	176	15q26.1a	6.56666	6.66306	6.7039	6.38457	6.455	6.57849
ILMN_1808395	ACAP1 ||Homo sapiens ArfGAP with coiled-coil, ankyrin repeat and PH domains 1 (ACAP1), mRNA. ||ILMN_1808395	ACAP1	NM_014716.2	ACAP1	17	Homo sapiens ArfGAP with coiled-coil, ankyrin repeat and PH domains 1 (ACAP1), mRNA.	KIAA0050; ACAP1	9744	17p13.1d	6.64645	6.66903	6.59947	6.48414	6.39094	6.53823
ILMN_3236270	ACAP2 ||Homo sapiens ArfGAP with coiled-coil, ankyrin repeat and PH domains 2 (ACAP2), mRNA. ||ILMN_3236270	ACAP2	NM_012287.4	ACAP2	3	Homo sapiens ArfGAP with coiled-coil, ankyrin repeat and PH domains 2 (ACAP2), mRNA.		23527	3q29e	7.71864	7.48188	7.39481	7.53263	7.71101	7.64695
ILMN_1743847	ACAP3 ||Homo sapiens ArfGAP with coiled-coil, ankyrin repeat and PH domains 3 (ACAP3), mRNA. ||ILMN_1743847	ACAP3	NM_030649.1	ACAP3	1	Homo sapiens ArfGAP with coiled-coil, ankyrin repeat and PH domains 3 (ACAP3), mRNA.	ACAP3; KIAA1716	116983	1p36.33a	6.8525	6.73877	6.73701	6.77873	6.6512	6.73037
ILMN_1800008	ACAT1 ||Homo sapiens acetyl-Coenzyme A acetyltransferase 1 (ACAT1), nuclear gene encoding mitochondrial protein, mRNA. ||ILMN_1800008	ACAT1	NM_000019.2	ACAT1	11	Homo sapiens acetyl-Coenzyme A acetyltransferase 1 (ACAT1), nuclear gene encoding mitochondrial protein, mRNA.	MAT; ACAT; THIL; T2	38	11q22.3c	10.8783	10.6725	10.7967	10.9282	10.6891	10.8895
ILMN_2133799	ACAT2 ||Homo sapiens acetyl-Coenzyme A acetyltransferase 2 (acetoacetyl Coenzyme A thiolase) (ACAT2), mRNA. ||ILMN_2133799	ACAT2	NM_005891.1	ACAT2	6	Homo sapiens acetyl-Coenzyme A acetyltransferase 2 (acetoacetyl Coenzyme A thiolase) (ACAT2), mRNA.		39	6q25.3f	7.01357	7.01737	6.88215	6.69377	6.70846	6.93958
ILMN_1708672	ACAT2 ||Homo sapiens acetyl-Coenzyme A acetyltransferase 2 (ACAT2), mRNA. ||ILMN_1708672	ACAT2	NM_005891.1	ACAT2	6	Homo sapiens acetyl-Coenzyme A acetyltransferase 2 (ACAT2), mRNA.		39	6q25.3f	9.86938	9.66564	9.80458	9.29382	8.95463	9.20416
ILMN_1665945	ACBD3 ||Homo sapiens acyl-Coenzyme A binding domain containing 3 (ACBD3), mRNA. ||ILMN_1665945	ACBD3	NM_022735.3	ACBD3	1	Homo sapiens acyl-Coenzyme A binding domain containing 3 (ACBD3), mRNA.	GOLPH1; PAP7; GOCAP1; GCP60	64746	1q42.12c	9.74044	9.82123	9.34758	9.29563	9.53082	9.38042
ILMN_1676288	ACBD4 ||Homo sapiens acyl-Coenzyme A binding domain containing 4 (ACBD4), mRNA. ||ILMN_1676288	ACBD4	NM_024722.1	ACBD4	17	Homo sapiens acyl-Coenzyme A binding domain containing 4 (ACBD4), mRNA.	HMFT0700; FLJ90623; FLJ13322	79777	17q21.31d	7.17273	7.07916	6.94918	6.94263	6.85748	7.04898
ILMN_1693250	ACBD5 ||Homo sapiens acyl-Coenzyme A binding domain containing 5 (ACBD5), transcript variant 1, mRNA. ||ILMN_1693250	ACBD5	NM_145698.1	ACBD5	10	Homo sapiens acyl-Coenzyme A binding domain containing 5 (ACBD5), transcript variant 1, mRNA.	KIAA1996; DKFZp434A2417	91452	10p12.1a	7.59947	7.53177	7.22901	7.26388	7.40003	7.18458
ILMN_2295980	ACBD5 ||Homo sapiens acyl-Coenzyme A binding domain containing 5 (ACBD5), transcript variant 1, mRNA. ||ILMN_2295980	ACBD5	NM_145698.2	ACBD5	10	Homo sapiens acyl-Coenzyme A binding domain containing 5 (ACBD5), transcript variant 1, mRNA.	KIAA1996; DKFZp434A2417	91452	10p12.1a	6.54998	6.65105	6.56727	6.64386	6.50478	6.61043
ILMN_2410362	ACBD5 ||Homo sapiens acyl-Coenzyme A binding domain containing 5 (ACBD5), transcript variant 1, mRNA. ||ILMN_2410362	ACBD5	NM_145698.2	ACBD5	10	Homo sapiens acyl-Coenzyme A binding domain containing 5 (ACBD5), transcript variant 1, mRNA.	KIAA1996; DKFZp434A2417	91452	10p12.1a	6.55857	6.64184	6.60006	6.88984	6.73254	6.61736
ILMN_1684271	ACBD6 ||Homo sapiens acyl-Coenzyme A binding domain containing 6 (ACBD6), mRNA. ||ILMN_1684271	ACBD6	NM_032360.2	ACBD6	1	Homo sapiens acyl-Coenzyme A binding domain containing 6 (ACBD6), mRNA.	MGC2404	84320	1q25.2c-q25.3a	7.94755	8.24103	8.0294	8.27733	8.18933	8.05431
ILMN_1726388	ACBD7 ||PREDICTED: Homo sapiens acyl-Coenzyme A binding domain containing 7 (ACBD7), mRNA. ||ILMN_1726388	ACBD7	XM_928013.1	ACBD7	10	PREDICTED: Homo sapiens acyl-Coenzyme A binding domain containing 7 (ACBD7), mRNA.		414149	10p13c	6.83693	6.86071	6.80761	6.70556	6.76062	6.69947
ILMN_2106002	ACBD7 ||Homo sapiens acyl-Coenzyme A binding domain containing 7 (ACBD7), mRNA. ||ILMN_2106002	ACBD7	NM_001039844.2	ACBD7	10	Homo sapiens acyl-Coenzyme A binding domain containing 7 (ACBD7), mRNA.	bA455B2.2; MGC33893; FLJ38219	414149	10p13c	6.58631	6.65564	6.6893	6.75328	6.45088	6.64198
ILMN_1779685	ACCN1 ||Homo sapiens amiloride-sensitive cation channel 1, neuronal (ACCN1), transcript variant 2, mRNA. ||ILMN_1779685	ACCN1	NM_183377.1	ACCN1	17	Homo sapiens amiloride-sensitive cation channel 1, neuronal (ACCN1), transcript variant 2, mRNA.	BNC1; hBNaC1; MDEG; BNaC1; ASIC2a; ACCN; ASIC2	40	17q11.2e-q12a	6.63474	6.58871	6.54628	6.63677	6.69655	6.58961
ILMN_1665932	ACCN1 ||Homo sapiens amiloride-sensitive cation channel 1, neuronal (ACCN1), transcript variant 2, mRNA. ||ILMN_1665932	ACCN1	NM_001094.4	ACCN1	17	Homo sapiens amiloride-sensitive cation channel 1, neuronal (ACCN1), transcript variant 2, mRNA.	BNC1; hBNaC1; MDEG; BNaC1; ASIC2a; ACCN; ASIC2	40	17q11.2e-q12a	6.56834	6.5421	6.72233	6.72028	6.57243	6.61029
ILMN_1769694	ACCN2 ||Homo sapiens amiloride-sensitive cation channel 2, neuronal (ACCN2), transcript variant 2, mRNA. ||ILMN_1769694	ACCN2	NM_020039.2	ACCN2	12	Homo sapiens amiloride-sensitive cation channel 2, neuronal (ACCN2), transcript variant 2, mRNA.	ASIC; BNaC2; ASIC1A; hBNaC2	41	12q13.13a	6.98493	6.93958	7.26903	7.35738	7.30131	7.30488
ILMN_1727251	ACCN2 ||Homo sapiens amiloride-sensitive cation channel 2, neuronal (ACCN2), transcript variant 1, mRNA. ||ILMN_1727251	ACCN2	NM_020039.2	ACCN2	12	Homo sapiens amiloride-sensitive cation channel 2, neuronal (ACCN2), transcript variant 1, mRNA.	ASIC; BNaC2; ASIC1A; hBNaC2	41	12q13.13a	6.52388	6.48639	6.60792	6.63662	6.41397	6.48075
ILMN_1734479	ACCN3 ||Homo sapiens amiloride-sensitive cation channel 3 (ACCN3), transcript variant 3, mRNA. ||ILMN_1734479	ACCN3	NM_020322.1	ACCN3	7	Homo sapiens amiloride-sensitive cation channel 3 (ACCN3), transcript variant 3, mRNA.	ASIC3; TNaC1; SLNAC1	9311	7q36.1d	6.6605	6.65378	6.7271	6.7703	6.76765	6.73877
ILMN_2368728	ACCN3 ||Homo sapiens amiloride-sensitive cation channel 3 (ACCN3), transcript variant 2, mRNA. ||ILMN_2368728	ACCN3	NM_020321.1	ACCN3	7	Homo sapiens amiloride-sensitive cation channel 3 (ACCN3), transcript variant 2, mRNA.	ASIC3; TNaC1; SLNAC1	9311	7q36.1d	6.66391	6.54844	6.55566	6.52513	6.59842	6.50192
ILMN_2394897	ACCN4 ||Homo sapiens amiloride-sensitive cation channel 4, pituitary (ACCN4), transcript variant 1, mRNA. ||ILMN_2394897	ACCN4	NM_018674.3	ACCN4	2	Homo sapiens amiloride-sensitive cation channel 4, pituitary (ACCN4), transcript variant 1, mRNA.	ASIC4; MGC17248; MGC24860; BNAC4	55515	2q35f	6.38024	6.61883	6.47946	6.57954	6.57365	6.56178
ILMN_2394902	ACCN4 ||Homo sapiens amiloride-sensitive cation channel 4, pituitary (ACCN4), transcript variant 1, mRNA. ||ILMN_2394902	ACCN4	NM_018674.3	ACCN4	2	Homo sapiens amiloride-sensitive cation channel 4, pituitary (ACCN4), transcript variant 1, mRNA.	ASIC4; MGC17248; MGC24860; BNAC4	55515	2q35f	6.5935	6.67044	6.68832	6.57516	6.60006	6.58436
ILMN_2287535	ACCN4 ||Homo sapiens amiloride-sensitive cation channel 4, pituitary (ACCN4), transcript variant 1, mRNA. ||ILMN_2287535	ACCN4	NM_018674.3	ACCN4	2	Homo sapiens amiloride-sensitive cation channel 4, pituitary (ACCN4), transcript variant 1, mRNA.	ASIC4; MGC17248; MGC24860; BNAC4	55515	2q35f	6.56423	6.57425	6.67313	6.60511	6.5944	6.70653
ILMN_1750295	ACCN5 ||Homo sapiens amiloride-sensitive cation channel 5, intestinal (ACCN5), mRNA. ||ILMN_1750295	ACCN5	NM_017419.1	ACCN5	4	Homo sapiens amiloride-sensitive cation channel 5, intestinal (ACCN5), mRNA.	INAC; HINAC	51802	4q32.1b	6.67948	6.51507	6.70612	6.60837	6.69836	6.89397
ILMN_3187680	ACCS ||Homo sapiens 1-aminocyclopropane-1-carboxylate synthase homolog (Arabidopsis)(non-functional) (ACCS), transcript variant 1, mRNA. ||ILMN_3187680	ACCS	NM_032592.3	ACCS	11	Homo sapiens 1-aminocyclopropane-1-carboxylate synthase homolog (Arabidopsis)(non-functional) (ACCS), transcript variant 1, mRNA.		84680	11p11.2e	6.95	6.74551	7.09149	6.77056	6.82273	6.8416
ILMN_3242266	ACCSL ||Homo sapiens 1-aminocyclopropane-1-carboxylate synthase homolog (Arabidopsis)(non-functional)-like (ACCSL), mRNA. ||ILMN_3242266	ACCSL	NM_001031854.2	ACCSL	11	Homo sapiens 1-aminocyclopropane-1-carboxylate synthase homolog (Arabidopsis)(non-functional)-like (ACCSL), mRNA.		390110	11p11.2e	6.64775	6.86034	6.69516	6.58466	6.66064	6.64501
ILMN_1780630	ACCSL ||Homo sapiens 1-aminocyclopropane-1-carboxylate synthase homolog (Arabidopsis)(non-functional)-like (ACCSL), mRNA. ||ILMN_1780630	ACCSL	NM_001031854.1	ACCSL	11	Homo sapiens 1-aminocyclopropane-1-carboxylate synthase homolog (Arabidopsis)(non-functional)-like (ACCSL), mRNA.		390110	11p11.2e	6.61897	6.61412	6.53341	6.56529	6.70598	6.62659
ILMN_1716480	ACD ||Homo sapiens adrenocortical dysplasia homolog (mouse) (ACD), transcript variant 2, mRNA. ||ILMN_1716480	ACD	NM_022914.1	ACD	16	Homo sapiens adrenocortical dysplasia homolog (mouse) (ACD), transcript variant 2, mRNA.	PTOP; TPP1; TINT1; PIP1	65057	16q22.1b	9.05075	9.11458	9.54952	9.4418	9.60829	9.40246
ILMN_1715192	ACE ||Homo sapiens angiotensin I converting enzyme (peptidyl-dipeptidase A) 1 (ACE), transcript variant 3, mRNA. ||ILMN_1715192	ACE	NM_152831.1	ACE	17	Homo sapiens angiotensin I converting enzyme (peptidyl-dipeptidase A) 1 (ACE), transcript variant 3, mRNA.	DCP; ACE1; MGC26566; DCP1; CD143	1636	17q23.3a	6.64515	6.73877	6.54195	6.77781	6.69391	6.58195
ILMN_2339410	ACE ||Homo sapiens angiotensin I converting enzyme (peptidyl-dipeptidase A) 1 (ACE), transcript variant 2, mRNA. ||ILMN_2339410	ACE	NM_152830.1	ACE	17	Homo sapiens angiotensin I converting enzyme (peptidyl-dipeptidase A) 1 (ACE), transcript variant 2, mRNA.	DCP; ACE1; MGC26566; DCP1; CD143	1636	17q23.3a	6.47427	6.7305	6.45253	6.4949	6.50621	6.35544
ILMN_1779984	ACE ||Homo sapiens angiotensin I converting enzyme (peptidyl-dipeptidase A) 1 (ACE), transcript variant 1, mRNA. ||ILMN_1779984	ACE	NM_000789.2	ACE	17	Homo sapiens angiotensin I converting enzyme (peptidyl-dipeptidase A) 1 (ACE), transcript variant 1, mRNA.	DCP; ACE1; MGC26566; DCP1; CD143	1636	17q23.3a	6.67342	6.61574	6.38974	6.64299	6.73944	6.64082
ILMN_1667018	ACE2 ||Homo sapiens angiotensin I converting enzyme (peptidyl-dipeptidase A) 2 (ACE2), mRNA. ||ILMN_1667018	ACE2	NM_021804.1	ACE2	X	Homo sapiens angiotensin I converting enzyme (peptidyl-dipeptidase A) 2 (ACE2), mRNA.	DKFZP434A014; ACEH	59272	Xp22.2	6.74658	6.59991	6.66789	6.75462	6.68524	6.75956
ILMN_1773243	ACER1 ||Homo sapiens alkaline ceramidase 1 (ACER1), mRNA. ||ILMN_1773243	ACER1	NM_133492.1	ACER1	19	Homo sapiens alkaline ceramidase 1 (ACER1), mRNA.	MGC138329; ACER1; MGC138327	125981	19p13.3a	6.56636	6.61853	6.50287	6.52215	6.75849	6.59887
ILMN_3241214	ACER1 ||Homo sapiens alkaline ceramidase 1 (ACER1), mRNA. ||ILMN_3241214	ACER1	NM_133492.1	ACER1	19	Homo sapiens alkaline ceramidase 1 (ACER1), mRNA.	MGC138329; ACER1; MGC138327	125981	19p13.3a	6.62994	6.66292	6.5818	6.57213	6.72069	6.68734
ILMN_3235340	ACER2 ||Homo sapiens alkaline ceramidase 2 (ACER2), mRNA. ||ILMN_3235340	ACER2	NM_001010887.2	ACER2	9	Homo sapiens alkaline ceramidase 2 (ACER2), mRNA.	ACER2; FLJ41587	340485	9p22.1a	7.41988	7.58075	7.59425	7.62037	7.65528	7.36098
ILMN_1761000	ACER2 ||Homo sapiens alkaline ceramidase 2 (ACER2), mRNA. ||ILMN_1761000	ACER2	NM_001010887.2	ACER2	9	Homo sapiens alkaline ceramidase 2 (ACER2), mRNA.	ACER2; FLJ41587	340485	9p22.1a	6.70915	6.71136	6.79168	6.55259	6.59395	6.58782
ILMN_3237774	ACER3 ||Homo sapiens alkaline ceramidase 3 (ACER3), mRNA. ||ILMN_3237774	ACER3	NM_018367.5	ACER3	11	Homo sapiens alkaline ceramidase 3 (ACER3), mRNA.		55331	11q13.5c	8.76858	8.53087	8.71994	7.71534	7.93758	7.69662
ILMN_2333219	ACHE ||Homo sapiens acetylcholinesterase (Yt blood group) (ACHE), transcript variant E4-E6, mRNA. ||ILMN_2333219	ACHE	NM_000665.3	ACHE	7	Homo sapiens acetylcholinesterase (Yt blood group) (ACHE), transcript variant E4-E6, mRNA.	N-ACHE; YT; ARACHE	43	7q22.1c	6.61765	6.82693	6.65421	6.53247	6.57713	6.71768
ILMN_1780485	ACHE ||Homo sapiens acetylcholinesterase (YT blood group) (ACHE), transcript variant E4-E5, mRNA. ||ILMN_1780485	ACHE	NM_015831.1	ACHE	7	Homo sapiens acetylcholinesterase (YT blood group) (ACHE), transcript variant E4-E5, mRNA.	YT	43	7q22.1c	6.66064	6.54767	6.53247	6.804	6.765	6.72574
ILMN_1735471	ACHE ||Homo sapiens acetylcholinesterase (YT blood group) (ACHE), transcript variant E4-E5, mRNA. ||ILMN_1735471	ACHE	NM_015831.1	ACHE	7	Homo sapiens acetylcholinesterase (YT blood group) (ACHE), transcript variant E4-E5, mRNA.	YT	43	7q22.1c	6.72588	6.58571	6.68986	6.66406	6.65607	6.67666
ILMN_1699636	ACIN1 ||Homo sapiens apoptotic chromatin condensation inducer 1 (ACIN1), mRNA. ||ILMN_1699636	ACIN1	NM_014977.1	ACIN1	14	Homo sapiens apoptotic chromatin condensation inducer 1 (ACIN1), mRNA.	ACINUS; KIAA0670; ACN; DKFZp667N107	22985	14q11.2f	9.47504	9.10696	9.18842	9.49171	9.25696	9.52963
ILMN_2371379	ACLY ||Homo sapiens ATP citrate lyase (ACLY), transcript variant 2, mRNA. ||ILMN_2371379	ACLY	NM_198830.1	ACLY	17	Homo sapiens ATP citrate lyase (ACLY), transcript variant 2, mRNA.	CLATP; ATPCL; ACL	47	17q21.2b	11.0982	11.0915	11.1743	11.5871	11.5528	11.5715
ILMN_1749014	ACLY ||Homo sapiens ATP citrate lyase (ACLY), transcript variant 1, mRNA. ||ILMN_1749014	ACLY	NM_198830.1	ACLY	17	Homo sapiens ATP citrate lyase (ACLY), transcript variant 1, mRNA.	CLATP; ATPCL; ACL	47	17q21.2b	11.1101	11.0587	10.7735	11.3498	10.8917	11.2214
ILMN_1727091	ACMSD ||Homo sapiens aminocarboxymuconate semialdehyde decarboxylase (ACMSD), mRNA. ||ILMN_1727091	ACMSD	NM_138326.1	ACMSD	2	Homo sapiens aminocarboxymuconate semialdehyde decarboxylase (ACMSD), mRNA.		130013	2q21.3a	6.8062	6.63474	6.70915	6.74645	6.55566	6.58015
ILMN_1771348	ACN9 ||Homo sapiens ACN9 homolog (S. cerevisiae) (ACN9), mRNA. ||ILMN_1771348	ACN9	NM_020186.1	ACN9	7	Homo sapiens ACN9 homolog (S. cerevisiae) (ACN9), mRNA.	DC11	57001	7q21.3d	7.83567	8.00776	8.08773	8.55105	8.42849	8.49442
ILMN_2134039	ACN9 ||Homo sapiens ACN9 homolog (S. cerevisiae) (ACN9), mRNA. ||ILMN_2134039	ACN9	NM_020186.1	ACN9	7	Homo sapiens ACN9 homolog (S. cerevisiae) (ACN9), mRNA.	DC11	57001	7q21.3d	10.1478	9.94508	9.89579	9.96022	9.80216	9.78916
ILMN_1750800	ACO1 ||Homo sapiens aconitase 1, soluble (ACO1), mRNA. ||ILMN_1750800	ACO1	NM_002197.1	ACO1	9	Homo sapiens aconitase 1, soluble (ACO1), mRNA.	IREBP; IRP1; IREB1	48	9p21.1a	10.156	10.0967	9.95774	10.0925	10.2129	9.91283
ILMN_1654861	ACO2 ||Homo sapiens aconitase 2, mitochondrial (ACO2), nuclear gene encoding mitochondrial protein, mRNA. ||ILMN_1654861	ACO2	NM_001098.2	ACO2	22	Homo sapiens aconitase 2, mitochondrial (ACO2), nuclear gene encoding mitochondrial protein, mRNA.	MGC20605; ACONM; MGC33908	50	22q13.2a	9.08138	9.27645	9.24508	9.36337	9.11106	9.57423
ILMN_2121389	ACOT1 ||Homo sapiens acyl-CoA thioesterase 1 (ACOT1), mRNA. ||ILMN_2121389	ACOT1	NM_001037161.1	ACOT1	14	Homo sapiens acyl-CoA thioesterase 1 (ACOT1), mRNA.	LACH2; ACH2; CTE-1	641371	14q24.3a	6.62921	6.63822	6.62717	6.61397	6.56041	6.68412
ILMN_1715543	ACOT1 ||Homo sapiens acyl-CoA thioesterase 1 (ACOT1), mRNA. ||ILMN_1715543	ACOT1	XM_929560.1	ACOT1	14	Homo sapiens acyl-CoA thioesterase 1 (ACOT1), mRNA.	LACH2; ACH2; CTE-1	641371	14q24.3a	7.36632	7.58601	7.64897	7.64111	7.62403	7.62804
ILMN_1739594	ACOT11 ||Homo sapiens acyl-CoA thioesterase 11 (ACOT11), transcript variant 2, mRNA. ||ILMN_1739594	ACOT11	NM_147161.2	ACOT11	1	Homo sapiens acyl-CoA thioesterase 11 (ACOT11), transcript variant 2, mRNA.	BFIT2; BFIT1; THEA; THEM1; BFIT; KIAA0707; STARD14	26027	1p32.3b	6.85835	6.76075	6.7654	6.804	6.61486	6.66605
ILMN_2353978	ACOT11 ||Homo sapiens acyl-CoA thioesterase 11 (ACOT11), transcript variant 1, mRNA. ||ILMN_2353978	ACOT11	NM_015547.2	ACOT11	1	Homo sapiens acyl-CoA thioesterase 11 (ACOT11), transcript variant 1, mRNA.	BFIT2; BFIT1; THEA; THEM1; BFIT; KIAA0707; STARD14	26027	1p32.3b	6.64544	6.75047	6.71425	6.7046	6.82845	6.71576
ILMN_1785474	ACOT12 ||Homo sapiens acyl-CoA thioesterase 12 (ACOT12), mRNA. ||ILMN_1785474	ACOT12	NM_130767.1	ACOT12	5	Homo sapiens acyl-CoA thioesterase 12 (ACOT12), mRNA.	CACH-1; THEAL; Cach; MGC105114; STARD15	134526	5q14.1f	6.62717	6.61324	6.66619	6.66463	6.69738	6.57001
ILMN_2188959	ACOT2 ||Homo sapiens acyl-CoA thioesterase 2 (ACOT2), mRNA. ||ILMN_2188959	ACOT2	NM_006821.3	ACOT2	14	Homo sapiens acyl-CoA thioesterase 2 (ACOT2), mRNA.	Mte1; ZAP128; PTE2	10965	14q24.3a	6.87418	6.9424	6.87529	6.97016	6.89445	6.90123
ILMN_1716237	ACOT2 ||Homo sapiens acyl-CoA thioesterase 2 (ACOT2), nuclear gene encoding mitochondrial protein, mRNA. ||ILMN_1716237	ACOT2	NM_006821.3	ACOT2	14	Homo sapiens acyl-CoA thioesterase 2 (ACOT2), nuclear gene encoding mitochondrial protein, mRNA.	Mte1; ZAP128; PTE2	10965	14q24.3a	7.24612	7.49601	7.73166	7.54148	7.68342	7.47403
ILMN_1764321	ACOT4 ||Homo sapiens acyl-CoA thioesterase 4 (ACOT4), mRNA. ||ILMN_1764321	ACOT4	NM_152331.2	ACOT4	14	Homo sapiens acyl-CoA thioesterase 4 (ACOT4), mRNA.	PTE-Ib; PTE2B; PTE1B	122970	14q24.3a	7.00146	6.98208	6.92053	6.7987	6.86009	7.08268
ILMN_2156699	ACOT6 ||Homo sapiens acyl-CoA thioesterase 6 (ACOT6), mRNA. ||ILMN_2156699	ACOT6	NM_001037162.1	ACOT6	14	Homo sapiens acyl-CoA thioesterase 6 (ACOT6), mRNA.	MGC161658; C14orf42; MGC161656; c14_5530	641372	14q24.3a	6.50811	6.65492	6.71466	6.67384	6.57864	6.60763
ILMN_1784756	ACOT7 ||Homo sapiens acyl-CoA thioesterase 7 (ACOT7), transcript variant hBACHd, mRNA. ||ILMN_1784756	ACOT7	NM_181866.2	ACOT7	1	Homo sapiens acyl-CoA thioesterase 7 (ACOT7), transcript variant hBACHd, mRNA.	hBACH; LACH1; RP1-120G22.10; MGC1126; LACH; BACH; ACH1; ACT; CTE-II	11332	1p36.31a	6.54272	6.43929	6.69418	6.3658	6.54055	6.43413
ILMN_1728883	ACOT7 ||Homo sapiens acyl-CoA thioesterase 7 (ACOT7), transcript variant hBACHa/X, mRNA. ||ILMN_1728883	ACOT7	NM_181862.2	ACOT7	1	Homo sapiens acyl-CoA thioesterase 7 (ACOT7), transcript variant hBACHa/X, mRNA.	hBACH; LACH1; RP1-120G22.10; BACH; ACH1; MGC1126; ACT; CTE-II	11332	1p36.31a	6.73457	6.71617	6.70915	6.66092	6.54628	6.63691
ILMN_1740265	ACOT7 ||Homo sapiens acyl-CoA thioesterase 7 (ACOT7), transcript variant hBACHb, mRNA. ||ILMN_1740265	ACOT7	NM_181866.2	ACOT7	1	Homo sapiens acyl-CoA thioesterase 7 (ACOT7), transcript variant hBACHb, mRNA.	hBACH; LACH; LACH1; RP1-120G22.10; BACH; ACH1; MGC1126; ACT; CTE-II	11332	1p36.31a	11.1775	11.1977	11.5636	11.6399	11.6801	11.8545
ILMN_1788078	ACOT7 ||Homo sapiens acyl-CoA thioesterase 7 (ACOT7), transcript variant hBACHc, mRNA. ||ILMN_1788078	ACOT7	NM_181865.2	ACOT7	1	Homo sapiens acyl-CoA thioesterase 7 (ACOT7), transcript variant hBACHc, mRNA.	hBACH; LACH1; RP1-120G22.10; MGC1126; LACH; BACH; ACH1; ACT; CTE-II	11332	1p36.31a	6.67652	6.63851	6.6522	6.63401	6.68229	6.75929
ILMN_2252621	ACOT7 ||Homo sapiens acyl-CoA thioesterase 7 (ACOT7), transcript variant hBACHa, mRNA. ||ILMN_2252621	ACOT7	NM_007274.3	ACOT7	1	Homo sapiens acyl-CoA thioesterase 7 (ACOT7), transcript variant hBACHa, mRNA.	hBACH; LACH1; RP1-120G22.10; MGC1126; LACH; BACH; ACH1; ACT; CTE-II	11332	1p36.31a	6.66035	6.70321	6.65148	6.56362	6.62819	6.61706
ILMN_2332250	ACOT7 ||Homo sapiens acyl-CoA thioesterase 7 (ACOT7), transcript variant hBACHa, mRNA. ||ILMN_2332250	ACOT7	NM_007274.3	ACOT7	1	Homo sapiens acyl-CoA thioesterase 7 (ACOT7), transcript variant hBACHa, mRNA.	hBACH; LACH1; RP1-120G22.10; MGC1126; LACH; BACH; ACH1; ACT; CTE-II	11332	1p36.31a	10.1335	10.2344	10.3958	10.2756	10.1229	10.3405
ILMN_1719178	ACOT7 ||Homo sapiens acyl-CoA thioesterase 7 (ACOT7), transcript variant hBACHb, mRNA. ||ILMN_1719178	ACOT7	NM_181864.2	ACOT7	1	Homo sapiens acyl-CoA thioesterase 7 (ACOT7), transcript variant hBACHb, mRNA.	hBACH; LACH; LACH1; RP1-120G22.10; BACH; ACH1; MGC1126; ACT; CTE-II	11332	1p36.31a	6.49809	6.4707	6.5694	6.65764	6.51001	6.69697
ILMN_1679600	ACOT8 ||Homo sapiens acyl-CoA thioesterase 8 (ACOT8), transcript variant 1, mRNA. ||ILMN_1679600	ACOT8	NM_183386.1	ACOT8	20	Homo sapiens acyl-CoA thioesterase 8 (ACOT8), transcript variant 1, mRNA.	PTE1; hTE; HNAACTE; PTE-2; PTE2; hACTE-III	10005	20q13.12b	7.02835	6.95954	7.03716	6.93981	6.96717	7.07639
ILMN_2367070	ACOT9 ||Homo sapiens acyl-CoA thioesterase 9 (ACOT9), transcript variant 1, mRNA. ||ILMN_2367070	ACOT9	NM_001037171.1	ACOT9	X	Homo sapiens acyl-CoA thioesterase 9 (ACOT9), transcript variant 1, mRNA.	MT-ACT48; CGI-16; ACATE2	23597	Xp22.11a	8.96425	9.05872	8.94945	8.70124	8.73735	8.88707
ILMN_1658995	ACOT9 ||Homo sapiens acyl-CoA thioesterase 9 (ACOT9), transcript variant 2, mRNA. ||ILMN_1658995	ACOT9	NM_001033583.1	ACOT9	X	Homo sapiens acyl-CoA thioesterase 9 (ACOT9), transcript variant 2, mRNA.	MT-ACT48; CGI-16; ACATE2	23597	Xp22.11a	9.78758	9.38696	9.80771	10.0109	9.72383	9.61906
ILMN_1750158	ACOX1 ||Homo sapiens acyl-Coenzyme A oxidase 1, palmitoyl (ACOX1), transcript variant 2, mRNA. ||ILMN_1750158	ACOX1	NM_004035.4	ACOX1	17	Homo sapiens acyl-Coenzyme A oxidase 1, palmitoyl (ACOX1), transcript variant 2, mRNA.	SCOX; MGC1198; ACOX; PALMCOX	51	17q25.1d	7.59805	7.58391	7.45492	7.01067	7.32508	7.12319
ILMN_1668839	ACOX1 ||Homo sapiens acyl-Coenzyme A oxidase 1, palmitoyl (ACOX1), transcript variant 2, mRNA. ||ILMN_1668839	ACOX1	NM_007292.3	ACOX1	17	Homo sapiens acyl-Coenzyme A oxidase 1, palmitoyl (ACOX1), transcript variant 2, mRNA.	MGC1198; ACOX; PALMCOX	51	17q25.1d	6.626	6.65807	6.56301	6.59201	6.57682	6.54489
ILMN_1765767	ACOX1 ||Homo sapiens acyl-Coenzyme A oxidase 1, palmitoyl (ACOX1), transcript variant 1, mRNA. ||ILMN_1765767	ACOX1	NM_004035.4	ACOX1	17	Homo sapiens acyl-Coenzyme A oxidase 1, palmitoyl (ACOX1), transcript variant 1, mRNA.	MGC1198; ACOX; PALMCOX	51	17q25.1d	6.68271	6.56133	6.64487	6.64544	6.40173	6.65134
ILMN_1685703	ACOX2 ||Homo sapiens acyl-Coenzyme A oxidase 2, branched chain (ACOX2), mRNA. ||ILMN_1685703	ACOX2	NM_003500.2	ACOX2	3	Homo sapiens acyl-Coenzyme A oxidase 2, branched chain (ACOX2), mRNA.	BRCOX; THCCox; BCOX; BRCACOX	8309	3p14.3a	7.65693	7.72404	7.96509	6.91982	7.02636	6.99175
ILMN_1743396	ACOX3 ||Homo sapiens acyl-Coenzyme A oxidase 3, pristanoyl (ACOX3), mRNA. ||ILMN_1743396	ACOX3	NM_003501.1	ACOX3	4	Homo sapiens acyl-Coenzyme A oxidase 3, pristanoyl (ACOX3), mRNA.		8310	4p16.1d-p16.1c	7.49625	7.57478	7.76109	7.47881	7.68783	7.93221
ILMN_1743680	ACOXL ||Homo sapiens acyl-Coenzyme A oxidase-like (ACOXL), mRNA. ||ILMN_1743680	ACOXL	NM_018308.1	ACOXL	2	Homo sapiens acyl-Coenzyme A oxidase-like (ACOXL), mRNA.	FLJ11042	55289	2q13c	6.59842	6.61412	6.57969	6.57122	6.61589	6.59216
ILMN_1669633	ACP1 ||Homo sapiens acid phosphatase 1, soluble (ACP1), transcript variant 2, mRNA. ||ILMN_1669633	ACP1	NM_007099.2	ACP1	2	Homo sapiens acid phosphatase 1, soluble (ACP1), transcript variant 2, mRNA.	HAAP; MGC3499; MGC111030	52	2p25.3g	10.1423	10.0377	9.98876	10.1926	9.86251	9.97578
ILMN_2344956	ACP1 ||Homo sapiens acid phosphatase 1, soluble (ACP1), transcript variant 4, mRNA. ||ILMN_2344956	ACP1	NM_001040649.1	ACP1	2	Homo sapiens acid phosphatase 1, soluble (ACP1), transcript variant 4, mRNA.	HAAP; MGC3499; MGC111030	52	2p25.3g	12.0189	11.8176	11.9356	12.0837	11.9976	12.0651
ILMN_2104830	ACP2 ||Homo sapiens acid phosphatase 2, lysosomal (ACP2), mRNA. ||ILMN_2104830	ACP2	NM_001610.1	ACP2	11	Homo sapiens acid phosphatase 2, lysosomal (ACP2), mRNA.		53	11p11.2b	7.92487	8.21466	8.36781	8.34252	8.48812	8.30788
ILMN_2078599	ACP5 ||Homo sapiens acid phosphatase 5, tartrate resistant (ACP5), mRNA. ||ILMN_2078599	ACP5	NM_001611.2	ACP5	19	Homo sapiens acid phosphatase 5, tartrate resistant (ACP5), mRNA.	TRAP; MGC117378	54	19p13.2a	6.4224	6.39832	6.53387	6.50748	6.51065	6.47151
ILMN_2234343	ACP6 ||Homo sapiens acid phosphatase 6, lysophosphatidic (ACP6), mRNA. ||ILMN_2234343	ACP6	NM_016361.2	ACP6	1	Homo sapiens acid phosphatase 6, lysophosphatidic (ACP6), mRNA.	PACPL1; ACPL1; LPAP	51205	1q21.1c	7.15937	7.24926	7.36335	7.19239	7.32193	7.23907
ILMN_1706598	ACPL2 ||Homo sapiens acid phosphatase-like 2 (ACPL2), mRNA. ||ILMN_1706598	ACPL2	NM_152282.2	ACPL2	3	Homo sapiens acid phosphatase-like 2 (ACPL2), mRNA.	FLJ23751	92370	3q23c	8.62794	8.2771	7.98687	8.21801	8.39438	8.24484
ILMN_2306955	ACPL2 ||Homo sapiens acid phosphatase-like 2 (ACPL2), transcript variant 1, mRNA. ||ILMN_2306955	ACPL2	NM_152282.3	ACPL2	3	Homo sapiens acid phosphatase-like 2 (ACPL2), transcript variant 1, mRNA.	FLJ23751	92370	3q23c	8.67274	8.36781	8.16043	8.48872	8.55167	8.29916
ILMN_1758323	ACPP ||Homo sapiens acid phosphatase, prostate (ACPP), mRNA. ||ILMN_1758323	ACPP	NM_001099.2	ACPP	3	Homo sapiens acid phosphatase, prostate (ACPP), mRNA.	ACP3; ACP-3; PAP	55	3q22.1c	6.74281	6.70086	6.70846	6.67356	6.66775	6.73579
ILMN_1728331	ACPT ||Homo sapiens acid phosphatase, testicular (ACPT), mRNA. ||ILMN_1728331	ACPT	NM_033068.2	ACPT	19	Homo sapiens acid phosphatase, testicular (ACPT), mRNA.		93650	19q13.33c	6.70293	6.66747	6.73173	6.59932	6.76845	6.70846
ILMN_2351906	ACPT ||Homo sapiens acid phosphatase, testicular (ACPT), mRNA. ||ILMN_2351906	ACPT	NM_033068.2	ACPT	19	Homo sapiens acid phosphatase, testicular (ACPT), mRNA.		93650	19q13.33c	6.7267	6.76288	6.7366	6.45483	6.75809	6.73823
ILMN_1705637	ACR ||Homo sapiens acrosin (ACR), mRNA. ||ILMN_1705637	ACR	NM_001097.1	ACR	22	Homo sapiens acrosin (ACR), mRNA.		49	22q13.33b	6.67129	6.66021	6.69293	6.57531	6.6359	6.66292
ILMN_1784203	ACRBP ||Homo sapiens acrosin binding protein (ACRBP), mRNA. ||ILMN_1784203	ACRBP	NM_032489.2	ACRBP	12	Homo sapiens acrosin binding protein (ACRBP), mRNA.	OY-TES-1; SP32	84519	12p13.31d	6.60348	6.91385	6.53465	6.54921	6.68229	6.61956
ILMN_1666690	ACRC ||Homo sapiens acidic repeat containing (ACRC), mRNA. ||ILMN_1666690	ACRC	NM_052957.2	ACRC	X	Homo sapiens acidic repeat containing (ACRC), mRNA.	NAAR1	93953	Xq13.1d	6.90917	7.08343	6.71397	6.85811	6.91874	6.9191
ILMN_1654468	ACRV1 ||Homo sapiens acrosomal vesicle protein 1 (ACRV1), transcript variant 11, mRNA. ||ILMN_1654468	ACRV1	NM_001612.4	ACRV1	11	Homo sapiens acrosomal vesicle protein 1 (ACRV1), transcript variant 11, mRNA.	SP-10; D11S4365; SPACA2	56	11q24.2b	6.65835	6.78031	6.72028	6.68594	6.76261	6.69641
ILMN_2320277	ACRV1 ||Homo sapiens acrosomal vesicle protein 1 (ACRV1), transcript variant 5, mRNA. ||ILMN_2320277	ACRV1	NM_020109.3	ACRV1	11	Homo sapiens acrosomal vesicle protein 1 (ACRV1), transcript variant 5, mRNA.	SP-10; D11S4365; SPACA2	56	11q24.2b	6.68173	6.7241	6.77281	6.82668	6.59962	6.73836
ILMN_2227011	ACSBG1 ||Homo sapiens acyl-CoA synthetase bubblegum family member 1 (ACSBG1), mRNA. ||ILMN_2227011	ACSBG1	NM_015162.3	ACSBG1	15	Homo sapiens acyl-CoA synthetase bubblegum family member 1 (ACSBG1), mRNA.	BG1; KIAA0631; BGM; FLJ30320; hBG1; GR-LACS; MGC14352; hsBG	23205	15q25.1a	6.70957	6.80851	6.70805	6.74886	6.53792	6.69836
ILMN_1730002	ACSBG2 ||Homo sapiens acyl-CoA synthetase bubblegum family member 2 (ACSBG2), mRNA. ||ILMN_1730002	ACSBG2	NM_030924.2	ACSBG2	19	Homo sapiens acyl-CoA synthetase bubblegum family member 2 (ACSBG2), mRNA.	BGR; BRGL; DKFZp434K1635; MGC111089; PRTD-NY3	81616	19p13.3b	6.63401	6.64342	6.71039	6.66732	6.58706	6.62921
ILMN_3236756	ACSF2 ||Homo sapiens acyl-CoA synthetase family member 2 (ACSF2), mRNA. ||ILMN_3236756	ACSF2	NM_025149.4	ACSF2	17	Homo sapiens acyl-CoA synthetase family member 2 (ACSF2), mRNA.	FLJ20920; AVYV493; ACSMW	80221	17q21.33b	7.19741	7.60199	7.40871	7.29701	7.30387	7.49001
ILMN_1716832	ACSF3 ||Homo sapiens acyl-CoA synthetase family member 3 (ACSF3), mRNA. ||ILMN_1716832	ACSF3	NM_174917.1	ACSF3	16	Homo sapiens acyl-CoA synthetase family member 3 (ACSF3), mRNA.	FLJ39242	197322	16q24.3a	6.72479	6.68748	6.77334	6.74698	6.75235	6.56438
ILMN_1684585	ACSL1 ||Homo sapiens acyl-CoA synthetase long-chain family member 1 (ACSL1), mRNA. ||ILMN_1684585	ACSL1	NM_001995.2	ACSL1	4	Homo sapiens acyl-CoA synthetase long-chain family member 1 (ACSL1), mRNA.	FACL2; LACS; FACL1; ACS1; LACS2; LACS1	2180	4q35.1e	9.57116	9.83135	9.51023	9.34893	9.60314	9.34948
ILMN_2360705	ACSL3 ||Homo sapiens acyl-CoA synthetase long-chain family member 3 (ACSL3), transcript variant 2, mRNA. ||ILMN_2360705	ACSL3	NM_203372.1	ACSL3	2	Homo sapiens acyl-CoA synthetase long-chain family member 3 (ACSL3), transcript variant 2, mRNA.	PRO2194; FACL3; ACS3	2181	2q36.1c	9.88521	9.73485	9.61716	9.80503	10.0569	9.94964
ILMN_1654414	ACSL3 ||Homo sapiens acyl-CoA synthetase long-chain family member 3 (ACSL3), transcript variant 1, mRNA. ||ILMN_1654414	ACSL3	NM_004457.3	ACSL3	2	Homo sapiens acyl-CoA synthetase long-chain family member 3 (ACSL3), transcript variant 1, mRNA.	PRO2194; FACL3; ACS3	2181	2q36.1c	6.99424	6.85599	6.98391	6.95896	7.07178	6.88728
ILMN_1666096	ACSL3 ||Homo sapiens acyl-CoA synthetase long-chain family member 3 (ACSL3), transcript variant 1, mRNA. ||ILMN_1666096	ACSL3	NM_004457.3	ACSL3	2	Homo sapiens acyl-CoA synthetase long-chain family member 3 (ACSL3), transcript variant 1, mRNA.	PRO2194; FACL3; ACS3	2181	2q36.1c	8.35438	7.82337	7.82928	8.27882	8.22246	8.28462
ILMN_2391458	ACSL4 ||Homo sapiens acyl-CoA synthetase long-chain family member 4 (ACSL4), transcript variant 2, mRNA. ||ILMN_2391458	ACSL4	NM_022977.1	ACSL4	X	Homo sapiens acyl-CoA synthetase long-chain family member 4 (ACSL4), transcript variant 2, mRNA.	MRX68; FACL4; ACS4; MRX63; LACS4	2182	Xq22.3c-q22.3d	6.95245	7.0705	7.05734	6.7443	6.81596	6.83441
ILMN_2285506	ACSL4 ||Homo sapiens acyl-CoA synthetase long-chain family member 4 (ACSL4), transcript variant 2, mRNA. ||ILMN_2285506	ACSL4	NM_022977.1	ACSL4	X	Homo sapiens acyl-CoA synthetase long-chain family member 4 (ACSL4), transcript variant 2, mRNA.	MRX68; FACL4; ACS4; MRX63; LACS4	2182	Xq22.3c-q22.3d	6.75702	6.40871	6.57016	6.54874	6.64241	6.71603
ILMN_1691714	ACSL4 ||Homo sapiens acyl-CoA synthetase long-chain family member 4 (ACSL4), transcript variant 2, mRNA. ||ILMN_1691714	ACSL4	XM_932358.1	ACSL4	X	Homo sapiens acyl-CoA synthetase long-chain family member 4 (ACSL4), transcript variant 2, mRNA.	MRX68; FACL4; ACS4; MRX63; LACS4	2182	Xq22.3c-q22.3d	6.31796	6.52058	6.4759	6.37382	6.52669	6.67666
ILMN_1683598	ACSL4 ||Homo sapiens acyl-CoA synthetase long-chain family member 4 (ACSL4), transcript variant 1, mRNA. ||ILMN_1683598	ACSL4	NM_004458.1	ACSL4	X	Homo sapiens acyl-CoA synthetase long-chain family member 4 (ACSL4), transcript variant 1, mRNA.	MRX68; FACL4; ACS4; MRX63; LACS4	2182	Xq22.3c-q22.3d	9.40075	9.30624	9.26068	9.18673	9.35398	9.23309
ILMN_2370882	ACSL5 ||Homo sapiens acyl-CoA synthetase long-chain family member 5 (ACSL5), transcript variant 2, mRNA. ||ILMN_2370882	ACSL5	NM_203379.1	ACSL5	10	Homo sapiens acyl-CoA synthetase long-chain family member 5 (ACSL5), transcript variant 2, mRNA.	ACS2; FACL5; ACS5	51703	10q25.2b	6.97785	7.00865	7.04811	6.72301	6.81352	6.63459
ILMN_2273911	ACSL5 ||Homo sapiens acyl-CoA synthetase long-chain family member 5 (ACSL5), transcript variant 2, mRNA. ||ILMN_2273911	ACSL5	NM_203379.1	ACSL5	10	Homo sapiens acyl-CoA synthetase long-chain family member 5 (ACSL5), transcript variant 2, mRNA.	ACS2; FACL5; ACS5	51703	10q25.2b	6.57213	6.6851	6.62395	6.64227	6.78803	6.62819
ILMN_1807914	ACSL5 ||Homo sapiens acyl-CoA synthetase long-chain family member 5 (ACSL5), transcript variant 3, mRNA. ||ILMN_1807914	ACSL5	NM_203380.1	ACSL5	10	Homo sapiens acyl-CoA synthetase long-chain family member 5 (ACSL5), transcript variant 3, mRNA.	ACS2; FACL5; ACS5	51703	10q25.2b	6.43796	6.54597	6.50271	6.64645	6.53387	6.53916
ILMN_1678517	ACSL5 ||Homo sapiens acyl-CoA synthetase long-chain family member 5 (ACSL5), transcript variant 1, mRNA. ||ILMN_1678517	ACSL5	NM_016234.3	ACSL5	10	Homo sapiens acyl-CoA synthetase long-chain family member 5 (ACSL5), transcript variant 1, mRNA.	ACS2; FACL5; ACS5	51703	10q25.2b	6.56163	6.61618	6.66406	6.41075	6.48768	6.40667
ILMN_1705247	ACSL5 ||Homo sapiens acyl-CoA synthetase long-chain family member 5 (ACSL5), transcript variant 1, mRNA. ||ILMN_1705247	ACSL5	NM_203379.1	ACSL5	10	Homo sapiens acyl-CoA synthetase long-chain family member 5 (ACSL5), transcript variant 1, mRNA.	ACS2; FACL5; ACS5	51703	10q25.2b	7.35165	7.40028	7.43771	6.94404	6.99164	6.95268
ILMN_1737418	ACSL6 ||Homo sapiens acyl-CoA synthetase long-chain family member 6 (ACSL6), transcript variant 2, mRNA. ||ILMN_1737418	ACSL6	NM_015256.2	ACSL6	5	Homo sapiens acyl-CoA synthetase long-chain family member 6 (ACSL6), transcript variant 2, mRNA.	FACL6; ACS2; KIAA0837; LACS5; LACS2; FLJ16173	23305	5q31.1b	6.73213	6.74416	6.62688	6.63358	6.67327	6.71603
ILMN_2278242	ACSL6 ||Homo sapiens acyl-CoA synthetase long-chain family member 6 (ACSL6), transcript variant 1, mRNA. ||ILMN_2278242	ACSL6	NM_015256.2	ACSL6	5	Homo sapiens acyl-CoA synthetase long-chain family member 6 (ACSL6), transcript variant 1, mRNA.	FACL6; ACS2; KIAA0837; LACS5; LACS2; FLJ16173	23305	5q31.1b	6.455	6.58931	6.67342	6.71507	6.65435	6.56377
ILMN_1730025	ACSL6 ||Homo sapiens acyl-CoA synthetase long-chain family member 6 (ACSL6), transcript variant 2, mRNA. ||ILMN_1730025	ACSL6	NM_001009185.1	ACSL6	5	Homo sapiens acyl-CoA synthetase long-chain family member 6 (ACSL6), transcript variant 2, mRNA.	FACL6; ACS2; KIAA0837; LACS5; LACS2; FLJ16173	23305	5q31.1b	6.47395	6.50954	6.49169	6.59529	6.67666	6.73593
ILMN_2378555	ACSL6 ||Homo sapiens acyl-CoA synthetase long-chain family member 6 (ACSL6), transcript variant 1, mRNA. ||ILMN_2378555	ACSL6	NM_015256.2	ACSL6	5	Homo sapiens acyl-CoA synthetase long-chain family member 6 (ACSL6), transcript variant 1, mRNA.	FACL6; ACS2; KIAA0837; LACS5; LACS2; FLJ16173	23305	5q31.1b	6.51001	6.51254	6.54767	6.62585	6.53496	6.64631
ILMN_1661434	ACSM1 ||Homo sapiens acyl-CoA synthetase medium-chain family member 1 (ACSM1), mRNA. ||ILMN_1661434	ACSM1	NM_052956.1	ACSM1	16	Homo sapiens acyl-CoA synthetase medium-chain family member 1 (ACSM1), mRNA.	BUCS1; MACS1	116285	16p12.2c	6.46663	6.44857	6.44659	6.37138	6.4814	6.49121
ILMN_1809623	ACSM2A ||Homo sapiens acyl-CoA synthetase medium-chain family member 2A (ACSM2A), nuclear gene encoding mitochondrial protein, mRNA. ||ILMN_1809623	ACSM2A	XM_936869.1	ACSM2A	16	Homo sapiens acyl-CoA synthetase medium-chain family member 2A (ACSM2A), nuclear gene encoding mitochondrial protein, mRNA.	MGC150530; ACSM2; A-923A4.1	123876	16p12.3a	6.69181	6.71768	6.8301	6.6011	6.60689	6.66846
ILMN_1657592	ACSM2B ||Homo sapiens acyl-CoA synthetase medium-chain family member 2B (ACSM2B), nuclear gene encoding mitochondrial protein, mRNA. ||ILMN_1657592	ACSM2B	XM_936869.1	ACSM2B	16	Homo sapiens acyl-CoA synthetase medium-chain family member 2B (ACSM2B), nuclear gene encoding mitochondrial protein, mRNA.	HYST1046; HXMA; ACSM2	348158	16p12.3a	6.75168	6.65263	6.79909	6.48977	6.63212	6.70404
ILMN_1765912	ACSM2B ||Homo sapiens acyl-CoA synthetase medium-chain family member 2B (ACSM2B), nuclear gene encoding mitochondrial protein, mRNA. ||ILMN_1765912	ACSM2B	XM_936876.1	ACSM2B	16	Homo sapiens acyl-CoA synthetase medium-chain family member 2B (ACSM2B), nuclear gene encoding mitochondrial protein, mRNA.	HYST1046; HXMA; ACSM2	348158	16p12.3a	6.78895	6.59515	6.69237	6.52215	6.61191	6.65277
ILMN_1746128	ACSM2B ||Homo sapiens acyl-CoA synthetase medium-chain family member 2B (ACSM2B), nuclear gene encoding mitochondrial protein, mRNA. ||ILMN_1746128	ACSM2B	NM_182617.2	ACSM2B	16	Homo sapiens acyl-CoA synthetase medium-chain family member 2B (ACSM2B), nuclear gene encoding mitochondrial protein, mRNA.	HYST1046; HXMA; ACSM2	348158	16p12.3a	6.70984	6.59634	6.6858	6.61809	6.60066	6.61736
ILMN_1685952	ACSM3 ||Homo sapiens acyl-CoA synthetase medium-chain family member 3 (ACSM3), transcript variant 1, mRNA. ||ILMN_1685952	ACSM3	NM_202000.2	ACSM3	16	Homo sapiens acyl-CoA synthetase medium-chain family member 3 (ACSM3), transcript variant 1, mRNA.	SA; SAH	6296	16p12.2c	6.5812	6.56117	6.69209	6.51396	6.5741	6.60555
ILMN_1662738	ACSM3 ||Homo sapiens acyl-CoA synthetase medium-chain family member 3 (ACSM3), transcript variant 2, mRNA. ||ILMN_1662738	ACSM3	NM_202000.2	ACSM3	16	Homo sapiens acyl-CoA synthetase medium-chain family member 3 (ACSM3), transcript variant 2, mRNA.	SA; SAH	6296	16p12.2c	6.62	6.6453	6.49729	6.49601	6.60437	6.53667
ILMN_1771084	ACSM3 ||Homo sapiens acyl-CoA synthetase medium-chain family member 3 (ACSM3), transcript variant 1, mRNA. ||ILMN_1771084	ACSM3	NM_005622.3	ACSM3	16	Homo sapiens acyl-CoA synthetase medium-chain family member 3 (ACSM3), transcript variant 1, mRNA.	SA; SAH	6296	16p12.2c	6.81596	6.69975	6.73078	6.72192	6.71507	6.79299
ILMN_1791923	ACSM4 ||Homo sapiens acyl-CoA synthetase medium-chain family member 4 (ACSM4), mRNA. ||ILMN_1791923	ACSM4	XM_292035.5	ACSM4	12	Homo sapiens acyl-CoA synthetase medium-chain family member 4 (ACSM4), mRNA.		341392	12p13.31c	6.60511	6.8857	6.6401	6.73349	6.65292	6.76792
ILMN_1801698	ACSM5 ||Homo sapiens acyl-CoA synthetase medium-chain family member 5 (ACSM5), mRNA. ||ILMN_1801698	ACSM5	XM_937301.1	ACSM5	16	Homo sapiens acyl-CoA synthetase medium-chain family member 5 (ACSM5), mRNA.	FLJ20581	54988	16p12.3a	6.54195	6.67497	6.72055	6.62483	6.6522	6.76951
ILMN_1766966	ACSM5 ||Homo sapiens acyl-CoA synthetase medium-chain family member 5 (ACSM5), mRNA. ||ILMN_1766966	ACSM5	NM_017888.2	ACSM5	16	Homo sapiens acyl-CoA synthetase medium-chain family member 5 (ACSM5), mRNA.	FLJ20581	54988	16p12.3a	6.65564	6.60615	6.69558	6.46532	6.61397	6.49841
ILMN_2070792	ACSM5 ||Homo sapiens acyl-CoA synthetase medium-chain family member 5 (ACSM5), mRNA. ||ILMN_2070792	ACSM5	NM_017888.2	ACSM5	16	Homo sapiens acyl-CoA synthetase medium-chain family member 5 (ACSM5), mRNA.	FLJ20581	54988	16p12.3a	6.68159	6.45746	6.40122	6.53341	6.6008	6.57168
ILMN_1752269	ACSS1 ||Homo sapiens acyl-CoA synthetase short-chain family member 1 (ACSS1), nuclear gene encoding mitochondrial protein, mRNA. ||ILMN_1752269	ACSS1	NM_032501.2	ACSS1	20	Homo sapiens acyl-CoA synthetase short-chain family member 1 (ACSS1), nuclear gene encoding mitochondrial protein, mRNA.	AceCS2L; MGC33843; ACAS2L; FLJ45659	84532	20p11.21a	7.23045	7.13863	7.07714	7.03265	6.8249	6.91001
ILMN_1697510	ACSS2 ||Homo sapiens acyl-CoA synthetase short-chain family member 2 (ACSS2), transcript variant 1, mRNA. ||ILMN_1697510	ACSS2	NM_018677.2	ACSS2	20	Homo sapiens acyl-CoA synthetase short-chain family member 2 (ACSS2), transcript variant 1, mRNA.	AceCS; ACAS2; ACS; DKFZp762G026; ACSA; dJ1161H23.1	55902	20q11.22b	7.00663	6.87787	6.82731	6.78895	6.80232	6.80735
ILMN_2254962	ACSS2 ||Homo sapiens acyl-CoA synthetase short-chain family member 2 (ACSS2), transcript variant 2, mRNA. ||ILMN_2254962	ACSS2	NM_001076552.1	ACSS2	20	Homo sapiens acyl-CoA synthetase short-chain family member 2 (ACSS2), transcript variant 2, mRNA.	AceCS; ACAS2; ACS; ACSA; dJ1161H23.1; DKFZp762G026	55902	20q11.22b	6.60244	6.51033	6.49073	6.57061	6.55075	6.51223
ILMN_2336595	ACSS2 ||Homo sapiens acyl-CoA synthetase short-chain family member 2 (ACSS2), transcript variant 2, mRNA. ||ILMN_2336595	ACSS2	NM_001076552.1	ACSS2	20	Homo sapiens acyl-CoA synthetase short-chain family member 2 (ACSS2), transcript variant 2, mRNA.	AceCS; ACAS2; ACS; ACSA; dJ1161H23.1; DKFZp762G026	55902	20q11.22b	8.58451	8.64911	8.82209	8.87897	8.88145	8.79526
ILMN_1714197	ACSS2 ||Homo sapiens acyl-CoA synthetase short-chain family member 2 (ACSS2), transcript variant 1, mRNA. ||ILMN_1714197	ACSS2	NM_139274.1	ACSS2	20	Homo sapiens acyl-CoA synthetase short-chain family member 2 (ACSS2), transcript variant 1, mRNA.	AceCS; ACAS2; ACS; DKFZp762G026; ACSA; dJ1161H23.1	55902	20q11.22b	8.92772	8.85372	9.01201	9.16634	9.27573	9.01458
ILMN_1742859	ACSS2 ||Homo sapiens acyl-CoA synthetase short-chain family member 2 (ACSS2), transcript variant 2, mRNA. ||ILMN_1742859	ACSS2	NM_139274.1	ACSS2	20	Homo sapiens acyl-CoA synthetase short-chain family member 2 (ACSS2), transcript variant 2, mRNA.	AceCS; ACAS2; ACS; DKFZp762G026; MYH7B; ACSA; dJ1161H23.1	55902	20q11.22b	6.73322	6.70764	6.70224	6.75662	6.67878	6.69961
ILMN_1659885	ACSS3 ||Homo sapiens acyl-CoA synthetase short-chain family member 3 (ACSS3), mRNA. ||ILMN_1659885	ACSS3	NM_024560.2	ACSS3	12	Homo sapiens acyl-CoA synthetase short-chain family member 3 (ACSS3), mRNA.	FLJ21963	79611	12q21.31b	6.7366	6.78829	6.71136	6.87172	6.83314	6.79051
ILMN_2125869	ACTA1 ||Homo sapiens actin, alpha 1, skeletal muscle (ACTA1), mRNA. ||ILMN_2125869	ACTA1	NM_001100.3	ACTA1	1	Homo sapiens actin, alpha 1, skeletal muscle (ACTA1), mRNA.	MPFD; ASMA; NEM1; CFTDM; ACTA; CFTD; NEM2; CFTD1; NEM3	58	1q42.13e	6.62512	6.56163	6.57698	6.62863	6.61014	6.47832
ILMN_1671703	ACTA2 ||Homo sapiens actin, alpha 2, smooth muscle, aorta (ACTA2), mRNA. ||ILMN_1671703	ACTA2	NM_001613.1	ACTA2	10	Homo sapiens actin, alpha 2, smooth muscle, aorta (ACTA2), mRNA.	ACTSA	59	10q23.31b	7.02934	6.96682	7.17133	7.03188	7.16007	7.00461
ILMN_2152131	ACTB ||Homo sapiens actin, beta (ACTB), mRNA. ||ILMN_2152131	ACTB	NM_001101.2	ACTB	7	Homo sapiens actin, beta (ACTB), mRNA.	PS1TP5BP1; beta-actin	60	7p22.1c	14.2883	14.3097	14.2893	14.2657	14.3478	14.3181
ILMN_1777296	ACTB ||Homo sapiens actin, beta (ACTB), mRNA. ||ILMN_1777296	ACTB	NM_001101.2	ACTB	7	Homo sapiens actin, beta (ACTB), mRNA.	PS1TP5BP1; beta-actin	60	7p22.1c	14.2893	14.482	14.5175	14.4177	14.3354	14.4263
ILMN_2038777	ACTB ||Homo sapiens actin, beta (ACTB), mRNA. ||ILMN_2038777	ACTB		ACTB	7	Homo sapiens actin, beta (ACTB), mRNA.	PS1TP5BP1; beta-actin	60	7p22.1c	14.2336	14.2996	14.1338	14.1497	14.1899	14.2496
ILMN_3246895	ACTBL2 ||Homo sapiens actin, beta-like 2 (ACTBL2), mRNA. ||ILMN_3246895	ACTBL2	NM_001017992.2	ACTBL2	5	Homo sapiens actin, beta-like 2 (ACTBL2), mRNA.	ACT	345651	5q11.2g	6.70625	6.81031	6.69627	6.80271	6.66803	6.64544
ILMN_1658660	ACTC1 ||Homo sapiens actin, alpha, cardiac muscle 1 (ACTC1), mRNA. ||ILMN_1658660	ACTC1	NM_005159.3	ACTC1	15	Homo sapiens actin, alpha, cardiac muscle 1 (ACTC1), mRNA.	ACTC; CMD1R	70	15q14a	6.5812	6.70044	6.54334	6.56712	6.63169	6.58706
ILMN_1829919	ACTC1 ||Homo sapiens actin, alpha, cardiac muscle 1 (ACTC1), mRNA. ||ILMN_1829919	ACTC1	Hs.532645	ACTC1	15	Homo sapiens actin, alpha, cardiac muscle 1 (ACTC1), mRNA.	ACTC; CMD1R	70	15q14a	6.66903	6.51302	6.70377	6.70667	6.69028	6.76951
ILMN_2053178	ACTG1 ||Homo sapiens actin, gamma 1 (ACTG1), mRNA. ||ILMN_2053178	ACTG1	NM_001614.2	ACTG1	17	Homo sapiens actin, gamma 1 (ACTG1), mRNA.	DFNA26; ACTG; DFNA20; ACT	71	17q25.3f	14.4277	14.4855	14.6183	14.5034	14.5569	14.4082
ILMN_1704961	ACTG1 ||Homo sapiens actin, gamma 1 (ACTG1), mRNA. ||ILMN_1704961	ACTG1	NM_001614.2	ACTG1	17	Homo sapiens actin, gamma 1 (ACTG1), mRNA.	DFNA26; ACTG; DFNA20; ACT	71	17q25.3f	13.8278	13.6796	14.0082	13.8688	14.0624	14.0926
ILMN_1795325	ACTG2 ||Homo sapiens actin, gamma 2, smooth muscle, enteric (ACTG2), mRNA. ||ILMN_1795325	ACTG2	NM_001615.3	ACTG2	2	Homo sapiens actin, gamma 2, smooth muscle, enteric (ACTG2), mRNA.	ACTA3; ACTSG; ACTL3; ACTE; ACT	72	2p13.1b	6.48075	6.66803	6.57849	6.48704	6.56377	6.70086
ILMN_1749297	ACTL6A ||Homo sapiens actin-like 6A (ACTL6A), transcript variant 2, mRNA. ||ILMN_1749297	ACTL6A	NM_177989.1	ACTL6A	3	Homo sapiens actin-like 6A (ACTL6A), transcript variant 2, mRNA.	MGC5382; BAF53A; ACTL6	86	3q26.33a	11.3654	11.4236	11.2614	11.4957	11.4386	11.5429
ILMN_2328280	ACTL6A ||Homo sapiens actin-like 6A (ACTL6A), transcript variant 1, mRNA. ||ILMN_2328280	ACTL6A	NM_004301.3	ACTL6A	3	Homo sapiens actin-like 6A (ACTL6A), transcript variant 1, mRNA.	MGC5382; BAF53A; ACTL6	86	3q26.33a	11.3767	11.3678	11.3754	11.5268	11.44	11.2654
ILMN_1657855	ACTL6B ||Homo sapiens actin-like 6B (ACTL6B), mRNA. ||ILMN_1657855	ACTL6B	NM_016188.3	ACTL6B	7	Homo sapiens actin-like 6B (ACTL6B), mRNA.	BAF53B; ACTL6	51412	7q22.1c	6.67455	6.67243	6.60437	6.69627	6.70833	6.56529
ILMN_1717900	ACTL7A ||Homo sapiens actin-like 7A (ACTL7A), mRNA. ||ILMN_1717900	ACTL7A	NM_006687.2	ACTL7A	9	Homo sapiens actin-like 7A (ACTL7A), mRNA.		10881	9q31.3a	6.39197	6.42004	6.48575	6.44609	6.50224	6.50764
ILMN_1796088	ACTL7B ||Homo sapiens actin-like 7B (ACTL7B), mRNA. ||ILMN_1796088	ACTL7B	NM_006686.2	ACTL7B	9	Homo sapiens actin-like 7B (ACTL7B), mRNA.		10880	9q31.3a	6.64357	6.51475	6.58346	6.75862	6.60481	6.61043
ILMN_1704078	ACTL8 ||Homo sapiens actin-like 8 (ACTL8), mRNA. ||ILMN_1704078	ACTL8	NM_030812.1	ACTL8	1	Homo sapiens actin-like 8 (ACTL8), mRNA.		81569	1p36.13d	6.64616	6.50287	6.57849	6.68047	6.68972	6.72083
ILMN_2232177	ACTN1 ||Homo sapiens actinin, alpha 1 (ACTN1), mRNA. ||ILMN_2232177	ACTN1	NM_001102.2	ACTN1	14	Homo sapiens actinin, alpha 1 (ACTN1), mRNA.	FLJ40884	87	14q24.1d	11.3408	11.3534	11.318	11.4802	11.5761	11.6556
ILMN_1654422	ACTN2 ||Homo sapiens actinin, alpha 2 (ACTN2), mRNA. ||ILMN_1654422	ACTN2	NM_001103.1	ACTN2	1	Homo sapiens actinin, alpha 2 (ACTN2), mRNA.		88	1q43a	6.61692	6.58736	6.5404	6.67356	6.61589	6.61956
ILMN_1665691	ACTN3 ||Homo sapiens actinin, alpha 3 (ACTN3), mRNA. ||ILMN_1665691	ACTN3	NM_001104.1	ACTN3	11	Homo sapiens actinin, alpha 3 (ACTN3), mRNA.	MGC117002; MGC117005	89	11q13.1e	6.76474	6.81237	6.8315	6.75969	6.88972	6.88289
ILMN_1725534	ACTN4 ||Homo sapiens actinin, alpha 4 (ACTN4), mRNA. ||ILMN_1725534	ACTN4	NM_004924.3	ACTN4	19	Homo sapiens actinin, alpha 4 (ACTN4), mRNA.	DKFZp686K23158; FSGS1; FSGS	81	19q13.2a	10.954	11.2726	11.1144	11.2819	11.2235	11.3261
ILMN_1798254	ACTR10 ||Homo sapiens actin-related protein 10 homolog (S. cerevisiae) (ACTR10), mRNA. ||ILMN_1798254	ACTR10	NM_018477.1	ACTR10	14	Homo sapiens actin-related protein 10 homolog (S. cerevisiae) (ACTR10), mRNA.	HARP11; ACTR11	55860	14q23.1b	9.62784	9.78584	9.76656	9.74818	9.79881	9.69775
ILMN_1792314	ACTR1A ||Homo sapiens ARP1 actin-related protein 1 homolog A, centractin alpha (yeast) (ACTR1A), mRNA. ||ILMN_1792314	ACTR1A	NM_005736.2	ACTR1A	10	Homo sapiens ARP1 actin-related protein 1 homolog A, centractin alpha (yeast) (ACTR1A), mRNA.	ARP1	10121	10q24.32b	8.30611	8.29099	8.59749	8.73478	8.67807	8.81426
ILMN_1695821	ACTR1B ||Homo sapiens ARP1 actin-related protein 1 homolog B, centractin beta (yeast) (ACTR1B), mRNA. ||ILMN_1695821	ACTR1B	NM_005735.2	ACTR1B	2	Homo sapiens ARP1 actin-related protein 1 homolog B, centractin beta (yeast) (ACTR1B), mRNA.	CTRN2; ARP1B	10120	2q11.2b	8.93381	9.0345	9.00983	9.01748	8.82585	8.77027
ILMN_2388605	ACTR2 ||Homo sapiens ARP2 actin-related protein 2 homolog (yeast) (ACTR2), transcript variant 1, mRNA. ||ILMN_2388605	ACTR2	NM_001005386.1	ACTR2	2	Homo sapiens ARP2 actin-related protein 2 homolog (yeast) (ACTR2), transcript variant 1, mRNA.	ARP2	10097	2p14c	11.7319	11.7231	11.5645	10.7735	11.1118	10.94
ILMN_1657153	ACTR3 ||Homo sapiens ARP3 actin-related protein 3 homolog (yeast) (ACTR3), mRNA. ||ILMN_1657153	ACTR3	NM_005721.3	ACTR3	2	Homo sapiens ARP3 actin-related protein 3 homolog (yeast) (ACTR3), mRNA.	ARP3	10096	2q14.1a	11.7891	11.892	11.7273	11.3743	11.4982	11.5198
ILMN_2260392	ACTR3B ||Homo sapiens ARP3 actin-related protein 3 homolog B (yeast) (ACTR3B), transcript variant 1, mRNA. ||ILMN_2260392	ACTR3B	NM_020445.4	ACTR3B	7	Homo sapiens ARP3 actin-related protein 3 homolog B (yeast) (ACTR3B), transcript variant 1, mRNA.	ARP3BETA; ARP11; DKFZp686O24114	57180	7q36.1e	6.90159	6.97797	6.97613	7.22863	6.86096	7.07264
ILMN_2346451	ACTR3B ||Homo sapiens ARP3 actin-related protein 3 homolog B (yeast) (ACTR3B), transcript variant 1, mRNA. ||ILMN_2346451	ACTR3B	NM_020445.4	ACTR3B	7	Homo sapiens ARP3 actin-related protein 3 homolog B (yeast) (ACTR3B), transcript variant 1, mRNA.	ARP3BETA; ARP11; DKFZp686O24114	57180	7q36.1e	6.70805	6.7807	6.8089	6.7362	6.72724	6.77742
ILMN_1787513	ACTR3B ||Homo sapiens ARP3 actin-related protein 3 homolog B (yeast) (ACTR3B), transcript variant 2, mRNA. ||ILMN_1787513	ACTR3B	NM_020445.3	ACTR3B	7	Homo sapiens ARP3 actin-related protein 3 homolog B (yeast) (ACTR3B), transcript variant 2, mRNA.	ARP3BETA; ARP11; DKFZp686O24114	57180	7q36.1e	6.853	6.82018	6.86443	6.74766	6.91624	6.89142
ILMN_1680941	ACTR3B ||PREDICTED: Homo sapiens ARP3 actin-related protein 3 homolog B (yeast) (ACTR3B), mRNA. ||ILMN_1680941	ACTR3B	XM_937674.1	ACTR3B		PREDICTED: Homo sapiens ARP3 actin-related protein 3 homolog B (yeast) (ACTR3B), mRNA.		57180	7q36.1e	6.73322	6.5292	6.69502	6.60288	6.64082	6.56194
ILMN_1652594	ACTR5 ||Homo sapiens ARP5 actin-related protein 5 homolog (yeast) (ACTR5), mRNA. ||ILMN_1652594	ACTR5	NM_024855.2	ACTR5	20	Homo sapiens ARP5 actin-related protein 5 homolog (yeast) (ACTR5), mRNA.	FLJ12785	79913	20q11.23c	7.67723	7.69188	7.63778	7.9655	7.79455	8.00574
ILMN_1697585	ACTR6 ||Homo sapiens ARP6 actin-related protein 6 homolog (yeast) (ACTR6), mRNA. ||ILMN_1697585	ACTR6	NM_022496.2	ACTR6	12	Homo sapiens ARP6 actin-related protein 6 homolog (yeast) (ACTR6), mRNA.	HSPC281; ARP6; FLJ13433; hARPX; CDA12; hARP6; MSTP136	64431	12q23.1d	9.86456	9.73215	9.77152	9.82907	9.57003	9.52714
ILMN_1689162	ACTR8 ||Homo sapiens ARP8 actin-related protein 8 homolog (yeast) (ACTR8), mRNA. ||ILMN_1689162	ACTR8	NM_022899.3	ACTR8	3	Homo sapiens ARP8 actin-related protein 8 homolog (yeast) (ACTR8), mRNA.	FLJ12934; ARP8; FLJ22579	93973	3p21.1a	7.44576	7.41473	7.29581	7.4641	7.41903	7.39968
ILMN_1815392	ACTRT1 ||Homo sapiens actin-related protein T1 (ACTRT1), mRNA. ||ILMN_1815392	ACTRT1	NM_138289.1	ACTRT1	X	Homo sapiens actin-related protein T1 (ACTRT1), mRNA.	ARPT1; ARP-T1; AIP1; MGC26590; KIAA0705; ARIP1; RP1-203C2.1; HSD27	139741	Xq25f	7.11114	6.88472	7.04625	7.10045	7.03276	6.98288
ILMN_3241416	ACTRT2 ||Homo sapiens actin-related protein T2 (ACTRT2), mRNA. ||ILMN_3241416	ACTRT2	NM_080431.4	ACTRT2	1	Homo sapiens actin-related protein T2 (ACTRT2), mRNA.	ARPM2; ARPT2; Arp-T2; FLJ25424; HARPM2	140625	1p36.32c	6.47962	6.51412	6.42928	6.51444	6.47086	6.57183
ILMN_1760490	ACVR1 ||Homo sapiens activin A receptor, type I (ACVR1), mRNA. ||ILMN_1760490	ACVR1	NM_001105.2	ACVR1	2	Homo sapiens activin A receptor, type I (ACVR1), mRNA.	ALK2; SKR1; FOP; ACTRI; ACVRLK2	90	2q24.1d	8.85882	8.74598	8.78408	8.75972	9.00983	8.86583
ILMN_1786544	ACVR1B ||Homo sapiens activin A receptor, type IB (ACVR1B), transcript variant 1, mRNA. ||ILMN_1786544	ACVR1B	NM_020327.2	ACVR1B	12	Homo sapiens activin A receptor, type IB (ACVR1B), transcript variant 1, mRNA.	ACVRLK4; ALK4; SKR2; ACTRIB	91	12q13.13c	6.595	6.63561	6.67172	6.67356	6.66092	6.52089
ILMN_1763916	ACVR1B ||Homo sapiens activin A receptor, type IB (ACVR1B), transcript variant 3, mRNA. ||ILMN_1763916	ACVR1B	NM_020328.2	ACVR1B	12	Homo sapiens activin A receptor, type IB (ACVR1B), transcript variant 3, mRNA.	ACVRLK4; ALK4; SKR2; ACTRIB	91	12q13.13c	6.81173	6.74685	6.73023	6.78018	6.81954	6.8416
ILMN_2243308	ACVR1B ||Homo sapiens activin A receptor, type IB (ACVR1B), transcript variant 1, mRNA. ||ILMN_2243308	ACVR1B	NM_004302.3	ACVR1B	12	Homo sapiens activin A receptor, type IB (ACVR1B), transcript variant 1, mRNA.	ACVRLK4; ALK4; SKR2; ACTRIB	91	12q13.13c	7.94959	7.98778	7.9374	8.31655	8.06097	8.28017
ILMN_1766723	ACVR1B ||Homo sapiens activin A receptor, type IB (ACVR1B), transcript variant 2, mRNA. ||ILMN_1766723	ACVR1B	NM_020327.2	ACVR1B	12	Homo sapiens activin A receptor, type IB (ACVR1B), transcript variant 2, mRNA.	ACVRLK4; ALK4; SKR2; ACTRIB	91	12q13.13c	6.68271	6.61206	6.55198	6.70238	6.67751	6.80516
ILMN_1689217	ACVR1C ||Homo sapiens activin A receptor, type IC (ACVR1C), mRNA. ||ILMN_1689217	ACVR1C	NM_145259.1	ACVR1C	2	Homo sapiens activin A receptor, type IC (ACVR1C), mRNA.	ACVRLK7; ALK7	130399	2q24.1d	6.62732	6.67412	6.73159	6.68047	6.66576	6.76408
ILMN_1670912	ACVR2A ||Homo sapiens activin A receptor, type IIA (ACVR2A), mRNA. ||ILMN_1670912	ACVR2A	NM_001616.3	ACVR2A	2	Homo sapiens activin A receptor, type IIA (ACVR2A), mRNA.	ACTRII; ACVR2	92	2q22.3c-q23.1a	6.84197	7.0119	6.74819	6.7385	6.81044	6.77834
ILMN_2152711	ACVR2A ||Homo sapiens activin A receptor, type IIA (ACVR2A), mRNA. ||ILMN_2152711	ACVR2A	NM_001616.3	ACVR2A	2	Homo sapiens activin A receptor, type IIA (ACVR2A), mRNA.	ACTRII; ACVR2	92	2q22.3c-q23.1a	6.9822	6.91133	6.89869	6.8535	6.91073	6.82591
ILMN_1668983	ACVR2B ||Homo sapiens activin A receptor, type IIB (ACVR2B), mRNA. ||ILMN_1668983	ACVR2B	NM_001106.2	ACVR2B	3	Homo sapiens activin A receptor, type IIB (ACVR2B), mRNA.	MGC116908; ACTRIIB; ActR-IIB	93	3p22.2a	6.56331	6.83479	6.72247	6.67906	6.73471	6.62278
ILMN_1824337	ACVR2B ||Homo sapiens activin A receptor, type IIB (ACVR2B), mRNA. ||ILMN_1824337	ACVR2B	Hs.563160	ACVR2B	3	Homo sapiens activin A receptor, type IIB (ACVR2B), mRNA.	MGC116908; ACTRIIB; ActR-IIB	93	3p22.2a	6.56316	6.74819	6.52607	6.73917	6.42576	6.61029
ILMN_1807493	ACVRL1 ||Homo sapiens activin A receptor type II-like 1 (ACVRL1), mRNA. ||ILMN_1807493	ACVRL1	NM_000020.1	ACVRL1	12	Homo sapiens activin A receptor type II-like 1 (ACVRL1), mRNA.	ORW2; HHT; ALK-1; ALK1; SKR3; HHT2; ACVRLK1	94	12q13.13c	6.63401	6.56484	6.56834	6.43929	6.58361	6.50224
ILMN_3250257	ACVRL1 ||Homo sapiens activin A receptor type II-like 1 (ACVRL1), transcript variant 1, mRNA. ||ILMN_3250257	ACVRL1	NM_000020.2	ACVRL1	12	Homo sapiens activin A receptor type II-like 1 (ACVRL1), transcript variant 1, mRNA.	ORW2; HHT; TSR-I; ALK-1; ALK1; SKR3; HHT2; ACVRLK1	94	12q13.13c	6.7412	6.81954	6.92006	6.7237	6.74524	6.7416
ILMN_1683883	ACY1 ||Homo sapiens aminoacylase 1 (ACY1), mRNA. ||ILMN_1683883	ACY1	NM_000666.1	ACY1	3	Homo sapiens aminoacylase 1 (ACY1), mRNA.	ACY1D; ACYLASE	95	3p21.1e	8.82136	8.74433	9.11181	8.76626	8.63161	8.16385
ILMN_1670193	ACY3 ||Homo sapiens aspartoacylase (aminocyclase) 3 (ACY3), mRNA. ||ILMN_1670193	ACY3	NM_080658.1	ACY3	11	Homo sapiens aspartoacylase (aminocyclase) 3 (ACY3), mRNA.	HCBP1; ACY-3; MGC9740	91703	11q13.2a	6.57077	6.57092	6.51822	6.60866	6.59619	6.59872
ILMN_2319825	ACYP1 ||Homo sapiens acylphosphatase 1, erythrocyte (common) type (ACYP1), transcript variant 1, mRNA. ||ILMN_2319825	ACYP1	NM_001107.3	ACYP1	14	Homo sapiens acylphosphatase 1, erythrocyte (common) type (ACYP1), transcript variant 1, mRNA.	ACYPE	97	14q24.3b	8.55758	8.73478	8.83143	8.91624	8.87391	8.79386
ILMN_1694233	ACYP1 ||Homo sapiens acylphosphatase 1, erythrocyte (common) type (ACYP1), transcript variant 1, mRNA. ||ILMN_1694233	ACYP1	NM_203488.1	ACYP1	14	Homo sapiens acylphosphatase 1, erythrocyte (common) type (ACYP1), transcript variant 1, mRNA.	ACYPE	97	14q24.3b	9.5523	9.43944	9.59926	9.72422	9.6773	9.67812
ILMN_1686432	ACYP1 ||Homo sapiens acylphosphatase 1, erythrocyte (common) type (ACYP1), transcript variant 2, mRNA. ||ILMN_1686432	ACYP1	NM_203488.1	ACYP1	14	Homo sapiens acylphosphatase 1, erythrocyte (common) type (ACYP1), transcript variant 2, mRNA.	ACYPE	97	14q24.3b	7.04963	7.17323	6.92932	7.30268	7.04821	7.03232
ILMN_1697550	ACYP2 ||Homo sapiens acylphosphatase 2, muscle type (ACYP2), mRNA. ||ILMN_1697550	ACYP2	NM_138448.2	ACYP2	2	Homo sapiens acylphosphatase 2, muscle type (ACYP2), mRNA.	ACYP; ACYM	98	2p16.2a	6.84862	6.71094	6.77149	6.85449	6.8212	6.75622
ILMN_2158705	ACYP2 ||Homo sapiens acylphosphatase 2, muscle type (ACYP2), mRNA. ||ILMN_2158705	ACYP2	NM_138448.2	ACYP2	2	Homo sapiens acylphosphatase 2, muscle type (ACYP2), mRNA.	ACYP; ACYM	98	2p16.2a	7.50859	7.51317	7.47695	7.39909	7.35447	7.17941
ILMN_1803686	ADA ||Homo sapiens adenosine deaminase (ADA), mRNA. ||ILMN_1803686	ADA	NM_000022.2	ADA	20	Homo sapiens adenosine deaminase (ADA), mRNA.		100	20q13.12a	7.9629	8.1282	8.17717	8.44203	8.19451	8.21931
ILMN_1745580	ADAD1 ||Homo sapiens adenosine deaminase domain containing 1 (testis-specific) (ADAD1), mRNA. ||ILMN_1745580	ADAD1	NM_139243.1	ADAD1	4	Homo sapiens adenosine deaminase domain containing 1 (testis-specific) (ADAD1), mRNA.	Tenr; FLJ32741	132612	4q27d	6.66221	6.53029	6.73512	6.7786	6.69697	6.49346
ILMN_1745108	ADAD2 ||Homo sapiens adenosine deaminase domain containing 2 (ADAD2), mRNA. ||ILMN_1745108	ADAD2	NM_139174.2	ADAD2	16	Homo sapiens adenosine deaminase domain containing 2 (ADAD2), mRNA.	TENRL; FLJ00337	161931	16q24.1a	6.49057	6.66945	6.46581	6.52184	6.4851	6.54905
ILMN_1725043	ADAL ||Homo sapiens adenosine deaminase-like (ADAL), mRNA. ||ILMN_1725043	ADAL	NM_001012969.1	ADAL	15	Homo sapiens adenosine deaminase-like (ADAL), mRNA.	FLJ44620; DKFZp313B2137	161823	15q15.3a	7.57024	7.35738	7.49913	7.5263	7.51088	7.44319
ILMN_2148360	ADAM10 ||Homo sapiens ADAM metallopeptidase domain 10 (ADAM10), mRNA. ||ILMN_2148360	ADAM10	NM_001110.2	ADAM10	15	Homo sapiens ADAM metallopeptidase domain 10 (ADAM10), mRNA.	CD156c; HsT18717; kuz; MADM	102	15q22.1b	8.1126	7.82788	7.5691	7.83169	7.85829	7.80465
ILMN_1718946	ADAM10 ||Homo sapiens ADAM metallopeptidase domain 10 (ADAM10), mRNA. ||ILMN_1718946	ADAM10	NM_001110.2	ADAM10	15	Homo sapiens ADAM metallopeptidase domain 10 (ADAM10), mRNA.	CD156c; HsT18717; kuz; MADM	102	15q22.1b	8.86161	8.77587	8.67044	8.43767	8.80394	8.68503
ILMN_1711374	ADAM11 ||Homo sapiens ADAM metallopeptidase domain 11 (ADAM11), mRNA. ||ILMN_1711374	ADAM11	NM_002390.3	ADAM11	17	Homo sapiens ADAM metallopeptidase domain 11 (ADAM11), mRNA.	MDC	4185	17q21.31c	6.75822	6.74578	6.78699	6.70915	6.81224	6.69585
ILMN_1726266	ADAM12 ||Homo sapiens ADAM metallopeptidase domain 12 (meltrin alpha) (ADAM12), transcript variant 2, mRNA. ||ILMN_1726266	ADAM12	NM_021641.2	ADAM12	10	Homo sapiens ADAM metallopeptidase domain 12 (meltrin alpha) (ADAM12), transcript variant 2, mRNA.	MLTN; MCMP; MLTNA; MCMPMltna	8038	10q26.2a	6.71122	6.70694	6.67002	6.64342	6.64198	6.67652
ILMN_1705689	ADAM12 ||Homo sapiens ADAM metallopeptidase domain 12 (meltrin alpha) (ADAM12), transcript variant 1, mRNA. ||ILMN_1705689	ADAM12	NM_003474.3	ADAM12	10	Homo sapiens ADAM metallopeptidase domain 12 (meltrin alpha) (ADAM12), transcript variant 1, mRNA.	MLTN; MCMP; MLTNA; MCMPMltna	8038	10q26.2a	6.71053	6.69223	6.75034	6.76129	6.76845	6.87049
ILMN_1785393	ADAM12 ||Homo sapiens ADAM metallopeptidase domain 12 (meltrin alpha) (ADAM12), transcript variant 1, mRNA. ||ILMN_1785393	ADAM12	NM_021641.2	ADAM12	10	Homo sapiens ADAM metallopeptidase domain 12 (meltrin alpha) (ADAM12), transcript variant 1, mRNA.	MLTN; MCMP; MLTNA; MCMPMltna	8038	10q26.2a	6.68285	6.58946	6.55536	6.55213	6.76022	6.64328
ILMN_2384544	ADAM15 ||Homo sapiens ADAM metallopeptidase domain 15 (ADAM15), transcript variant 2, mRNA. ||ILMN_2384544	ADAM15	NM_003815.3	ADAM15	1	Homo sapiens ADAM metallopeptidase domain 15 (ADAM15), transcript variant 2, mRNA.	MDC15	8751	1q21.3e-q22a	9.07772	9.2754	9.22867	9.41316	9.0354	9.33568
ILMN_1756920	ADAM15 ||Homo sapiens ADAM metallopeptidase domain 15 (ADAM15), transcript variant 4, mRNA. ||ILMN_1756920	ADAM15	NM_207195.1	ADAM15	1	Homo sapiens ADAM metallopeptidase domain 15 (ADAM15), transcript variant 4, mRNA.	MDC15	8751	1q21.3e-q22a	10.2324	9.99717	10.6725	10.6407	10.652	10.6176
ILMN_1799728	ADAM15 ||PREDICTED: Homo sapiens ADAM metallopeptidase domain 15 (metargidin) (ADAM15), mRNA. ||ILMN_1799728	ADAM15	XM_937888.1	ADAM15		PREDICTED: Homo sapiens ADAM metallopeptidase domain 15 (metargidin) (ADAM15), mRNA.		8751	1q21.3e-q22a	7.39378	7.38664	7.54365	7.53099	7.42509	7.35526
ILMN_1751500	ADAM15 ||Homo sapiens ADAM metallopeptidase domain 15 (ADAM15), transcript variant 4, mRNA. ||ILMN_1751500	ADAM15	XM_937888.1	ADAM15	1	Homo sapiens ADAM metallopeptidase domain 15 (ADAM15), transcript variant 4, mRNA.	MDC15	8751	1q21.3e-q22a	7.32301	7.20418	7.34119	7.24422	7.38111	7.35588
ILMN_2121068	ADAM17 ||Homo sapiens ADAM metallopeptidase domain 17 (ADAM17), mRNA. ||ILMN_2121068	ADAM17	NM_003183.4	ADAM17	2	Homo sapiens ADAM metallopeptidase domain 17 (ADAM17), mRNA.	MGC71942; CD156b; TACE; cSVP	6868	2p25.1d	8.47675	8.68822	8.50208	8.3658	8.69961	8.47025
ILMN_1765779	ADAM17 ||Homo sapiens ADAM metallopeptidase domain 17 (ADAM17), mRNA. ||ILMN_1765779	ADAM17	NM_003183.4	ADAM17	2	Homo sapiens ADAM metallopeptidase domain 17 (ADAM17), mRNA.	MGC71942; CD156b; TACE; cSVP	6868	2p25.1d	7.09085	6.93946	7.04023	7.11987	7.04658	7.20016
ILMN_2201386	ADAM18 ||Homo sapiens ADAM metallopeptidase domain 18 (ADAM18), mRNA. ||ILMN_2201386	ADAM18	NM_014237.1	ADAM18	8	Homo sapiens ADAM metallopeptidase domain 18 (ADAM18), mRNA.	MGC41836; ADAM27; MGC88272; tMDCIII	8749	8p11.22b-p11.22a	6.51001	6.6453	6.52482	6.52089	6.54226	6.59813
ILMN_1682225	ADAM19 ||Homo sapiens ADAM metallopeptidase domain 19 (meltrin beta) (ADAM19), transcript variant 1, mRNA. ||ILMN_1682225	ADAM19	NM_023038.3	ADAM19	5	Homo sapiens ADAM metallopeptidase domain 19 (meltrin beta) (ADAM19), transcript variant 1, mRNA.	MADDAM; FKSG34; MLTNB	8728	5q33.3b	6.53419	6.45779	6.55305	6.55029	6.58601	6.65592
ILMN_1788481	ADAM19 ||Homo sapiens ADAM metallopeptidase domain 19 (meltrin beta) (ADAM19), mRNA. ||ILMN_1788481	ADAM19	NM_023038.3	ADAM19	5	Homo sapiens ADAM metallopeptidase domain 19 (meltrin beta) (ADAM19), mRNA.	MADDAM; FKSG34; MLTNB	8728	5q33.3b	6.6097	6.62483	6.53169	6.55244	6.55781	6.60615
ILMN_1713751	ADAM19 ||Homo sapiens ADAM metallopeptidase domain 19 (meltrin beta) (ADAM19), mRNA. ||ILMN_1713751	ADAM19	NM_033274.2	ADAM19	5	Homo sapiens ADAM metallopeptidase domain 19 (meltrin beta) (ADAM19), mRNA.	MADDAM; FKSG34; MLTNB	8728	5q33.3b	8.43725	8.56487	9.15355	7.84009	7.97825	7.62022
ILMN_1662675	ADAM2 ||Homo sapiens ADAM metallopeptidase domain 2 (ADAM2), mRNA. ||ILMN_1662675	ADAM2	NM_001464.3	ADAM2	8	Homo sapiens ADAM metallopeptidase domain 2 (ADAM2), mRNA.	PH30; CRYN1; FTNB; CRYN2; PH-30b	2515	8p11.22a	6.80206	6.72887	6.57833	6.88582	6.7443	6.82043
ILMN_1737629	ADAM20 ||Homo sapiens ADAM metallopeptidase domain 20 (ADAM20), mRNA. ||ILMN_1737629	ADAM20	NM_003814.4	ADAM20	14	Homo sapiens ADAM metallopeptidase domain 20 (ADAM20), mRNA.		8748	14q24.2a	6.55934	6.52685	6.46041	6.5168	6.41937	6.52419
ILMN_1812112	ADAM21 ||Homo sapiens ADAM metallopeptidase domain 21 (ADAM21), mRNA. ||ILMN_1812112	ADAM21	NM_003813.2	ADAM21	14	Homo sapiens ADAM metallopeptidase domain 21 (ADAM21), mRNA.	ADAM31; MGC125389	8747	14q24.2a	6.49009	6.78647	6.59738	6.53636	6.44079	6.65693
ILMN_3241313	ADAM21P ||Homo sapiens ADAM metallopeptidase domain 21 pseudogene (ADAM21P), non-coding RNA. ||ILMN_3241313	ADAM21P	NR_003951.1	ADAM21P	14	Homo sapiens ADAM metallopeptidase domain 21 pseudogene (ADAM21P), non-coding RNA.		145241	14q24.2a	6.63474	6.6222	6.63387	6.7389	6.61618	6.5935
ILMN_1675210	ADAM22 ||Homo sapiens ADAM metallopeptidase domain 22 (ADAM22), transcript variant 1, mRNA. ||ILMN_1675210	ADAM22	NM_004194.2	ADAM22	7	Homo sapiens ADAM metallopeptidase domain 22 (ADAM22), transcript variant 1, mRNA.	MDC2; MGC149832	53616	7q21.12b	6.80155	6.66534	6.68229	6.54396	6.66576	6.54967
ILMN_1706302	ADAM22 ||Homo sapiens ADAM metallopeptidase domain 22 (ADAM22), transcript variant 2, mRNA. ||ILMN_1706302	ADAM22	NM_021722.2	ADAM22	7	Homo sapiens ADAM metallopeptidase domain 22 (ADAM22), transcript variant 2, mRNA.	MGC149832; MDC2	53616	7q21.12b	6.63023	6.60363	6.60006	6.7343	6.5803	6.73132
ILMN_2351754	ADAM22 ||Homo sapiens ADAM metallopeptidase domain 22 (ADAM22), transcript variant 5, mRNA. ||ILMN_2351754	ADAM22	NM_021721.2	ADAM22	7	Homo sapiens ADAM metallopeptidase domain 22 (ADAM22), transcript variant 5, mRNA.	MDC2; MGC149832	53616	7q21.12b	6.47946	6.65535	6.69474	6.47622	6.46842	6.50144
ILMN_2060086	ADAM23 ||Homo sapiens ADAM metallopeptidase domain 23 (ADAM23), mRNA. ||ILMN_2060086	ADAM23	NM_003812.2	ADAM23	2	Homo sapiens ADAM metallopeptidase domain 23 (ADAM23), mRNA.	MDC3	8745	2q33.3b	7.1102	6.98664	7.12402	6.82744	6.90424	6.91468
ILMN_1664236	ADAM28 ||Homo sapiens ADAM metallopeptidase domain 28 (ADAM28), transcript variant 3, mRNA. ||ILMN_1664236	ADAM28	NM_021777.2	ADAM28	8	Homo sapiens ADAM metallopeptidase domain 28 (ADAM28), transcript variant 3, mRNA.	MDC-Ls; MDC-Lm; MDCL; eMDCII; ADAM23	10863	8p21.2d	6.69237	6.56742	6.76301	6.52982	6.46581	6.76368
ILMN_1664631	ADAM28 ||Homo sapiens ADAM metallopeptidase domain 28 (ADAM28), transcript variant 3, mRNA. ||ILMN_1664631	ADAM28	NM_021777.2	ADAM28	8	Homo sapiens ADAM metallopeptidase domain 28 (ADAM28), transcript variant 3, mRNA.	MDC-Ls; MDC-Lm; MDCL; eMDCII; ADAM23	10863	8p21.2d	6.54535	6.55811	6.56392	6.65292	6.47476	6.62965
ILMN_1802100	ADAM28 ||Homo sapiens ADAM metallopeptidase domain 28 (ADAM28), transcript variant 1, mRNA. ||ILMN_1802100	ADAM28	NM_014265.3	ADAM28	8	Homo sapiens ADAM metallopeptidase domain 28 (ADAM28), transcript variant 1, mRNA.	eMDCII; MDC-Ls; ADAM23; MDC-Lm; MDCL	10863	8p21.2d	6.4801	6.4663	6.49601	6.57061	6.43496	6.52388
ILMN_2194158	ADAM29 ||Homo sapiens ADAM metallopeptidase domain 29 (ADAM29), mRNA. ||ILMN_2194158	ADAM29	NM_014269.3	ADAM29	4	Homo sapiens ADAM metallopeptidase domain 29 (ADAM29), mRNA.	svph1	11086	4q34.1d	6.68018	6.61794	6.68243	6.45582	6.53013	6.76315
ILMN_2100871	ADAM30 ||Homo sapiens ADAM metallopeptidase domain 30 (ADAM30), mRNA. ||ILMN_2100871	ADAM30	NM_021794.2	ADAM30	1	Homo sapiens ADAM metallopeptidase domain 30 (ADAM30), mRNA.	svph4	11085	1p12a	6.60318	6.606	6.57879	6.74349	6.57334	6.61235
ILMN_1806841	ADAM32 ||Homo sapiens ADAM metallopeptidase domain 32 (ADAM32), mRNA. ||ILMN_1806841	ADAM32	XM_940500.1	ADAM32	8	Homo sapiens ADAM metallopeptidase domain 32 (ADAM32), mRNA.	FLJ29004; FLJ26299	203102	8p11.23b-p11.23a	6.82349	6.54148	6.71918	6.75489	6.66463	6.67821
ILMN_1798045	ADAM32 ||Homo sapiens ADAM metallopeptidase domain 32 (ADAM32), mRNA. ||ILMN_1798045	ADAM32	NM_145004.4	ADAM32	8	Homo sapiens ADAM metallopeptidase domain 32 (ADAM32), mRNA.	FLJ29004; FLJ26299	203102	8p11.23b-p11.23a	6.8653	6.54674	6.72506	6.71452	6.5549	6.75596
ILMN_2293012	ADAM32 ||Homo sapiens ADAM metallopeptidase domain 32 (ADAM32), mRNA. ||ILMN_2293012	ADAM32	NM_145004.4	ADAM32	8	Homo sapiens ADAM metallopeptidase domain 32 (ADAM32), mRNA.	FLJ29004; FLJ26299	203102	8p11.23b-p11.23a	6.60036	6.46972	6.52763	6.58736	6.61058	6.86481
ILMN_1703383	ADAM32 ||PREDICTED: Homo sapiens ADAM metallopeptidase domain 32 (ADAM32), mRNA. ||ILMN_1703383	ADAM32	XM_940500.1	ADAM32		PREDICTED: Homo sapiens ADAM metallopeptidase domain 32 (ADAM32), mRNA.		203102	8p11.23b-p11.23a	6.75969	6.84862	6.81147	6.80387	6.65392	6.77597
ILMN_1651657	ADAM33 ||Homo sapiens ADAM metallopeptidase domain 33 (ADAM33), transcript variant 1, mRNA. ||ILMN_1651657	ADAM33	NM_025220.2	ADAM33	20	Homo sapiens ADAM metallopeptidase domain 33 (ADAM33), transcript variant 1, mRNA.	FLJ36751; DKFZp434K0521; MGC149823; DJ964F7.1; MGC71889; FLJ35308	80332	20p13b	6.61883	6.50112	6.60837	6.71672	6.66491	6.66775
ILMN_1671297	ADAM33 ||Homo sapiens ADAM metallopeptidase domain 33 (ADAM33), transcript variant 2, mRNA. ||ILMN_1671297	ADAM33	NM_153202.1	ADAM33	20	Homo sapiens ADAM metallopeptidase domain 33 (ADAM33), transcript variant 2, mRNA.	DKFZp434K0521; FLJ36751; MGC149823; DJ964F7.1; MGC71889; FLJ35308	80332	20p13b	6.49185	6.65721	6.5472	6.69613	6.61809	6.65835
ILMN_1669486	ADAM3A ||Homo sapiens ADAM metallopeptidase domain 3A (cyritestin 1) (ADAM3A) on chromosome 8. ||ILMN_1669486	ADAM3A	XM_498330.2	ADAM3A	8	Homo sapiens ADAM metallopeptidase domain 3A (cyritestin 1) (ADAM3A) on chromosome 8.	CYRN1; ADAM3; tMDCI	1587	8p11.23a	6.67567	6.62732	6.67115	6.5659	6.68145	6.66676
ILMN_1795204	ADAM3A ||Homo sapiens ADAM metallopeptidase domain 3A (cyritestin 1) (ADAM3A) on chromosome 8. ||ILMN_1795204	ADAM3A	NR_001569.1	ADAM3A	8	Homo sapiens ADAM metallopeptidase domain 3A (cyritestin 1) (ADAM3A) on chromosome 8.	CYRN1; ADAM3; tMDCI	1587	8p11.23a	6.65292	6.66519	6.70183	6.79064	6.60526	6.71301
ILMN_2223911	ADAM3A ||Homo sapiens ADAM metallopeptidase domain 3A (cyritestin 1) (ADAM3A) on chromosome 8. ||ILMN_2223911	ADAM3A	NR_001569.1	ADAM3A	8	Homo sapiens ADAM metallopeptidase domain 3A (cyritestin 1) (ADAM3A) on chromosome 8.	CYRN1; ADAM3; tMDCI	1587	8p11.23a	6.56377	6.44593	6.64429	6.53481	6.70252	6.63778
ILMN_1685531	ADAM5 ||PREDICTED: Homo sapiens ADAM metallopeptidase domain 5, transcript variant 1 (ADAM5), misc RNA. ||ILMN_1685531	ADAM5	XR_001283.1	ADAM5		PREDICTED: Homo sapiens ADAM metallopeptidase domain 5, transcript variant 1 (ADAM5), misc RNA.		255926	8p11.23a	6.67779	6.68285	6.51128	6.70584	6.56849	6.57092
ILMN_1764554	ADAM5 ||PREDICTED: Homo sapiens ADAM metallopeptidase domain 5, transcript variant 4 (ADAM5), misc RNA. ||ILMN_1764554	ADAM5	XR_001286.1	ADAM5		PREDICTED: Homo sapiens ADAM metallopeptidase domain 5, transcript variant 4 (ADAM5), misc RNA.		255926	8p11.23a	6.49633	6.60615	6.76182	6.61868	6.77439	6.74456
ILMN_2302214	ADAM5P ||Homo sapiens ADAM metallopeptidase domain 5 pseudogene (ADAM5P), non-coding RNA. XR_001288 XR_001289 ||ILMN_2302214	ADAM5P	NR_001448.1	ADAM5P	8	Homo sapiens ADAM metallopeptidase domain 5 pseudogene (ADAM5P), non-coding RNA. XR_001288 XR_001289	TMDCII; ADAM5	255926	8p11.23a	6.55474	6.5281	6.43029	6.51538	6.60036	6.53185
ILMN_1783312	ADAM6 ||Homo sapiens ADAM metallopeptidase domain 6 (pseudogene) (ADAM6), non-coding RNA. ||ILMN_1783312	ADAM6	NR_002224.1	ADAM6	14	Homo sapiens ADAM metallopeptidase domain 6 (pseudogene) (ADAM6), non-coding RNA.	tMDCIV; C14orf96	8755	14q32.33d	6.73037	6.77149	6.64458	6.74456	6.71452	6.67793
ILMN_2143210	ADAM6 ||Homo sapiens ADAM metallopeptidase domain 6 (pseudogene) (ADAM6), non-coding RNA. ||ILMN_2143210	ADAM6	NR_002224.1	ADAM6	14	Homo sapiens ADAM metallopeptidase domain 6 (pseudogene) (ADAM6), non-coding RNA.	tMDCIV; C14orf96	8755	14q32.33d	6.65464	6.66619	6.60229	6.60274	6.52701	6.65935
ILMN_1750294	ADAM7 ||Homo sapiens ADAM metallopeptidase domain 7 (ADAM7), mRNA. ||ILMN_1750294	ADAM7	NM_003817.1	ADAM7	8	Homo sapiens ADAM metallopeptidase domain 7 (ADAM7), mRNA.	EAPI; GP-83	8756	8p21.2d-p21.2c	6.6011	6.6476	6.55075	6.7174	6.59828	6.57803
ILMN_1708348	ADAM8 ||Homo sapiens ADAM metallopeptidase domain 8 (ADAM8), mRNA. ||ILMN_1708348	ADAM8	NM_001109.2	ADAM8	10	Homo sapiens ADAM metallopeptidase domain 8 (ADAM8), mRNA.	MS2; CD156; MGC134985	101	10q26.3f	6.66832	6.70224	6.59634	6.67059	6.61014	6.57546
ILMN_1727524	ADAM9 ||Homo sapiens ADAM metallopeptidase domain 9 (meltrin gamma) (ADAM9), transcript variant 1, mRNA. ||ILMN_1727524	ADAM9	NM_003816.2	ADAM9	8	Homo sapiens ADAM metallopeptidase domain 9 (meltrin gamma) (ADAM9), transcript variant 1, mRNA.	MDC9; KIAA0021; Mltng; MCMP	8754	8p11.23b	8.65324	8.52152	8.20979	7.8301	8.21281	7.74886
ILMN_1716909	ADAMDEC1 ||Homo sapiens ADAM-like, decysin 1 (ADAMDEC1), mRNA. ||ILMN_1716909	ADAMDEC1	NM_014479.2	ADAMDEC1	8	Homo sapiens ADAM-like, decysin 1 (ADAMDEC1), mRNA.	M12.219	27299	8p21.2d	6.60274	6.46074	6.75221	6.73809	6.51017	6.472
ILMN_2103107	ADAMDEC1 ||Homo sapiens ADAM-like, decysin 1 (ADAMDEC1), mRNA. ||ILMN_2103107	ADAMDEC1	NM_014479.2	ADAMDEC1	8	Homo sapiens ADAM-like, decysin 1 (ADAMDEC1), mRNA.	M12.219	27299	8p21.2d	6.69446	6.71383	6.63851	6.57259	6.64947	6.5292
ILMN_1673566	ADAMTS1 ||Homo sapiens ADAM metallopeptidase with thrombospondin type 1 motif, 1 (ADAMTS1), mRNA. ||ILMN_1673566	ADAMTS1	NM_006988.3	ADAMTS1	21	Homo sapiens ADAM metallopeptidase with thrombospondin type 1 motif, 1 (ADAMTS1), mRNA.	KIAA1346; C3-C5; METH1	9510	21q21.3a	9.6175	9.72797	9.90466	9.59524	9.66605	9.62218
ILMN_1751168	ADAMTS10 ||Homo sapiens ADAM metallopeptidase with thrombospondin type 1 motif, 10 (ADAMTS10), mRNA. ||ILMN_1751168	ADAMTS10	NM_030957.2	ADAMTS10	19	Homo sapiens ADAM metallopeptidase with thrombospondin type 1 motif, 10 (ADAMTS10), mRNA.	WMS; ADAM-TS10	81794	19p13.2d	6.71672	6.49985	6.79116	6.63546	6.58286	6.64731
ILMN_1660970	ADAMTS12 ||Homo sapiens ADAM metallopeptidase with thrombospondin type 1 motif, 12 (ADAMTS12), mRNA. ||ILMN_1660970	ADAMTS12	NM_030955.2	ADAMTS12	5	Homo sapiens ADAM metallopeptidase with thrombospondin type 1 motif, 12 (ADAMTS12), mRNA.	PRO4389	81792	5p13.3a	6.58886	6.5809	6.61853	6.47427	6.55075	6.63459
ILMN_1787386	ADAMTS13 ||Homo sapiens ADAM metallopeptidase with thrombospondin type 1 motif, 13 (ADAMTS13), transcript variant 2, mRNA. ||ILMN_1787386	ADAMTS13	NM_139028.2	ADAMTS13	9	Homo sapiens ADAM metallopeptidase with thrombospondin type 1 motif, 13 (ADAMTS13), transcript variant 2, mRNA.	FLJ42993; C9orf8; MGC118900; VWFCP; DKFZp434C2322; MGC118899; vWF-CP; TTP	11093	9q34.2a	6.61117	6.6761	6.44427	6.76739	6.58901	6.54489
ILMN_2286570	ADAMTS13 ||Homo sapiens ADAM metallopeptidase with thrombospondin type 1 motif, 13 (ADAMTS13), transcript variant 1, mRNA. ||ILMN_2286570	ADAMTS13	NM_139025.2	ADAMTS13	9	Homo sapiens ADAM metallopeptidase with thrombospondin type 1 motif, 13 (ADAMTS13), transcript variant 1, mRNA.	FLJ42993; C9orf8; MGC118900; VWFCP; DKFZp434C2322; MGC118899; vWF-CP; TTP	11093	9q34.2a	6.48091	6.56194	6.5168	6.61456	6.50319	6.45796
ILMN_2413732	ADAMTS13 ||Homo sapiens ADAM metallopeptidase with thrombospondin type 1 motif, 13 (ADAMTS13), transcript variant 2, mRNA. ||ILMN_2413732	ADAMTS13	NM_139027.2	ADAMTS13	9	Homo sapiens ADAM metallopeptidase with thrombospondin type 1 motif, 13 (ADAMTS13), transcript variant 2, mRNA.	FLJ42993; C9orf8; MGC118900; VWFCP; DKFZp434C2322; MGC118899; vWF-CP; TTP	11093	9q34.2a	6.69641	6.83592	6.59694	6.78633	6.70584	6.7046
ILMN_1873412	ADAMTS14 ||Homo sapiens ADAM metallopeptidase with thrombospondin type 1 motif, 14 (ADAMTS14), transcript variant 2, mRNA. ||ILMN_1873412	ADAMTS14	Hs.352156	ADAMTS14	10	Homo sapiens ADAM metallopeptidase with thrombospondin type 1 motif, 14 (ADAMTS14), transcript variant 2, mRNA.	FLJ32820	140766	10q22.1b	6.63459	6.61442	6.68608	6.68271	6.77939	6.62512
ILMN_1676452	ADAMTS14 ||Homo sapiens ADAM metallopeptidase with thrombospondin type 1 motif, 14 (ADAMTS14), transcript variant 2, mRNA. ||ILMN_1676452	ADAMTS14	NM_139155.1	ADAMTS14	10	Homo sapiens ADAM metallopeptidase with thrombospondin type 1 motif, 14 (ADAMTS14), transcript variant 2, mRNA.	FLJ32820	140766	10q22.1b	6.63387	6.54086	6.54859	6.43679	6.51901	6.49873
ILMN_2358134	ADAMTS14 ||Homo sapiens ADAM metallopeptidase with thrombospondin type 1 motif, 14 (ADAMTS14), transcript variant 1, mRNA. ||ILMN_2358134	ADAMTS14	NM_139155.2	ADAMTS14	10	Homo sapiens ADAM metallopeptidase with thrombospondin type 1 motif, 14 (ADAMTS14), transcript variant 1, mRNA.	FLJ32820	140766	10q22.1b	6.56803	6.5691	6.68734	6.51286	6.72356	6.58782
ILMN_1683781	ADAMTS15 ||Homo sapiens ADAM metallopeptidase with thrombospondin type 1 motif, 15 (ADAMTS15), mRNA. ||ILMN_1683781	ADAMTS15	NM_139055.1	ADAMTS15	11	Homo sapiens ADAM metallopeptidase with thrombospondin type 1 motif, 15 (ADAMTS15), mRNA.	MGC126403	170689	11q24.3c	6.60422	6.76315	6.66192	6.75515	6.78908	6.75649
ILMN_1726247	ADAMTS16 ||Homo sapiens ADAM metallopeptidase with thrombospondin type 1 motif, 16 (ADAMTS16), mRNA. ||ILMN_1726247	ADAMTS16	NM_139056.1	ADAMTS16	5	Homo sapiens ADAM metallopeptidase with thrombospondin type 1 motif, 16 (ADAMTS16), mRNA.		170690	5p15.32b-p15.32a	6.57183	6.56834	6.50048	6.63691	6.48655	6.59976
ILMN_1682989	ADAMTS17 ||Homo sapiens ADAM metallopeptidase with thrombospondin type 1 motif, 17 (ADAMTS17), mRNA. ||ILMN_1682989	ADAMTS17	NM_139057.1	ADAMTS17	15	Homo sapiens ADAM metallopeptidase with thrombospondin type 1 motif, 17 (ADAMTS17), mRNA.	FLJ16363; FLJ32769	170691	15q26.3c	6.63575	6.66959	6.63416	6.85549	6.80452	6.76421
ILMN_1739872	ADAMTS18 ||Homo sapiens ADAM metallopeptidase with thrombospondin type 1 motif, 18 (ADAMTS18), mRNA. ||ILMN_1739872	ADAMTS18	NM_139054.2	ADAMTS18	16	Homo sapiens ADAM metallopeptidase with thrombospondin type 1 motif, 18 (ADAMTS18), mRNA.	ADAMTS21	170692	16q23.1c	6.59051	6.65978	6.69488	6.70888	6.6222	6.69139
ILMN_1770152	ADAMTS18 ||Homo sapiens ADAM metallopeptidase with thrombospondin type 1 motif, 18 (ADAMTS18), mRNA. ||ILMN_1770152	ADAMTS18	NM_199355.1	ADAMTS18	16	Homo sapiens ADAM metallopeptidase with thrombospondin type 1 motif, 18 (ADAMTS18), mRNA.	ADAMTS21	170692	16q23.1c	6.42844	6.63865	6.57803	6.52904	6.44692	6.51191
ILMN_1656171	ADAMTS19 ||Homo sapiens ADAM metallopeptidase with thrombospondin type 1 motif, 19 (ADAMTS19), mRNA. ||ILMN_1656171	ADAMTS19	NM_133638.2	ADAMTS19	5	Homo sapiens ADAM metallopeptidase with thrombospondin type 1 motif, 19 (ADAMTS19), mRNA.		171019	5q23.3b-q23.3c	6.60674	6.60407	6.66334	6.58376	6.51633	6.67765
ILMN_1796628	ADAMTS2 ||Homo sapiens ADAM metallopeptidase with thrombospondin type 1 motif, 2 (ADAMTS2), transcript variant 1, mRNA. ||ILMN_1796628	ADAMTS2	NM_014244.1	ADAMTS2	5	Homo sapiens ADAM metallopeptidase with thrombospondin type 1 motif, 2 (ADAMTS2), transcript variant 1, mRNA.	PCINP; hPCPNI; ADAMTS-3; NPI; ADAM-TS2; PCPNI	9509	5q35.3d	6.68412	6.64039	6.66121	6.70113	6.71932	6.73998
ILMN_1811765	ADAMTS2 ||Homo sapiens ADAM metallopeptidase with thrombospondin type 1 motif, 2 (ADAMTS2), transcript variant 2, mRNA. ||ILMN_1811765	ADAMTS2	NM_021599.1	ADAMTS2	5	Homo sapiens ADAM metallopeptidase with thrombospondin type 1 motif, 2 (ADAMTS2), transcript variant 2, mRNA.	PCINP; ADAMTS-3; hPCPNI; NPI; ADAM-TS2; PCPNI	9509	5q35.3d	6.72219	6.5944	6.72792	6.91169	6.57788	6.69752
ILMN_1791795	ADAMTS20 ||Homo sapiens ADAM metallopeptidase with thrombospondin type 1 motif, 20 (ADAMTS20), transcript variant 2, mRNA. ||ILMN_1791795	ADAMTS20	NM_175851.1	ADAMTS20	12	Homo sapiens ADAM metallopeptidase with thrombospondin type 1 motif, 20 (ADAMTS20), transcript variant 2, mRNA.	GON-1	80070	12q12f	6.64847	6.72492	6.70086	6.51523	6.58961	6.58856
ILMN_1787908	ADAMTS20 ||Homo sapiens ADAM metallopeptidase with thrombospondin type 1 motif, 20 (ADAMTS20), mRNA. ||ILMN_1787908	ADAMTS20	NM_175851.1	ADAMTS20	12	Homo sapiens ADAM metallopeptidase with thrombospondin type 1 motif, 20 (ADAMTS20), mRNA.	GON-1	80070	12q12f	6.44361	6.60066	6.53621	6.44841	6.5452	6.57577
ILMN_1651717	ADAMTS20 ||Homo sapiens ADAM metallopeptidase with thrombospondin type 1 motif, 20 (ADAMTS20), mRNA. ||ILMN_1651717	ADAMTS20	NM_025003.2	ADAMTS20	12	Homo sapiens ADAM metallopeptidase with thrombospondin type 1 motif, 20 (ADAMTS20), mRNA.	GON-1	80070	12q12f	6.63343	6.81224	6.57773	6.66988	6.56255	6.68145
ILMN_1703803	ADAMTS3 ||Homo sapiens ADAM metallopeptidase with thrombospondin type 1 motif, 3 (ADAMTS3), mRNA. ||ILMN_1703803	ADAMTS3	NM_014243.1	ADAMTS3	4	Homo sapiens ADAM metallopeptidase with thrombospondin type 1 motif, 3 (ADAMTS3), mRNA.	KIAA0366; ADAMTS-4	9508	4q13.3c	6.68047	6.7343	6.78241	6.91886	6.74228	6.61353
ILMN_2092933	ADAMTS4 ||Homo sapiens ADAM metallopeptidase with thrombospondin type 1 motif, 4 (ADAMTS4), mRNA. ||ILMN_2092933	ADAMTS4	NM_005099.3	ADAMTS4	1	Homo sapiens ADAM metallopeptidase with thrombospondin type 1 motif, 4 (ADAMTS4), mRNA.	ADAMTS-2; ADMP-1; KIAA0688; ADAMTS-4	9507	1q23.3a	6.58466	6.72356	6.52435	6.72506	6.53013	6.55336
ILMN_1681886	ADAMTS5 ||Homo sapiens ADAM metallopeptidase with thrombospondin type 1 motif, 5 (aggrecanase-2) (ADAMTS5), mRNA. ||ILMN_1681886	ADAMTS5	NM_007038.2	ADAMTS5	21	Homo sapiens ADAM metallopeptidase with thrombospondin type 1 motif, 5 (aggrecanase-2) (ADAMTS5), mRNA.	ADAMTS11; FLJ36738; ADMP-2	11096	21q21.3a	7.00697	6.71672	6.92873	6.90917	7.00988	6.83908
ILMN_1767362	ADAMTS6 ||Homo sapiens ADAM metallopeptidase with thrombospondin type 1 motif, 6 (ADAMTS6), mRNA. ||ILMN_1767362	ADAMTS6	NM_197941.2	ADAMTS6	5	Homo sapiens ADAM metallopeptidase with thrombospondin type 1 motif, 6 (ADAMTS6), mRNA.	ADAM-TS6	11174	5q12.3a-q12.3b	6.81686	6.68145	6.74281	6.76049	6.66078	6.62673
ILMN_3251322	ADAMTS7 ||Homo sapiens ADAM metallopeptidase with thrombospondin type 1 motif, 7 (ADAMTS7), mRNA. ||ILMN_3251322	ADAMTS7	NM_014272.3	ADAMTS7	15	Homo sapiens ADAM metallopeptidase with thrombospondin type 1 motif, 7 (ADAMTS7), mRNA.	DKFZp434H204; ADAM-TS7	11173	15q25.1a	6.66135	6.60303	6.72479	6.69947	6.54535	6.58736
ILMN_2211790	ADAMTS7 ||Homo sapiens ADAM metallopeptidase with thrombospondin type 1 motif, 7 (ADAMTS7), mRNA. ||ILMN_2211790	ADAMTS7	NM_014272.2	ADAMTS7	15	Homo sapiens ADAM metallopeptidase with thrombospondin type 1 motif, 7 (ADAMTS7), mRNA.	DKFZp434H204; ADAM-TS7	11173	15q25.1a	6.62117	6.59976	6.63575	6.52795	6.66064	6.82375
ILMN_1672403	ADAMTS8 ||Homo sapiens ADAM metallopeptidase with thrombospondin type 1 motif, 8 (ADAMTS8), mRNA. ||ILMN_1672403	ADAMTS8	NM_007037.3	ADAMTS8	11	Homo sapiens ADAM metallopeptidase with thrombospondin type 1 motif, 8 (ADAMTS8), mRNA.	METH2; ADAM-TS8	11095	11q24.3c	6.56178	6.66562	6.65907	6.69488	6.71149	6.73322
ILMN_1805543	ADAMTS9 ||Homo sapiens ADAM metallopeptidase with thrombospondin type 1 motif, 9 (ADAMTS9), mRNA. ||ILMN_1805543	ADAMTS9	NM_182920.1	ADAMTS9	3	Homo sapiens ADAM metallopeptidase with thrombospondin type 1 motif, 9 (ADAMTS9), mRNA.	KIAA1312; FLJ42955	56999	3p14.1d	8.46818	8.4019	8.20036	7.92374	7.92813	7.71555
ILMN_1706992	ADAMTSL1 ||Homo sapiens ADAMTS-like 1 (ADAMTSL1), transcript variant 3, mRNA. ||ILMN_1706992	ADAMTSL1	NM_139264.1	ADAMTSL1	9	Homo sapiens ADAMTS-like 1 (ADAMTSL1), transcript variant 3, mRNA.	MGC40193; ADAMTSR1	92949	9p22.2a-p22.1b	6.63561	6.59947	6.64659	6.73444	6.59664	6.63909
ILMN_1684919	ADAMTSL1 ||Homo sapiens ADAMTS-like 1 (ADAMTSL1), transcript variant 1, mRNA. ||ILMN_1684919	ADAMTSL1	NM_139238.1	ADAMTSL1	9	Homo sapiens ADAMTS-like 1 (ADAMTSL1), transcript variant 1, mRNA.	MGC40193; ADAMTSR1	92949	9p22.2a-p22.1b	6.67878	6.82018	6.68061	6.66761	6.63329	6.61868
ILMN_1727084	ADAMTSL1 ||Homo sapiens ADAMTS-like 1 (ADAMTSL1), transcript variant 4, mRNA. ||ILMN_1727084	ADAMTSL1	NM_152702.1	ADAMTSL1	9	Homo sapiens ADAMTS-like 1 (ADAMTSL1), transcript variant 4, mRNA.	FLJ46891; C9orf94; MGC118803; FLJ41032; MGC118805; MGC40193; ADAMTSR1; FLJ35283; DKFZp686L03130	92949	9p22.2a-p22.1b	6.63865	6.60199	6.8622	6.63532	6.7211	6.60851
ILMN_1705250	ADAMTSL1 ||Homo sapiens ADAMTS-like 1 (ADAMTSL1), transcript variant 2, mRNA. ||ILMN_1705250	ADAMTSL1	NM_052866.2	ADAMTSL1	9	Homo sapiens ADAMTS-like 1 (ADAMTSL1), transcript variant 2, mRNA.	FLJ46891; C9orf94; MGC118803; FLJ41032; MGC118805; MGC40193; ADAMTSR1; FLJ35283; DKFZp686L03130	92949	9p22.2a-p22.1b	6.47444	6.55781	6.55198	6.5741	6.55244	6.44989
ILMN_1722621	ADAMTSL1 ||Homo sapiens ADAMTS-like 1 (ADAMTSL1), transcript variant 2, mRNA. ||ILMN_1722621	ADAMTSL1	NM_052866.2	ADAMTSL1	9	Homo sapiens ADAMTS-like 1 (ADAMTSL1), transcript variant 2, mRNA.	FLJ46891; C9orf94; MGC118803; FLJ41032; MGC118805; MGC40193; ADAMTSR1; FLJ35283; DKFZp686L03130	92949	9p22.2a-p22.1b	6.56071	6.61589	6.56529	6.56255	6.41836	6.66107
ILMN_1721495	ADAMTSL2 ||Homo sapiens ADAMTS-like 2 (ADAMTSL2), mRNA. ||ILMN_1721495	ADAMTSL2	NM_014694.2	ADAMTSL2	9	Homo sapiens ADAMTS-like 2 (ADAMTSL2), mRNA.	FLJ45164; KIAA0605	9719	9q34.2a	6.61397	6.60851	6.57471	6.79961	6.65234	6.63793
ILMN_1798690	ADAMTSL3 ||Homo sapiens ADAMTS-like 3 (ADAMTSL3), mRNA. ||ILMN_1798690	ADAMTSL3	NM_207517.1	ADAMTSL3	15	Homo sapiens ADAMTS-like 3 (ADAMTSL3), mRNA.	MGC150716; MGC150717; KIAA1233	57188	15q25.2b	7.67751	7.35579	7.28485	7.10413	6.98561	6.89567
ILMN_1687035	ADAMTSL4 ||Homo sapiens ADAMTS-like 4 (ADAMTSL4), transcript variant 2, mRNA. ||ILMN_1687035	ADAMTSL4	NM_025008.2	ADAMTSL4	1	Homo sapiens ADAMTS-like 4 (ADAMTSL4), transcript variant 2, mRNA.	TSRC1	54507	1q21.2b-q21.2c	6.59664	6.79584	6.83681	6.70764	6.70612	6.72656
ILMN_1777683	ADAMTSL4 ||Homo sapiens ADAMTS-like 4 (ADAMTSL4), transcript variant 1, mRNA. ||ILMN_1777683	ADAMTSL4	NM_019032.3	ADAMTSL4	1	Homo sapiens ADAMTS-like 4 (ADAMTSL4), transcript variant 1, mRNA.	TSRC1	54507	1q21.2b-q21.2c	6.57531	6.59753	6.55689	6.4494	6.63633	6.61897
ILMN_1762294	ADAMTSL4 ||Homo sapiens ADAMTS-like 4 (ADAMTSL4), transcript variant 2, mRNA. ||ILMN_1762294	ADAMTSL4	NM_025008.2	ADAMTSL4	1	Homo sapiens ADAMTS-like 4 (ADAMTSL4), transcript variant 2, mRNA.	TSRC1	54507	1q21.2b-q21.2c	6.67186	6.70058	6.65893	6.66775	6.55029	6.58331
ILMN_1793040	ADAMTSL5 ||Homo sapiens ADAMTS-like 5 (ADAMTSL5), mRNA. ||ILMN_1793040	ADAMTSL5	NM_213604.1	ADAMTSL5	19	Homo sapiens ADAMTS-like 5 (ADAMTSL5), mRNA.	THSD6	339366	19p13.3h	6.90436	6.78044	6.80916	6.69307	6.92695	6.83124
ILMN_3247424	ADAP1 ||Homo sapiens ArfGAP with dual PH domains 1 (ADAP1), mRNA. ||ILMN_3247424	ADAP1	NM_006869.2	ADAP1	7	Homo sapiens ArfGAP with dual PH domains 1 (ADAP1), mRNA.		11033	7p22.3c	7.26125	7.37738	7.06534	7.35966	7.00832	7.0847
ILMN_1763000	ADAP2 ||Homo sapiens ArfGAP with dual PH domains 2 (ADAP2), mRNA. ||ILMN_1763000	ADAP2	NM_018404.1	ADAP2	17	Homo sapiens ArfGAP with dual PH domains 2 (ADAP2), mRNA.	cent-b; HSA272195	55803	17q11.2c	7.72267	7.80284	7.70736	7.64695	7.60563	7.44609
ILMN_1776777	ADAR ||Homo sapiens adenosine deaminase, RNA-specific (ADAR), transcript variant 1, mRNA. ||ILMN_1776777	ADAR	NM_015840.2	ADAR	1	Homo sapiens adenosine deaminase, RNA-specific (ADAR), transcript variant 1, mRNA.	DRADA; K88dsRBP; ADAR1; IFI4; G1P1; DSRAD; IFI-4; p136; DSH	103	1q21.3e	10.7741	10.79	10.6958	10.8824	10.8063	10.5653
ILMN_1706963	ADAR ||Homo sapiens adenosine deaminase, RNA-specific (ADAR), transcript variant 4, mRNA. ||ILMN_1706963	ADAR	NM_001025107.1	ADAR	1	Homo sapiens adenosine deaminase, RNA-specific (ADAR), transcript variant 4, mRNA.	DRADA; K88dsRBP; ADAR1; IFI4; G1P1; DSRAD; IFI-4; p136; DSH	103	1q21.3e	6.65191	6.61765	6.61383	6.63445	6.78633	6.69697
ILMN_2320964	ADAR ||Homo sapiens adenosine deaminase, RNA-specific (ADAR), transcript variant 2, mRNA. ||ILMN_2320964	ADAR	NM_015840.2	ADAR	1	Homo sapiens adenosine deaminase, RNA-specific (ADAR), transcript variant 2, mRNA.	DRADA; K88dsRBP; ADAR1; IFI4; G1P1; DSRAD; IFI-4; p136; DSH	103	1q21.3e	9.70653	9.58532	9.50174	9.37173	9.32078	9.62784
ILMN_1697628	ADARB1 ||Homo sapiens adenosine deaminase, RNA-specific, B1 (RED1 homolog rat) (ADARB1), transcript variant 1, mRNA. ||ILMN_1697628	ADARB1	NM_001112.2	ADARB1	21	Homo sapiens adenosine deaminase, RNA-specific, B1 (RED1 homolog rat) (ADARB1), transcript variant 1, mRNA.	ADAR2a; ADAR2; DRABA2; DRADA2; ADAR2a-L1; ADAR2a-L2; ADAR2g; ADAR2c; RED1; ADAR2a-L3; ADAR2b; ADAR2d	104	21q22.3e	6.78999	6.89093	6.84134	6.8282	6.91552	6.82375
ILMN_2319326	ADARB1 ||Homo sapiens adenosine deaminase, RNA-specific, B1 (RED1 homolog rat) (ADARB1), transcript variant 2, mRNA. ||ILMN_2319326	ADARB1	NM_015833.2	ADARB1	21	Homo sapiens adenosine deaminase, RNA-specific, B1 (RED1 homolog rat) (ADARB1), transcript variant 2, mRNA.	ADAR2a; ADAR2; DRABA2; DRADA2; ADAR2a-L1; ADAR2a-L2; ADAR2g; ADAR2c; RED1; ADAR2a-L3; ADAR2b; ADAR2d	104	21q22.3e	7.72089	7.62154	7.70383	7.72792	7.54512	7.7736
ILMN_1657442	ADARB1 ||Homo sapiens adenosine deaminase, RNA-specific, B1 (RED1 homolog rat) (ADARB1), transcript variant 4, mRNA. ||ILMN_1657442	ADARB1	NM_001033049.1	ADARB1	21	Homo sapiens adenosine deaminase, RNA-specific, B1 (RED1 homolog rat) (ADARB1), transcript variant 4, mRNA.	ADAR2a; ADAR2; DRABA2; DRADA2; ADAR2a-L1; ADAR2a-L2; ADAR2g; ADAR2c; RED1; ADAR2a-L3; ADAR2b; ADAR2d	104	21q22.3e	6.87578	6.67709	6.84612	6.75929	6.9404	6.71287
ILMN_1679797	ADARB1 ||Homo sapiens adenosine deaminase, RNA-specific, B1 (RED1 homolog rat) (ADARB1), transcript variant 1, mRNA. ||ILMN_1679797	ADARB1	NM_001033049.1	ADARB1	21	Homo sapiens adenosine deaminase, RNA-specific, B1 (RED1 homolog rat) (ADARB1), transcript variant 1, mRNA.	ADAR2a; ADAR2; DRABA2; DRADA2; ADAR2a-L1; ADAR2a-L2; ADAR2g; ADAR2c; RED1; ADAR2a-L3; ADAR2b; ADAR2d	104	21q22.3e	9.93977	9.7011	9.90859	9.42846	9.52023	9.58233
ILMN_1749493	ADARB2 ||Homo sapiens adenosine deaminase, RNA-specific, B2 (RED2 homolog rat) (ADARB2), mRNA. ||ILMN_1749493	ADARB2	NM_018702.1	ADARB2	10	Homo sapiens adenosine deaminase, RNA-specific, B2 (RED2 homolog rat) (ADARB2), mRNA.	hRED2; RED2; FLJ25034; FLJ36975; ADAR3	105	10p15.3c-p15.3b	6.53013	6.56316	6.61412	6.52716	6.57652	6.67765
ILMN_1657139	ADAT1 ||Homo sapiens adenosine deaminase, tRNA-specific 1 (ADAT1), mRNA. ||ILMN_1657139	ADAT1	NM_012091.2	ADAT1	16	Homo sapiens adenosine deaminase, tRNA-specific 1 (ADAT1), mRNA.	HADAT1	23536	16q23.1a	8.286	8.30186	8.20065	8.14904	8.20046	8.06862
ILMN_3245693	ADAT2 ||Homo sapiens adenosine deaminase, tRNA-specific 2, TAD2 homolog (S. cerevisiae) (ADAT2), mRNA. ||ILMN_3245693	ADAT2	NM_182503.2	ADAT2	6	Homo sapiens adenosine deaminase, tRNA-specific 2, TAD2 homolog (S. cerevisiae) (ADAT2), mRNA.	TAD2; dJ20N2.1; dJ20N2; DKFZp686L1118; FLJ44213; DEADC1	134637	6q24.2a	6.8999	6.76699	6.8976	6.92279	6.92077	6.95059
ILMN_1806275	ADAT3 ||Homo sapiens adenosine deaminase, tRNA-specific 3, TAD3 homolog (S. cerevisiae) (ADAT3), mRNA. ||ILMN_1806275	ADAT3	NM_138422.1	ADAT3	19	Homo sapiens adenosine deaminase, tRNA-specific 3, TAD3 homolog (S. cerevisiae) (ADAT3), mRNA.	TAD3; MSTP121; MST121; S863-5; FWP005	113179	19p13.3h	7.46777	7.54736	7.48212	7.51956	7.39498	7.3474
ILMN_1659599	ADC ||Homo sapiens arginine decarboxylase (ADC), mRNA. ||ILMN_1659599	ADC	NM_052998.2	ADC	1	Homo sapiens arginine decarboxylase (ADC), mRNA.	ODC1L; AZI2; ODC-p; KIAA1945	113451	1p35.1a	6.86009	6.89494	6.89373	6.76885	6.87307	7.12247
ILMN_1698777	ADCK1 ||Homo sapiens aarF domain containing kinase 1 (ADCK1), mRNA. ||ILMN_1698777	ADCK1	NM_020421.2	ADCK1	14	Homo sapiens aarF domain containing kinase 1 (ADCK1), mRNA.	FLJ39600	57143	14q24.3d	7.39506	7.38948	7.15401	7.38353	7.30241	7.39008
ILMN_1663132	ADCK2 ||Homo sapiens aarF domain containing kinase 2 (ADCK2), mRNA. ||ILMN_1663132	ADCK2	NM_052853.3	ADCK2	7	Homo sapiens aarF domain containing kinase 2 (ADCK2), mRNA.	MGC20727; AARF	90956	7q34c	8.40867	8.35606	8.5691	8.7389	8.76686	8.78562
ILMN_1700349	ADCK4 ||Homo sapiens aarF domain containing kinase 4 (ADCK4), mRNA. ||ILMN_1700349	ADCK4	NM_024876.2	ADCK4	19	Homo sapiens aarF domain containing kinase 4 (ADCK4), mRNA.	COQ8; FLJ12229	79934	19q13.2b	7.10727	7.34154	7.12019	7.26256	7.25342	7.33709
ILMN_1761309	ADCK5 ||Homo sapiens aarF domain containing kinase 5 (ADCK5), mRNA. ||ILMN_1761309	ADCK5	NM_174922.3	ADCK5	8	Homo sapiens aarF domain containing kinase 5 (ADCK5), mRNA.	MGC126708; FLJ35454	203054	8q24.3h	7.30433	7.34074	7.2114	7.30424	7.17971	7.56522
ILMN_2120555	ADCY1 ||Homo sapiens adenylate cyclase 1 (brain) (ADCY1), mRNA. ||ILMN_2120555	ADCY1	NM_021116.1	ADCY1	7	Homo sapiens adenylate cyclase 1 (brain) (ADCY1), mRNA.		107	7p13b	6.80491	6.76726	6.67115	6.65249	6.7252	6.68692
ILMN_1742073	ADCY1 ||Homo sapiens adenylate cyclase 1 (brain) (ADCY1), mRNA. ||ILMN_1742073	ADCY1	NM_021116.1	ADCY1	7	Homo sapiens adenylate cyclase 1 (brain) (ADCY1), mRNA.		107	7p13b	6.77321	6.72342	6.59036	6.54535	6.65549	6.60348
ILMN_3241894	ADCY10 ||Homo sapiens adenylate cyclase 10 (soluble) (ADCY10), mRNA. ||ILMN_3241894	ADCY10	NM_018417.3	ADCY10	1	Homo sapiens adenylate cyclase 10 (soluble) (ADCY10), mRNA.		55811	1q24.2a	6.7003	6.58646	6.59962	6.7057	6.80941	6.60659
ILMN_1810691	ADCY2 ||Homo sapiens adenylate cyclase 2 (brain) (ADCY2), mRNA. ||ILMN_1810691	ADCY2	NM_020546.1	ADCY2	5	Homo sapiens adenylate cyclase 2 (brain) (ADCY2), mRNA.	KIAA1060; FLJ16822; HBAC2; FLJ45092; MGC133314	108	5p15.31b-p15.31a	6.65721	6.48929	6.59753	6.62804	6.60244	6.66534
ILMN_1676893	ADCY3 ||Homo sapiens adenylate cyclase 3 (ADCY3), mRNA. ||ILMN_1676893	ADCY3	NM_004036.2	ADCY3	2	Homo sapiens adenylate cyclase 3 (ADCY3), mRNA.	KIAA0511; AC3	109	2p23.3c	11.1195	11.1246	10.7671	10.9508	10.9702	11.0257
ILMN_2148944	ADCY4 ||Homo sapiens adenylate cyclase 4 (ADCY4), mRNA. ||ILMN_2148944	ADCY4	NM_139247.2	ADCY4	14	Homo sapiens adenylate cyclase 4 (ADCY4), mRNA.		196883	14q12a	6.37382	6.44907	6.6799	6.49522	6.58931	6.55213
ILMN_1708588	ADCY5 ||Homo sapiens adenylate cyclase 5 (ADCY5), mRNA. ||ILMN_1708588	ADCY5	NM_183357.1	ADCY5	3	Homo sapiens adenylate cyclase 5 (ADCY5), mRNA.		111	3q21.1b	6.77887	6.76328	6.68215	6.54628	6.71356	6.69877
ILMN_2311674	ADCY6 ||Homo sapiens adenylate cyclase 6 (ADCY6), transcript variant 2, mRNA. ||ILMN_2311674	ADCY6	NM_020983.2	ADCY6	12	Homo sapiens adenylate cyclase 6 (ADCY6), transcript variant 2, mRNA.	KIAA0422; DKFZp779F075	112	12q13.12a	8.72165	8.33101	8.32242	8.39378	8.02978	8.55528
ILMN_1685156	ADCY6 ||Homo sapiens adenylate cyclase 6 (ADCY6), transcript variant 2, mRNA. ||ILMN_1685156	ADCY6	NM_015270.2	ADCY6	12	Homo sapiens adenylate cyclase 6 (ADCY6), transcript variant 2, mRNA.	KIAA0422; DKFZp779F075	112	12q13.12a	9.04685	9.05047	8.79721	8.98231	8.89197	9.14598
ILMN_1655935	ADCY7 ||Homo sapiens adenylate cyclase 7 (ADCY7), mRNA. ||ILMN_1655935	ADCY7	NM_001114.2	ADCY7	16	Homo sapiens adenylate cyclase 7 (ADCY7), mRNA.	KIAA0037; FLJ36387	113	16q12.1c	7.38716	7.24574	7.27333	7.10612	7.06383	7.10014
ILMN_1754440	ADCY8 ||Homo sapiens adenylate cyclase 8 (brain) (ADCY8), mRNA. ||ILMN_1754440	ADCY8	NM_001115.1	ADCY8	8	Homo sapiens adenylate cyclase 8 (brain) (ADCY8), mRNA.	HBAC1; ADCY3	114	8q24.22a	6.75529	6.65277	6.66619	6.54767	6.80658	6.57713
ILMN_1654287	ADCY9 ||Homo sapiens adenylate cyclase 9 (ADCY9), mRNA. ||ILMN_1654287	ADCY9	NM_001116.2	ADCY9	16	Homo sapiens adenylate cyclase 9 (ADCY9), mRNA.		115	16p13.3c	8.0713	8.09455	7.92071	8.21126	7.87067	8.20364
ILMN_1763344	ADCYAP1 ||Homo sapiens adenylate cyclase activating polypeptide 1 (pituitary) (ADCYAP1), transcript variant 2, mRNA. ||ILMN_1763344	ADCYAP1	NM_001117.2	ADCYAP1	18	Homo sapiens adenylate cyclase activating polypeptide 1 (pituitary) (ADCYAP1), transcript variant 2, mRNA.	PACAP; MGC126852	116	18p11.32c	6.48623	6.56255	6.595	6.66349	6.51916	6.47395
ILMN_1711736	ADCYAP1R1 ||Homo sapiens adenylate cyclase activating polypeptide 1 (pituitary) receptor type I (ADCYAP1R1), mRNA. ||ILMN_1711736	ADCYAP1R1	NM_001118.3	ADCYAP1R1	7	Homo sapiens adenylate cyclase activating polypeptide 1 (pituitary) receptor type I (ADCYAP1R1), mRNA.	PACAPRI; PACAPR	117	7p15.1a	6.44973	6.56666	6.55704	6.63822	6.71658	6.48188
ILMN_2356786	ADD1 ||Homo sapiens adducin 1 (alpha) (ADD1), transcript variant 1, mRNA. ||ILMN_2356786	ADD1	NM_001119.3	ADD1	4	Homo sapiens adducin 1 (alpha) (ADD1), transcript variant 1, mRNA.	ADDA; MGC44427; MGC3339	118	4p16.3a	8.56415	8.40939	8.27654	8.48043	8.53349	9.04952
ILMN_1759252	ADD1 ||Homo sapiens adducin 1 (alpha) (ADD1), transcript variant 4, mRNA. ||ILMN_1759252	ADD1	NM_001119.3	ADD1	4	Homo sapiens adducin 1 (alpha) (ADD1), transcript variant 4, mRNA.	ADDA; MGC44427; MGC3339	118	4p16.3a	11.7493	11.3014	11.757	11.7463	11.7273	11.6165
ILMN_1678791	ADD2 ||Homo sapiens adducin 2 (beta) (ADD2), transcript variant beta-3a, mRNA. ||ILMN_1678791	ADD2	XM_945551.1	ADD2	2	Homo sapiens adducin 2 (beta) (ADD2), transcript variant beta-3a, mRNA.	ADDB	119	2p13.3c	6.44708	6.60363	6.44973	6.57243	6.56301	6.42861
ILMN_2336146	ADD2 ||Homo sapiens adducin 2 (beta) (ADD2), transcript variant beta-3a, mRNA. ||ILMN_2336146	ADD2	NM_017483.2	ADD2	2	Homo sapiens adducin 2 (beta) (ADD2), transcript variant beta-3a, mRNA.	ADDB	119	2p13.3c	6.58782	6.57274	6.73078	6.63546	6.47687	6.48091
ILMN_2286339	ADD2 ||Homo sapiens adducin 2 (beta) (ADD2), transcript variant beta-4, mRNA. ||ILMN_2286339	ADD2	NM_017488.2	ADD2	2	Homo sapiens adducin 2 (beta) (ADD2), transcript variant beta-4, mRNA.	ADDB	119	2p13.3c	6.52638	6.63807	6.45943	6.52419	6.37278	6.58556
ILMN_1694133	ADD2 ||Homo sapiens adducin 2 (beta) (ADD2), transcript variant beta-3a, mRNA. ||ILMN_1694133	ADD2	NM_001617.1	ADD2	2	Homo sapiens adducin 2 (beta) (ADD2), transcript variant beta-3a, mRNA.	ADDB	119	2p13.3c	6.67962	6.62834	6.58916	6.58165	6.58045	6.68257
ILMN_1678501	ADD3 ||Homo sapiens adducin 3 (gamma) (ADD3), transcript variant 2, mRNA. ||ILMN_1678501	ADD3	NM_019903.3	ADD3	10	Homo sapiens adducin 3 (gamma) (ADD3), transcript variant 2, mRNA.	ADDL	120	10q25.1e-q25.2a	6.61058	6.59619	6.53745	6.53465	6.5292	6.55873
ILMN_1787378	ADD3 ||Homo sapiens adducin 3 (gamma) (ADD3), transcript variant 1, mRNA. ||ILMN_1787378	ADD3	NM_016824.3	ADD3	10	Homo sapiens adducin 3 (gamma) (ADD3), transcript variant 1, mRNA.	ADDL	120	10q25.1e-q25.2a	9.08327	8.88145	8.77617	8.0278	8.05219	7.91415
ILMN_1814526	ADD3 ||Homo sapiens adducin 3 (gamma) (ADD3), transcript variant 3, mRNA. ||ILMN_1814526	ADD3	NM_016824.3	ADD3	10	Homo sapiens adducin 3 (gamma) (ADD3), transcript variant 3, mRNA.	ADDL	120	10q25.1e-q25.2a	10.7386	10.8124	10.5631	10.0861	10.1005	10.0036
ILMN_2311278	ADD3 ||Homo sapiens adducin 3 (gamma) (ADD3), transcript variant 3, mRNA. ||ILMN_2311278	ADD3	NM_001121.2	ADD3	10	Homo sapiens adducin 3 (gamma) (ADD3), transcript variant 3, mRNA.	ADDL	120	10q25.1e-q25.2a	9.30033	8.66832	8.49442	7.91253	8.28762	7.92499
ILMN_1764309	ADH1A ||Homo sapiens alcohol dehydrogenase 1A (class I), alpha polypeptide (ADH1A), mRNA. ||ILMN_1764309	ADH1A	NM_000667.2	ADH1A	4	Homo sapiens alcohol dehydrogenase 1A (class I), alpha polypeptide (ADH1A), mRNA.	ADH1	124	4q23b	6.71411	6.63343	6.67483	6.69237	6.78869	6.66775
ILMN_1811598	ADH1B ||Homo sapiens alcohol dehydrogenase IB (class I), beta polypeptide (ADH1B), mRNA. ||ILMN_1811598	ADH1B	NM_000668.3	ADH1B	4	Homo sapiens alcohol dehydrogenase IB (class I), beta polypeptide (ADH1B), mRNA.	ADH2	125	4q23b	6.55444	6.54133	6.66078	6.5097	6.71315	6.59529
ILMN_1740717	ADH1C ||Homo sapiens alcohol dehydrogenase 1C (class I), gamma polypeptide (ADH1C), mRNA. ||ILMN_1740717	ADH1C	NM_000669.3	ADH1C	4	Homo sapiens alcohol dehydrogenase 1C (class I), gamma polypeptide (ADH1C), mRNA.	ADH3	126	4q23b	6.54813	6.51633	6.78437	6.70805	6.67143	6.7252
ILMN_2136010	ADH4 ||Homo sapiens alcohol dehydrogenase 4 (class II), pi polypeptide (ADH4), mRNA. ||ILMN_2136010	ADH4	NM_000670.3	ADH4	4	Homo sapiens alcohol dehydrogenase 4 (class II), pi polypeptide (ADH4), mRNA.	ADH-2	127	4q23b	6.85437	6.87578	6.97717	6.95745	6.80967	6.99254
ILMN_1797912	ADH4 ||Homo sapiens alcohol dehydrogenase 4 (class II), pi polypeptide (ADH4), mRNA. ||ILMN_1797912	ADH4	NM_000670.3	ADH4	4	Homo sapiens alcohol dehydrogenase 4 (class II), pi polypeptide (ADH4), mRNA.	ADH-2	127	4q23b	6.62044	6.63009	6.67172	6.78084	6.7703	6.65306
ILMN_1738604	ADH5 ||Homo sapiens alcohol dehydrogenase 5 (class III), chi polypeptide (ADH5), mRNA. ||ILMN_1738604	ADH5	NM_000671.3	ADH5	4	Homo sapiens alcohol dehydrogenase 5 (class III), chi polypeptide (ADH5), mRNA.	ADH-3; ADHX; FDH	128	4q23a	7.89385	7.97527	7.66619	8.29306	8.22839	8.34616
ILMN_1691175	ADH6 ||Homo sapiens alcohol dehydrogenase 6 (class V) (ADH6), mRNA. ||ILMN_1691175	ADH6	NM_000672.2	ADH6	4	Homo sapiens alcohol dehydrogenase 6 (class V) (ADH6), mRNA.	ADH-5	130	4q23b	6.70487	6.77676	6.73755	6.60214	6.78673	6.7324
ILMN_2223359	ADH7 ||Homo sapiens alcohol dehydrogenase 7 (class IV), mu or sigma polypeptide (ADH7), mRNA. ||ILMN_2223359	ADH7	NM_000673.3	ADH7	4	Homo sapiens alcohol dehydrogenase 7 (class IV), mu or sigma polypeptide (ADH7), mRNA.	ADH-4	131	4q23b	6.62059	6.6359	6.7075	6.67356	6.82693	6.67271
ILMN_1702858	ADHFE1 ||Homo sapiens alcohol dehydrogenase, iron containing, 1 (ADHFE1), nuclear gene encoding mitochondrial protein, mRNA. ||ILMN_1702858	ADHFE1	NM_144650.1	ADHFE1	8	Homo sapiens alcohol dehydrogenase, iron containing, 1 (ADHFE1), nuclear gene encoding mitochondrial protein, mRNA.	HOT; FLJ32430; ADH8; MGC48605; HMFT2263	137872	8q13.1b	6.79584	6.80903	6.73322	6.80142	6.77952	6.7866
ILMN_2363634	ADHFE1 ||Homo sapiens alcohol dehydrogenase, iron containing, 1 (ADHFE1), transcript variant 1, mRNA. ||ILMN_2363634	ADHFE1	NM_001077593.1	ADHFE1		Homo sapiens alcohol dehydrogenase, iron containing, 1 (ADHFE1), transcript variant 1, mRNA.	HOT; FLJ32430; ADH8; MGC48605; HMFT2263	137872	8q13.1b	6.57698	6.80594	6.851	6.74564	6.79064	6.6865
ILMN_1813975	ADI1 ||Homo sapiens acireductone dioxygenase 1 (ADI1), mRNA. ||ILMN_1813975	ADI1	NM_018269.1	ADI1	2	Homo sapiens acireductone dioxygenase 1 (ADI1), mRNA.	HMFT1638; SIPL; ARD; APL1; MTCBP-1; FLJ10913	55256	2p25.3b	9.326	9.09329	9.33329	9.17976	9.06784	9.18331
ILMN_1743331	ADIG ||Homo sapiens adipogenin (ADIG), mRNA. ||ILMN_1743331	ADIG	NM_001018082.1	ADIG	20	Homo sapiens adipogenin (ADIG), mRNA.	MGC39724; MGC149650; SMAF1; RP5-1100H13.2; KIAA1219	149685	20q11.23c	6.56788	6.51979	6.50795	6.45615	6.52607	6.48285
ILMN_1775045	ADIPOQ ||Homo sapiens adiponectin, C1Q and collagen domain containing (ADIPOQ), mRNA. ||ILMN_1775045	ADIPOQ	NM_004797.2	ADIPOQ	3	Homo sapiens adiponectin, C1Q and collagen domain containing (ADIPOQ), mRNA.	APM1; GBP28; ACRP30; adiponectin; ACDC; APM-1	9370	3q27.3a	6.70224	6.76275	6.72315	6.74052	6.79533	6.65721
ILMN_2096322	ADIPOR1 ||Homo sapiens adiponectin receptor 1 (ADIPOR1), mRNA. ||ILMN_2096322	ADIPOR1	NM_015999.2	ADIPOR1	1	Homo sapiens adiponectin receptor 1 (ADIPOR1), mRNA.	ACDCR1; TESBP1A; CGI-45; PAQR1; FLJ42464; FLJ25385; CGI45	51094	1q32.1d	8.70881	9.3269	8.86675	9.05317	9.1914	9.03763
ILMN_1688322	ADIPOR1 ||Homo sapiens adiponectin receptor 1 (ADIPOR1), mRNA. ||ILMN_1688322	ADIPOR1	NM_015999.2	ADIPOR1	1	Homo sapiens adiponectin receptor 1 (ADIPOR1), mRNA.	ACDCR1; TESBP1A; CGI-45; PAQR1; FLJ42464; FLJ25385; CGI45	51094	1q32.1d	9.42784	9.30376	8.9867	9.22098	9.14891	9.07887
ILMN_2224833	ADIPOR2 ||Homo sapiens adiponectin receptor 2 (ADIPOR2), mRNA. ||ILMN_2224833	ADIPOR2	NM_024551.2	ADIPOR2	12	Homo sapiens adiponectin receptor 2 (ADIPOR2), mRNA.	MGC4640; ACDCR2; PAQR2; FLJ21432	79602	12p13.33b	8.67698	8.79334	8.5114	8.74204	8.80423	8.74295
ILMN_2358626	ADK ||Homo sapiens adenosine kinase (ADK), transcript variant ADK-short, mRNA. ||ILMN_2358626	ADK	NM_001123.2	ADK	10	Homo sapiens adenosine kinase (ADK), transcript variant ADK-short, mRNA.	AK	132	10q22.2b	9.53531	9.47312	9.48637	9.78231	9.63394	9.74767
ILMN_1768062	ADK ||Homo sapiens adenosine kinase (ADK), transcript variant ADK-long, mRNA. ||ILMN_1768062	ADK	NM_006721.2	ADK	10	Homo sapiens adenosine kinase (ADK), transcript variant ADK-long, mRNA.	AK	132	10q22.2b	6.99254	6.94251	7.02026	7.15462	7.29379	7.45755
ILMN_2358628	ADK ||Homo sapiens adenosine kinase (ADK), transcript variant ADK-short, mRNA. ||ILMN_2358628	ADK	NM_001123.2	ADK	10	Homo sapiens adenosine kinase (ADK), transcript variant ADK-short, mRNA.	AK	132	10q22.2b	6.74578	6.7343	6.74886	6.80723	6.8421	6.75328
ILMN_1801020	ADK ||Homo sapiens adenosine kinase (ADK), transcript variant ADK-short, mRNA. ||ILMN_1801020	ADK	NM_001123.2	ADK	10	Homo sapiens adenosine kinase (ADK), transcript variant ADK-short, mRNA.	AK	132	10q22.2b	7.86542	7.81166	7.75842	8.13602	8.17163	8.1811
ILMN_1708934	ADM ||Homo sapiens adrenomedullin (ADM), mRNA. ||ILMN_1708934	ADM	NM_001124.1	ADM	11	Homo sapiens adrenomedullin (ADM), mRNA.	AM	133	11p15.4a	10.9891	11.071	11.3917	11.6508	11.5157	11.5931
ILMN_1702933	ADM2 ||Homo sapiens adrenomedullin 2 (ADM2), mRNA. ||ILMN_1702933	ADM2	NM_024866.3	ADM2	22	Homo sapiens adrenomedullin 2 (ADM2), mRNA.	AM2; FLJ21135; dJ579N16.4	79924	22q13.33b	6.893	7.09592	7.40812	7.25824	7.25824	7.29508
ILMN_1657993	ADNP ||Homo sapiens activity-dependent neuroprotector homeobox (ADNP), transcript variant 2, mRNA. ||ILMN_1657993	ADNP	NM_181442.1	ADNP	20	Homo sapiens activity-dependent neuroprotector homeobox (ADNP), transcript variant 2, mRNA.	ADNP1; KIAA0784	23394	20q13.13f	9.42499	9.53531	9.28593	9.5337	9.73797	9.32726
ILMN_1666019	ADNP ||Homo sapiens activity-dependent neuroprotector homeobox (ADNP), transcript variant 1, mRNA. ||ILMN_1666019	ADNP	NM_015339.2	ADNP	20	Homo sapiens activity-dependent neuroprotector homeobox (ADNP), transcript variant 1, mRNA.	ADNP1; KIAA0784	23394	20q13.13f	7.08385	6.92493	7.18388	7.01156	7.05637	7.12143
ILMN_2080751	ADNP2 ||Homo sapiens ADNP homeobox 2 (ADNP2), mRNA. ||ILMN_2080751	ADNP2	NM_014913.2	ADNP2	18	Homo sapiens ADNP homeobox 2 (ADNP2), mRNA.	KIAA0863; ZNF508	22850	18q23d	9.10805	9.26987	9.18016	9.67848	9.85706	9.68069
ILMN_1690352	ADO ||Homo sapiens 2-aminoethanethiol (cysteamine) dioxygenase (ADO), mRNA. ||ILMN_1690352	ADO	NM_032804.5	ADO	10	Homo sapiens 2-aminoethanethiol (cysteamine) dioxygenase (ADO), mRNA.	FLJ14547; DKFZp564C046	84890	10q21.2b	8.90304	8.86127	8.76557	8.88185	8.94641	8.90965
ILMN_2275396	ADORA1 ||Homo sapiens adenosine A1 receptor (ADORA1), transcript variant 1, mRNA. ||ILMN_2275396	ADORA1	NM_000674.2	ADORA1	1	Homo sapiens adenosine A1 receptor (ADORA1), transcript variant 1, mRNA.	RDC7	134	1q32.1d-q32.1e	6.53667	6.51523	6.66661	6.67596	6.52058	6.5509
ILMN_2373444	ADORA1 ||Homo sapiens adenosine A1 receptor (ADORA1), transcript variant 1, mRNA. ||ILMN_2373444	ADORA1	NM_000674.2	ADORA1	1	Homo sapiens adenosine A1 receptor (ADORA1), transcript variant 1, mRNA.	RDC7	134	1q32.1d-q32.1e	6.49041	6.47151	6.65964	6.54009	6.56529	6.59515
ILMN_1747227	ADORA1 ||Homo sapiens adenosine A1 receptor (ADORA1), mRNA. ||ILMN_1747227	ADORA1	NM_000674.1	ADORA1	1	Homo sapiens adenosine A1 receptor (ADORA1), mRNA.	RDC7	134	1q32.1d-q32.1e	6.96209	6.8098	7.08162	6.76607	6.9697	6.96728
ILMN_1807372	ADORA2A ||Homo sapiens adenosine A2a receptor (ADORA2A), mRNA. ||ILMN_1807372	ADORA2A	NM_000675.3	ADORA2A	22	Homo sapiens adenosine A2a receptor (ADORA2A), mRNA.	ADORA2; RDC8; hA2aR	135	22q11.23b	6.82502	6.89542	6.89494	7.16007	6.96463	6.8896
ILMN_1703946	ADORA2B ||Homo sapiens adenosine A2b receptor (ADORA2B), mRNA. ||ILMN_1703946	ADORA2B	NM_000676.2	ADORA2B	17	Homo sapiens adenosine A2b receptor (ADORA2B), mRNA.	ADORA2	136	17p12a	8.66164	8.72911	8.7085	9.54861	9.44867	9.43432
ILMN_1733259	ADORA3 ||Homo sapiens adenosine A3 receptor (ADORA3), transcript variant 3, mRNA. ||ILMN_1733259	ADORA3	NM_020683.5	ADORA3	1	Homo sapiens adenosine A3 receptor (ADORA3), transcript variant 3, mRNA.	AD026; RP11-552M11.7; A3AR; bA552M11.5	140	1p13.2d	6.61338	6.60763	6.58601	6.62979	6.5359	6.61706
ILMN_1730710	ADORA3 ||Homo sapiens adenosine A3 receptor (ADORA3), transcript variant 2, mRNA. ||ILMN_1730710	ADORA3	NM_000677.2	ADORA3	1	Homo sapiens adenosine A3 receptor (ADORA3), transcript variant 2, mRNA.	AD026; RP11-552M11.7; A3AR; bA552M11.5	140	1p13.2d	6.67849	6.68145	6.63343	6.7324	6.5938	6.66107
ILMN_1793959	ADPGK ||Homo sapiens ADP-dependent glucokinase (ADPGK), mRNA. ||ILMN_1793959	ADPGK	NM_031284.3	ADPGK	15	Homo sapiens ADP-dependent glucokinase (ADPGK), mRNA.	ADP-GK; DKFZP434B195; 2610017G09Rik	83440	15q24.1a	8.21835	8.07339	8.64814	8.36484	8.43954	8.6222
ILMN_1794512	ADPRH ||Homo sapiens ADP-ribosylarginine hydrolase (ADPRH), mRNA. ||ILMN_1794512	ADPRH	NM_001125.2	ADPRH	3	Homo sapiens ADP-ribosylarginine hydrolase (ADPRH), mRNA.	ARH1	141	3q13.33a	6.59201	6.67497	6.74846	6.58871	6.6499	6.61559
ILMN_1795788	ADPRHL1 ||Homo sapiens ADP-ribosylhydrolase like 1 (ADPRHL1), transcript variant 1, mRNA. ||ILMN_1795788	ADPRHL1	NM_138430.3	ADPRHL1	13	Homo sapiens ADP-ribosylhydrolase like 1 (ADPRHL1), transcript variant 1, mRNA.	ARH2	113622	13q34d	6.5809	6.57334	6.46025	6.78044	6.55336	6.6886
ILMN_1760335	ADPRHL1 ||Homo sapiens ADP-ribosylhydrolase like 1 (ADPRHL1), transcript variant 2, mRNA. ||ILMN_1760335	ADPRHL1	NM_199162.1	ADPRHL1	13	Homo sapiens ADP-ribosylhydrolase like 1 (ADPRHL1), transcript variant 2, mRNA.	ARH2	113622	13q34d	7.19673	7.29048	7.09761	7.14057	7.06523	6.99808
ILMN_1788530	ADPRHL1 ||Homo sapiens ADP-ribosylhydrolase like 1 (ADPRHL1), transcript variant 1, mRNA. ||ILMN_1788530	ADPRHL1	NM_138430.3	ADPRHL1	13	Homo sapiens ADP-ribosylhydrolase like 1 (ADPRHL1), transcript variant 1, mRNA.	ARH2	113622	13q34d	7.02746	6.94732	7.02636	6.81006	6.89978	7.04013
ILMN_1811480	ADPRHL2 ||Homo sapiens ADP-ribosylhydrolase like 2 (ADPRHL2), mRNA. ||ILMN_1811480	ADPRHL2	NM_017825.1	ADPRHL2	1	Homo sapiens ADP-ribosylhydrolase like 2 (ADPRHL2), mRNA.	dJ665N4.2; ARH3; FLJ20446	54936	1p34.3d	8.99087	9.13722	9.61045	9.76295	9.85611	10.0753
ILMN_1813598	ADRA1A ||Homo sapiens adrenergic, alpha-1A-, receptor (ADRA1A), transcript variant 3, mRNA. ||ILMN_1813598	ADRA1A	NM_000680.1	ADRA1A	8	Homo sapiens adrenergic, alpha-1A-, receptor (ADRA1A), transcript variant 3, mRNA.	ADRA1C; ALPHA1AAR; ADRA1L1	148	8p21.2a	6.59813	6.48462	6.53605	6.52262	6.57773	6.67313
ILMN_1653821	ADRA1A ||Homo sapiens adrenergic, alpha-1A-, receptor (ADRA1A), transcript variant 3, mRNA. ||ILMN_1653821	ADRA1A	NM_033302.1	ADRA1A	8	Homo sapiens adrenergic, alpha-1A-, receptor (ADRA1A), transcript variant 3, mRNA.	ADRA1C; ALPHA1AAR; ADRA1L1	148	8p21.2a	6.52262	6.61471	6.52591	6.53076	6.41735	6.58301
ILMN_1780551	ADRA1A ||Homo sapiens adrenergic, alpha-1A-, receptor (ADRA1A), transcript variant 1, mRNA. ||ILMN_1780551	ADRA1A	NM_000680.1	ADRA1A	8	Homo sapiens adrenergic, alpha-1A-, receptor (ADRA1A), transcript variant 1, mRNA.	ADRA1C; ALPHA1AAR; ADRA1L1	148	8p21.2a	6.67525	6.67864	6.62571	7.03254	6.72028	6.87848
ILMN_1669227	ADRA1A ||Homo sapiens adrenergic, alpha-1A-, receptor (ADRA1A), transcript variant 4, mRNA. ||ILMN_1669227	ADRA1A	NM_033304.1	ADRA1A	8	Homo sapiens adrenergic, alpha-1A-, receptor (ADRA1A), transcript variant 4, mRNA.	ADRA1C; ADRA1L1; ALPHA1AAR	148	8p21.2a	6.43229	6.56453	6.5821	6.48623	6.55351	6.70598
ILMN_1709167	ADRA1A ||Homo sapiens adrenergic, alpha-1A-, receptor (ADRA1A), transcript variant 2, mRNA. ||ILMN_1709167	ADRA1A	NM_033303.2	ADRA1A	8	Homo sapiens adrenergic, alpha-1A-, receptor (ADRA1A), transcript variant 2, mRNA.	ADRA1C; ALPHA1AAR; ADRA1L1	148	8p21.2a	6.61765	6.60999	6.51191	6.60807	6.59694	6.68285
ILMN_1679754	ADRA1B ||Homo sapiens adrenergic, alpha-1B-, receptor (ADRA1B), mRNA. ||ILMN_1679754	ADRA1B	NM_000679.3	ADRA1B	5	Homo sapiens adrenergic, alpha-1B-, receptor (ADRA1B), mRNA.	ALPHA1BAR; ADRA1	147	5q33.3d	7.84781	7.78398	8.09497	7.36361	7.09782	7.5097
ILMN_1716421	ADRA1D ||Homo sapiens adrenergic, alpha-1D-, receptor (ADRA1D), mRNA. ||ILMN_1716421	ADRA1D	NM_000678.2	ADRA1D	20	Homo sapiens adrenergic, alpha-1D-, receptor (ADRA1D), mRNA.	DAR; ADRA1A; ADRA1R; ADRA1; dJ779E11.2; ALPHA1	146	20p13b-p13a	6.59813	6.55029	6.47654	6.60925	6.52121	6.67948
ILMN_1659371	ADRA2A ||Homo sapiens adrenergic, alpha-2A-, receptor (ADRA2A), mRNA. ||ILMN_1659371	ADRA2A	NM_000681.2	ADRA2A	10	Homo sapiens adrenergic, alpha-2A-, receptor (ADRA2A), mRNA.	ZNF32; ALPHA2AAR; ADRA2R; ADRA2; ADRAR	150	10q25.2a	6.8695	6.84962	6.89239	6.80116	6.92291	6.9855
ILMN_1677868	ADRA2B ||Homo sapiens adrenergic, alpha-2B-, receptor (ADRA2B), mRNA. ||ILMN_1677868	ADRA2B	NM_000682.4	ADRA2B	2	Homo sapiens adrenergic, alpha-2B-, receptor (ADRA2B), mRNA.	ADRARL1; ADRA2L1; ALPHA2BAR; ADRA2RL1	151	2q11.2a	6.8334	7.05039	6.93298	6.87676	6.9659	7.04166
ILMN_1707445	ADRA2C ||PREDICTED: Homo sapiens adrenergic, alpha-2C-, receptor (ADRA2C), mRNA. ||ILMN_1707445	ADRA2C	XM_938284.1	ADRA2C		PREDICTED: Homo sapiens adrenergic, alpha-2C-, receptor (ADRA2C), mRNA.		152	4p16.2c	6.53528	6.45335	6.61736	6.71328	6.46532	6.61471
ILMN_1733963	ADRA2C ||PREDICTED: Homo sapiens adrenergic, alpha-2C-, receptor (ADRA2C), mRNA. ||ILMN_1733963	ADRA2C	NM_000683.3	ADRA2C		PREDICTED: Homo sapiens adrenergic, alpha-2C-, receptor (ADRA2C), mRNA.		152	4p16.2c	6.93404	6.86071	6.92588	6.9622	6.86022	6.89421
ILMN_1804255	ADRB1 ||Homo sapiens adrenergic, beta-1-, receptor (ADRB1), mRNA. ||ILMN_1804255	ADRB1	NM_000684.1	ADRB1	10	Homo sapiens adrenergic, beta-1-, receptor (ADRB1), mRNA.	BETA1AR; B1AR; ADRB1R; RHR	153	10q25.3a	6.65019	6.58316	6.71026	6.71108	6.75422	6.71768
ILMN_1695590	ADRB2 ||Homo sapiens adrenergic, beta-2-, receptor, surface (ADRB2), mRNA. ||ILMN_1695590	ADRB2	NM_000024.3	ADRB2	5	Homo sapiens adrenergic, beta-2-, receptor, surface (ADRB2), mRNA.	B2AR; BETA2AR; BAR; ADRBR; ADRB2R	154	5q33.1b	9.15871	9.14779	9.47001	9.98976	9.83523	9.98503
ILMN_1694007	ADRB3 ||Homo sapiens adrenergic, beta-3-, receptor (ADRB3), mRNA. ||ILMN_1694007	ADRB3	NM_000025.1	ADRB3	8	Homo sapiens adrenergic, beta-3-, receptor (ADRB3), mRNA.	BETA3AR	155	8p12a	6.64789	6.68089	6.62293	6.62688	6.68524	6.6532
ILMN_3307926	ADRBK1 ||Homo sapiens adrenergic, beta, receptor kinase 1 (ADRBK1), mRNA. ||ILMN_3307926	ADRBK1	NM_001619.3	ADRBK1	11	Homo sapiens adrenergic, beta, receptor kinase 1 (ADRBK1), mRNA.	FLJ16718; BETA-ARK1; GRK2; BARK1	156	11q13.1f	8.94119	9.43286	9.91498	10.2129	10.3522	10.3663
ILMN_1673330	ADRBK1 ||Homo sapiens adrenergic, beta, receptor kinase 1 (ADRBK1), mRNA. ||ILMN_1673330	ADRBK1	NM_001619.2	ADRBK1	11	Homo sapiens adrenergic, beta, receptor kinase 1 (ADRBK1), mRNA.	BETA-ARK1; GRK2; BARK1	156	11q13.1f	6.57122	6.59201	6.7447	6.51932	6.51333	6.61147
ILMN_1668900	ADRBK2 ||Homo sapiens adrenergic, beta, receptor kinase 2 (ADRBK2), mRNA. ||ILMN_1668900	ADRBK2	NM_005160.2	ADRBK2	22	Homo sapiens adrenergic, beta, receptor kinase 2 (ADRBK2), mRNA.	BARK2; GRK3	157	22q11.23c-q12.1a	6.59021	6.52074	6.61677	6.59723	6.69125	6.5694
ILMN_2389013	ADRM1 ||Homo sapiens adhesion regulating molecule 1 (ADRM1), transcript variant 2, mRNA. ||ILMN_2389013	ADRM1	NM_175573.1	ADRM1	20	Homo sapiens adhesion regulating molecule 1 (ADRM1), transcript variant 2, mRNA.	Rpn13; GP110; MGC29536	11047	20q13.33c	10.0983	10.2097	10.182	10.3144	10.133	10.2156
ILMN_1760143	ADRM1 ||Homo sapiens adhesion regulating molecule 1 (ADRM1), transcript variant 2, mRNA. ||ILMN_1760143	ADRM1	NM_007002.2	ADRM1	20	Homo sapiens adhesion regulating molecule 1 (ADRM1), transcript variant 2, mRNA.	Rpn13; GP110; MGC29536	11047	20q13.33c	11.5308	11.7853	11.8957	11.9268	11.6981	11.8104
ILMN_1790757	ADSL ||Homo sapiens adenylosuccinate lyase (ADSL), mRNA. ||ILMN_1790757	ADSL	NM_000026.1	ADSL	22	Homo sapiens adenylosuccinate lyase (ADSL), mRNA.		158	22q13.1e	11.0862	10.8813	11.1049	11.416	11.4745	11.44
ILMN_2092664	ADSS ||Homo sapiens adenylosuccinate synthase (ADSS), mRNA. ||ILMN_2092664	ADSS	NM_001126.2	ADSS	1	Homo sapiens adenylosuccinate synthase (ADSS), mRNA.	ADEH; MGC20404	159	1q44b	10.2558	10.3053	10.4219	10.5485	10.5235	10.505
ILMN_1778796	ADSS ||Homo sapiens adenylosuccinate synthase (ADSS), mRNA. ||ILMN_1778796	ADSS	NM_001126.2	ADSS	1	Homo sapiens adenylosuccinate synthase (ADSS), mRNA.	ADEH; MGC20404	159	1q44b	10.2048	9.91078	10.2459	10.2324	10.2273	10.237
ILMN_1749804	ADSSL1 ||Homo sapiens adenylosuccinate synthase like 1 (ADSSL1), transcript variant 1, mRNA. ||ILMN_1749804	ADSSL1	NM_199165.1	ADSSL1	14	Homo sapiens adenylosuccinate synthase like 1 (ADSSL1), transcript variant 1, mRNA.	FLJ38602	122622	14q32.33b	6.65449	6.81429	6.58286	6.64789	6.68916	6.70363
ILMN_1720235	ADSSL1 ||Homo sapiens adenylosuccinate synthase like 1 (ADSSL1), transcript variant 2, mRNA. ||ILMN_1720235	ADSSL1	NM_199165.1	ADSSL1	14	Homo sapiens adenylosuccinate synthase like 1 (ADSSL1), transcript variant 2, mRNA.	FLJ38602	122622	14q32.33b	6.84699	6.81686	6.84222	6.80516	6.77109	6.7922
ILMN_2240009	ADSSL1 ||Homo sapiens adenylosuccinate synthase like 1 (ADSSL1), transcript variant 2, mRNA. ||ILMN_2240009	ADSSL1	NM_152328.3	ADSSL1	14	Homo sapiens adenylosuccinate synthase like 1 (ADSSL1), transcript variant 2, mRNA.	FLJ38602	122622	14q32.33b	7.14741	7.10402	7.27873	7.3978	7.2076	7.65385
ILMN_1736178	AEBP1 ||Homo sapiens AE binding protein 1 (AEBP1), mRNA. ||ILMN_1736178	AEBP1	NM_001129.3	AEBP1	7	Homo sapiens AE binding protein 1 (AEBP1), mRNA.	FLJ33612; ACLP	165	7p13d	6.60896	6.71809	6.69335	6.57137	6.64918	6.60851
ILMN_1803376	AEBP2 ||Homo sapiens AE binding protein 2 (AEBP2), mRNA. ||ILMN_1803376	AEBP2	NM_153207.3	AEBP2	12	Homo sapiens AE binding protein 2 (AEBP2), mRNA.	MGC17922	121536	12p12.3a	7.539	7.4192	7.45113	7.53745	7.92736	7.40386
ILMN_3240321	AEN ||Homo sapiens apoptosis enhancing nuclease (AEN), mRNA. ||ILMN_3240321	AEN	NM_022767.3	AEN	15	Homo sapiens apoptosis enhancing nuclease (AEN), mRNA.		64782	15q26.1a	7.42333	7.3608	7.46082	7.9148	7.83857	7.95571
ILMN_1712944	AES ||Homo sapiens amino-terminal enhancer of split (AES), transcript variant 2, mRNA. ||ILMN_1712944	AES	NM_198969.1	AES	19	Homo sapiens amino-terminal enhancer of split (AES), transcript variant 2, mRNA.	AES-2; ESP1; GRG5; GRG; TLE5; AES-1	166	19p13.3f	11.1029	10.9291	10.6858	10.361	10.278	10.5463
ILMN_2333107	AES ||Homo sapiens amino-terminal enhancer of split (AES), transcript variant 3, mRNA. ||ILMN_2333107	AES	NM_198970.1	AES	19	Homo sapiens amino-terminal enhancer of split (AES), transcript variant 3, mRNA.	AES-2; ESP1; GRG5; GRG; TLE5; AES-1	166	19p13.3f	9.81275	9.62741	9.83903	9.22453	9.23664	9.43286
ILMN_1707958	AES ||Homo sapiens amino-terminal enhancer of split (AES), transcript variant 1, mRNA. ||ILMN_1707958	AES	NM_198969.1	AES	19	Homo sapiens amino-terminal enhancer of split (AES), transcript variant 1, mRNA.	AES-2; ESP1; GRG5; GRG; TLE5; AES-1	166	19p13.3f	6.77136	6.76818	6.83302	6.67807	6.63662	6.72942
ILMN_1660424	AFAP1 ||Homo sapiens actin filament associated protein 1 (AFAP1), transcript variant 1, mRNA. ||ILMN_1660424	AFAP1	NM_021638.3	AFAP1	4	Homo sapiens actin filament associated protein 1 (AFAP1), transcript variant 1, mRNA.	AFAP-110; AFAP	60312	4p16.1d	6.68804	6.62644	6.48204	6.74953	6.53201	6.65062
ILMN_1701998	AFAP1 ||Homo sapiens actin filament associated protein 1 (AFAP1), transcript variant 2, mRNA. ||ILMN_1701998	AFAP1	NM_198595.1	AFAP1	4	Homo sapiens actin filament associated protein 1 (AFAP1), transcript variant 2, mRNA.	AFAP-110; AFAP	60312	4p16.1d	7.60281	7.50414	7.45935	7.87971	7.71802	7.60615
ILMN_1651235	AFAP1 ||Homo sapiens actin filament associated protein 1 (AFAP1), transcript variant 2, mRNA. ||ILMN_1651235	AFAP1	NM_198595.1	AFAP1	4	Homo sapiens actin filament associated protein 1 (AFAP1), transcript variant 2, mRNA.	AFAP-110; AFAP	60312	4p16.1d	6.59768	6.53029	6.68846	6.55259	6.71094	6.57924
ILMN_1694140	AFAP1L1 ||Homo sapiens actin filament associated protein 1-like 1 (AFAP1L1), mRNA. ||ILMN_1694140	AFAP1L1	NM_152406.1	AFAP1L1	5	Homo sapiens actin filament associated protein 1-like 1 (AFAP1L1), mRNA.	FLJ36748; MGC149773	134265	5q33.1b	8.23396	8.1572	8.07564	8.56879	8.27733	8.18046
ILMN_1730995	AFAP1L2 ||Homo sapiens actin filament associated protein 1-like 2 (AFAP1L2), transcript variant 1, mRNA. ||ILMN_1730995	AFAP1L2	NM_001001936.1	AFAP1L2	10	Homo sapiens actin filament associated protein 1-like 2 (AFAP1L2), transcript variant 1, mRNA.	FLJ14564; XB130; KIAA1914	84632	10q25.3a	9.05894	8.61861	8.83071	9.15094	9.0614	9.04922
ILMN_2404917	AFAP1L2 ||Homo sapiens actin filament associated protein 1-like 2 (AFAP1L2), transcript variant 2, mRNA. ||ILMN_2404917	AFAP1L2	NM_032550.2	AFAP1L2	10	Homo sapiens actin filament associated protein 1-like 2 (AFAP1L2), transcript variant 2, mRNA.	FLJ14564; XB130; KIAA1914	84632	10q25.3a	9.09861	8.84094	8.68738	8.96818	8.75305	8.95131
ILMN_1702696	AFAR3 ||Homo sapiens aflatoxin B1 aldehyde reductase 3 (AFAR3), mRNA. ||ILMN_1702696	AFAR3	NM_201252.1	AFAR3	1	Homo sapiens aflatoxin B1 aldehyde reductase 3 (AFAR3), mRNA.	AKR7A4	246181	1p36.13b	6.79948	6.8586	6.92778	6.78477	6.87701	6.81083
ILMN_2084562	AFARP1 ||Homo sapiens AKR7 family pseudogene (AFARP1), non-coding RNA. ||ILMN_2084562	AFARP1	NR_002796.1	AFARP1	1	Homo sapiens AKR7 family pseudogene (AFARP1), non-coding RNA.		246182	1p13.2c	6.66334	6.6427	6.66704	6.64962	6.75422	6.80426
ILMN_1769563	AFARP1 ||Homo sapiens AKR7 family pseudogene (AFARP1), non-coding RNA. ||ILMN_1769563	AFARP1	XR_000989.1	AFARP1	1	Homo sapiens AKR7 family pseudogene (AFARP1), non-coding RNA.		246182	1p13.2c	6.59305	6.46744	6.63996	6.41701	6.54086	6.53465
ILMN_1673119	AFF1 ||Homo sapiens AF4/FMR2 family, member 1 (AFF1), mRNA. ||ILMN_1673119	AFF1	NM_005935.1	AFF1	4	Homo sapiens AF4/FMR2 family, member 1 (AFF1), mRNA.	MLLT2; MGC134969; AF4-MLL; MLL/AF4; PBM1; AF4; AF-4	4299	4q21.3e-q22.1a	6.69599	6.66718	6.80774	6.76394	6.83352	6.79416
ILMN_2129015	AFF1 ||Homo sapiens AF4/FMR2 family, member 1 (AFF1), mRNA. ||ILMN_2129015	AFF1	NM_005935.1	AFF1	4	Homo sapiens AF4/FMR2 family, member 1 (AFF1), mRNA.	MLLT2; MGC134969; AF4-MLL; MLL/AF4; PBM1; AF4; AF-4	4299	4q21.3e-q22.1a	7.71032	7.42375	7.57001	7.52403	7.66042	7.70349
ILMN_1725889	AFF2 ||Homo sapiens AF4/FMR2 family, member 2 (AFF2), mRNA. ||ILMN_1725889	AFF2	NM_002025.1	AFF2	X	Homo sapiens AF4/FMR2 family, member 2 (AFF2), mRNA.	FMR2; MRX2; OX19; FRAXE	2334	Xq28a	6.61868	6.58571	6.69265	6.65421	6.58782	6.59006
ILMN_1775235	AFF3 ||Homo sapiens AF4/FMR2 family, member 3 (AFF3), transcript variant 2, mRNA. ||ILMN_1775235	AFF3	NM_002285.2	AFF3	2	Homo sapiens AF4/FMR2 family, member 3 (AFF3), transcript variant 2, mRNA.	MLLT2-like; LAF4	3899	2q11.2c-q11.2d	6.81275	6.77545	6.7097	6.77939	6.65693	6.66888
ILMN_1677951	AFF3 ||Homo sapiens AF4/FMR2 family, member 3 (AFF3), transcript variant 2, mRNA. ||ILMN_1677951	AFF3	NM_001025108.1	AFF3	2	Homo sapiens AF4/FMR2 family, member 3 (AFF3), transcript variant 2, mRNA.	MLLT2-like; LAF4	3899	2q11.2c-q11.2d	6.6632	6.64184	6.76686	6.52497	6.5815	6.47962
ILMN_1708502	AFF4 ||Homo sapiens AF4/FMR2 family, member 4 (AFF4), mRNA. ||ILMN_1708502	AFF4	NM_014423.2	AFF4	5	Homo sapiens AF4/FMR2 family, member 4 (AFF4), mRNA.	AF5Q31; MGC75036; MCEF	27125	5q31.1c	9.63865	9.47626	9.62273	9.7949	9.74631	9.74818
ILMN_1705447	AFG3L1 ||Homo sapiens AFG3 ATPase family gene 3-like 1 (yeast) (AFG3L1), transcript variant 2, mRNA. ||ILMN_1705447	AFG3L1	NM_001031805.1	AFG3L1	16	Homo sapiens AFG3 ATPase family gene 3-like 1 (yeast) (AFG3L1), transcript variant 2, mRNA.	FLJ45200; AFG3	172	16q24.3b	7.88215	7.90219	8.1315	7.85922	7.99848	7.779
ILMN_1699172	AFG3L1 ||Homo sapiens AFG3 ATPase family gene 3-like 1 (S. cerevisiae) (AFG3L1), transcript variant 1, non-coding RNA. ||ILMN_1699172	AFG3L1	NM_001031805.1	AFG3L1	16	Homo sapiens AFG3 ATPase family gene 3-like 1 (S. cerevisiae) (AFG3L1), transcript variant 1, non-coding RNA.	FLJ45200; AFG3	172	16q24.3b	6.94439	6.86814	6.90605	6.8622	6.7922	6.90111
ILMN_2409898	AFG3L1 ||Homo sapiens AFG3 ATPase family gene 3-like 1 (S. cerevisiae) (AFG3L1), transcript variant 3, non-coding RNA. ||ILMN_2409898	AFG3L1	NR_003228.1	AFG3L1	16	Homo sapiens AFG3 ATPase family gene 3-like 1 (S. cerevisiae) (AFG3L1), transcript variant 3, non-coding RNA.	FLJ45200; AFG3	172	16q24.3b	6.77307	6.75916	6.75047	6.82171	6.71809	6.79194
ILMN_2295698	AFG3L1 ||Homo sapiens AFG3 ATPase family gene 3-like 1 (S. cerevisiae) (AFG3L1), transcript variant 3, non-coding RNA. ||ILMN_2295698	AFG3L1	NR_003228.1	AFG3L1	16	Homo sapiens AFG3 ATPase family gene 3-like 1 (S. cerevisiae) (AFG3L1), transcript variant 3, non-coding RNA.	FLJ45200; AFG3	172	16q24.3b	6.69516	6.6737	6.60822	6.62176	6.66035	6.6858
ILMN_2066124	AFG3L2 ||Homo sapiens AFG3 ATPase family gene 3-like 2 (yeast) (AFG3L2), nuclear gene encoding mitochondrial protein, mRNA. ||ILMN_2066124	AFG3L2	NM_006796.1	AFG3L2	18	Homo sapiens AFG3 ATPase family gene 3-like 2 (yeast) (AFG3L2), nuclear gene encoding mitochondrial protein, mRNA.	FLJ25993	10939	18p11.21e	9.67356	9.703	9.743	9.82482	9.79601	9.74495
ILMN_1777797	AFM ||Homo sapiens afamin (AFM), mRNA. ||ILMN_1777797	AFM	NM_001133.2	AFM	4	Homo sapiens afamin (AFM), mRNA.	MGC125338; ALBA; ALF; MGC125339; ALB2	173	4q13.3d	6.56621	6.70072	6.50239	6.43713	6.49281	6.64789
ILMN_2095653	AFMID ||Homo sapiens arylformamidase (AFMID), mRNA. ||ILMN_2095653	AFMID	NM_001010982.1	AFMID	17	Homo sapiens arylformamidase (AFMID), mRNA.	KF; DKFZp686F03259	125061	17q25.3b	6.69391	6.60925	6.84285	6.82833	6.79455	6.77215
ILMN_1707551	AFMID ||Homo sapiens arylformamidase (AFMID), mRNA. ||ILMN_1707551	AFMID	NM_001010982.1	AFMID	17	Homo sapiens arylformamidase (AFMID), mRNA.	KF; MGC167063; DKFZp686F03259	125061	17q25.3b	7.81845	7.53629	7.82031	7.66924	7.72948	7.75208
ILMN_1782204	AFP ||Homo sapiens alpha-fetoprotein (AFP), mRNA. ||ILMN_1782204	AFP	NM_001134.1	AFP	4	Homo sapiens alpha-fetoprotein (AFP), mRNA.	HPAFP; FETA	174	4q13.3d	6.78934	6.61589	6.7922	6.67539	6.80684	6.64501
ILMN_2402766	AFTPH ||Homo sapiens aftiphilin (AFTPH), transcript variant 2, mRNA. ||ILMN_2402766	AFTPH	NM_017657.3	AFTPH	2	Homo sapiens aftiphilin (AFTPH), transcript variant 2, mRNA.	MGC33965; FLJ23793; Nbla10388; FLJ20080	54812	2p14c	8.46348	8.23443	8.22217	8.61861	8.59466	8.63546
ILMN_1767722	AFTPH ||Homo sapiens aftiphilin (AFTPH), transcript variant 1, mRNA. ||ILMN_1767722	AFTPH	NM_203437.2	AFTPH	2	Homo sapiens aftiphilin (AFTPH), transcript variant 1, mRNA.	MGC33965; FLJ23793; Nbla10388; FLJ20080	54812	2p14c	6.7896	6.83794	6.84197	6.87971	6.78149	6.82094
ILMN_2342841	AFTPH ||Homo sapiens aftiphilin (AFTPH), transcript variant 1, mRNA. ||ILMN_2342841	AFTPH	NM_203437.2	AFTPH	2	Homo sapiens aftiphilin (AFTPH), transcript variant 1, mRNA.	MGC33965; FLJ23793; Nbla10388; FLJ20080	54812	2p14c	8.95131	9.29421	9.22629	9.55783	9.37656	9.47041
ILMN_1802631	AGA ||Homo sapiens aspartylglucosaminidase (AGA), mRNA. ||ILMN_1802631	AGA	NM_000027.2	AGA	4	Homo sapiens aspartylglucosaminidase (AGA), mRNA.	AGU; ASRG; GA	175	4q34.3a	7.58301	7.57084	7.59395	7.25115	7.30031	7.25937
ILMN_2318481	AGAP1 ||Homo sapiens ArfGAP with GTPase domain, ankyrin repeat and PH domain 1 (AGAP1), transcript variant 1, mRNA. ||ILMN_2318481	AGAP1	NM_001037131.1	AGAP1	2	Homo sapiens ArfGAP with GTPase domain, ankyrin repeat and PH domain 1 (AGAP1), transcript variant 1, mRNA.	KIAA1099; GGAP1; AGAP1; MGC71657	116987	2q37.2a-q37.2b	6.9148	6.58406	6.70363	6.8947	6.88643	7.01892
ILMN_2245223	AGAP1 ||Homo sapiens ArfGAP with GTPase domain, ankyrin repeat and PH domain 1 (AGAP1), transcript variant 1, mRNA. ||ILMN_2245223	AGAP1	NM_001037131.1	AGAP1	2	Homo sapiens ArfGAP with GTPase domain, ankyrin repeat and PH domain 1 (AGAP1), transcript variant 1, mRNA.	KIAA1099; GGAP1; AGAP1; MGC71657	116987	2q37.2a-q37.2b	6.73498	6.68089	6.77834	6.83112	6.84524	6.80478
ILMN_3238543	AGAP11 ||Homo sapiens ankyrin repeat and GTPase domain Arf GTPase activating protein 11 (AGAP11), mRNA. ||ILMN_3238543	AGAP11	NM_133447.1	AGAP11	10	Homo sapiens ankyrin repeat and GTPase domain Arf GTPase activating protein 11 (AGAP11), mRNA.		119385	10q23.2a-q23.2b	6.51979	6.61515	6.55474	6.6014	6.59171	6.52576
ILMN_1735591	AGAP2 ||Homo sapiens ArfGAP with GTPase domain, ankyrin repeat and PH domain 2 (AGAP2), transcript variant 2, mRNA. ||ILMN_1735591	AGAP2	NM_014770.2	AGAP2	12	Homo sapiens ArfGAP with GTPase domain, ankyrin repeat and PH domain 2 (AGAP2), transcript variant 2, mRNA.	GGAP2; PIKE; FLJ16430; AGAP2; KIAA0167	116986	12q14.1a	6.5818	6.63619	6.66263	6.7765	6.6512	6.58271
ILMN_2362126	AGAP3 ||Homo sapiens ArfGAP with GTPase domain, ankyrin repeat and PH domain 3 (AGAP3), transcript variant 2, mRNA. ||ILMN_2362126	AGAP3	NM_001042535.1	AGAP3	7	Homo sapiens ArfGAP with GTPase domain, ankyrin repeat and PH domain 3 (AGAP3), transcript variant 2, mRNA.	MRIP-1; AGAP3; CRAG; FLJ16146	116988	7q36.1d	7.0635	6.98003	7.04494	6.83769	7.00865	7.00675
ILMN_2269136	AGAP3 ||Homo sapiens ArfGAP with GTPase domain, ankyrin repeat and PH domain 3 (AGAP3), transcript variant 2, mRNA. ||ILMN_2269136	AGAP3	NM_001042535.1	AGAP3	7	Homo sapiens ArfGAP with GTPase domain, ankyrin repeat and PH domain 3 (AGAP3), transcript variant 2, mRNA.	MRIP-1; AGAP3; CRAG; FLJ16146	116988	7q36.1d	7.68937	8.24146	8.50704	8.55202	8.46475	8.21325
ILMN_3239130	AGAP6 ||Homo sapiens ArfGAP with GTPase domain, ankyrin repeat and PH domain 6 (AGAP6), mRNA. ||ILMN_3239130	AGAP6	NM_001077665.2	AGAP6	10	Homo sapiens ArfGAP with GTPase domain, ankyrin repeat and PH domain 6 (AGAP6), mRNA.	bA324H6.1	414189	10q11.23b	7.47241	7.31334	7.63909	7.51861	7.59171	7.84875
ILMN_2120103	AGAP7 ||Homo sapiens ArfGAP with GTPase domain, ankyrin repeat and PH domain 7 (AGAP7), mRNA. ||ILMN_2120103	AGAP7	NM_001077685.1	AGAP7	10	Homo sapiens ArfGAP with GTPase domain, ankyrin repeat and PH domain 7 (AGAP7), mRNA.	bA109G10.1	653268	10q11.23a	6.6703	6.72479	6.64616	6.6414	6.76381	6.68299
ILMN_3242883	AGAP8 ||Homo sapiens ArfGAP with GTPase domain, ankyrin repeat and PH domain 8 (AGAP8), mRNA. ||ILMN_3242883	AGAP8	NM_001077686.1	AGAP8	10	Homo sapiens ArfGAP with GTPase domain, ankyrin repeat and PH domain 8 (AGAP8), mRNA.		728404	10q11.23a	9.05815	9.13312	9.11738	8.83747	8.9648	8.73968
ILMN_2100055	AGBL1 ||Homo sapiens ATP/GTP binding protein-like 1 (AGBL1), mRNA. ||ILMN_2100055	AGBL1	NM_152336.2	AGBL1	15	Homo sapiens ATP/GTP binding protein-like 1 (AGBL1), mRNA.	MGC149239; FLJ32310	123624	15q25.3b-q25.3c	6.59395	6.59365	6.5509	6.54427	6.59976	6.65134
ILMN_1887648	AGBL1 ||Homo sapiens ATP/GTP binding protein-like 1 (AGBL1), mRNA. ||ILMN_1887648	AGBL1	Hs.569517	AGBL1	15	Homo sapiens ATP/GTP binding protein-like 1 (AGBL1), mRNA.	MGC149239; FLJ32310	123624	15q25.3b-q25.3c	6.72765	6.43396	6.46744	6.66092	6.69808	6.52372
ILMN_1688627	AGBL2 ||Homo sapiens ATP/GTP binding protein-like 2 (AGBL2), mRNA. ||ILMN_1688627	AGBL2	NM_024783.2	AGBL2	11	Homo sapiens ATP/GTP binding protein-like 2 (AGBL2), mRNA.	FLJ23598	79841	11p11.2b	6.70584	6.53962	6.70224	6.56925	6.7845	6.59559
ILMN_1672767	AGBL3 ||Homo sapiens ATP/GTP binding protein-like 3 (AGBL3), mRNA. ||ILMN_1672767	AGBL3	NM_178563.1	AGBL3	7	Homo sapiens ATP/GTP binding protein-like 3 (AGBL3), mRNA.	FLJ12983; MGC32955	340351	7q33b	6.68089	6.6605	6.7046	6.6953	6.59395	6.62337
ILMN_2196642	AGBL4 ||Homo sapiens ATP/GTP binding protein-like 4 (AGBL4), mRNA. ||ILMN_2196642	AGBL4	NM_032785.1	AGBL4	1	Homo sapiens ATP/GTP binding protein-like 4 (AGBL4), mRNA.	FLJ14442	84871	1p33c-p33b	6.6295	6.51428	6.7451	6.71342	6.74631	6.6585
ILMN_2308689	AGBL5 ||Homo sapiens ATP/GTP binding protein-like 5 (AGBL5), transcript variant 3, mRNA. ||ILMN_2308689	AGBL5	NM_001035507.2	AGBL5	2	Homo sapiens ATP/GTP binding protein-like 5 (AGBL5), transcript variant 3, mRNA.	FLJ21839	60509	2p23.3a	8.64584	8.89763	8.79594	8.67638	8.6004	8.49877
ILMN_2290776	AGBL5 ||Homo sapiens ATP/GTP binding protein-like 5 (AGBL5), transcript variant 1, mRNA. ||ILMN_2290776	AGBL5	NM_021831.5	AGBL5	2	Homo sapiens ATP/GTP binding protein-like 5 (AGBL5), transcript variant 1, mRNA.	FLJ21839	60509	2p23.3a	7.58969	7.56362	7.52865	7.51712	7.48035	7.45722
ILMN_1777182	AGC1 ||Homo sapiens aggrecan 1 (chondroitin sulfate proteoglycan 1, large aggregating proteoglycan, antigen identified by monoclonal antibody A0122) (AGC1), transcript variant 1, mRNA. ||ILMN_1777182	AGC1	NM_001135.1	AGC1	15	Homo sapiens aggrecan 1 (chondroitin sulfate proteoglycan 1, large aggregating proteoglycan, antigen identified by monoclonal antibody A0122) (AGC1), transcript variant 1, mRNA.	MSK16; SEDK; CSPG1; CSPGCP	176	15q26.1a	6.56682	6.84862	6.56178	6.54055	6.48639	6.66874
ILMN_1729777	AGER ||Homo sapiens advanced glycosylation end product-specific receptor (AGER), transcript variant 1, mRNA. ||ILMN_1729777	AGER	NM_001136.3	AGER	6	Homo sapiens advanced glycosylation end product-specific receptor (AGER), transcript variant 1, mRNA.	MGC22357; RAGE	177	6p21.32b	6.47994	6.81468	6.76328	6.63154	6.64904	6.70625
ILMN_1690829	AGER ||Homo sapiens advanced glycosylation end product-specific receptor (AGER), transcript variant 1, mRNA. ||ILMN_1690829	AGER	NM_001136.3	AGER	6	Homo sapiens advanced glycosylation end product-specific receptor (AGER), transcript variant 1, mRNA.	MGC22357; RAGE	177	6p21.32b	6.7237	6.61912	6.75742	6.60703	6.73444	6.73363
ILMN_2257015	AGER ||Homo sapiens advanced glycosylation end product-specific receptor (AGER), transcript variant 1, mRNA. ||ILMN_2257015	AGER	NM_001136.3	AGER	6	Homo sapiens advanced glycosylation end product-specific receptor (AGER), transcript variant 1, mRNA.	MGC22357; RAGE	177	6p21.32b	6.75556	6.74403	6.70058	6.82222	6.63125	6.86431
ILMN_3181215	AGFG1 ||Homo sapiens ArfGAP with FG repeats 1 (AGFG1), transcript variant 2, mRNA. ||ILMN_3181215	AGFG1	NM_004504.4	AGFG1	2	Homo sapiens ArfGAP with FG repeats 1 (AGFG1), transcript variant 2, mRNA.		3267	2q36.3c	7.35535	7.1642	7.18001	7.14771	7.5821	7.55444
ILMN_3260345	AGFG1 ||Homo sapiens ArfGAP with FG repeats 1 (AGFG1), transcript variant 4, mRNA. ||ILMN_3260345	AGFG1	NM_001135189.1	AGFG1	2	Homo sapiens ArfGAP with FG repeats 1 (AGFG1), transcript variant 4, mRNA.		3267	2q36.3c	8.50526	8.29389	8.34332	8.48523	8.70432	8.57069
ILMN_1703228	AGFG2 ||Homo sapiens ArfGAP with FG repeats 2 (AGFG2), mRNA. ||ILMN_1703228	AGFG2	NM_006076.3	AGFG2	7	Homo sapiens ArfGAP with FG repeats 2 (AGFG2), mRNA.	RABR	3268	7q22.1c	7.02203	6.99932	6.92837	7.20418	6.98891	7.0797
ILMN_1652023	AGFG2 ||Homo sapiens ArfGAP with FG repeats 2 (AGFG2), mRNA. ||ILMN_1652023	AGFG2	XM_499461.2	AGFG2	7	Homo sapiens ArfGAP with FG repeats 2 (AGFG2), mRNA.	RABR	3268	7q22.1c	6.89518	6.69349	6.86369	6.79805	6.75649	6.6575
ILMN_2064917	AGGF1 ||Homo sapiens angiogenic factor with G patch and FHA domains 1 (AGGF1), mRNA. ||ILMN_2064917	AGGF1	NM_018046.3	AGGF1	5	Homo sapiens angiogenic factor with G patch and FHA domains 1 (AGGF1), mRNA.	VG5Q; FLJ10283; HUS84971; GPATCH7; HSU84971; GPATC7	55109	5q13.3d	9.05926	8.8973	8.62304	8.80458	9.04519	9.0728
ILMN_1776153	AGGF1 ||Homo sapiens angiogenic factor with G patch and FHA domains 1 (AGGF1), mRNA. ||ILMN_1776153	AGGF1	NM_018046.3	AGGF1	5	Homo sapiens angiogenic factor with G patch and FHA domains 1 (AGGF1), mRNA.	HUS84971; VG5Q; GPATCH7; HSU84971; GPATC7; FLJ10283	55109	5q13.3d	7.08087	7.12278	7.03463	7.14802	7.10245	7.11728
ILMN_1772645	AGK ||Homo sapiens acylglycerol kinase (AGK), mRNA. ||ILMN_1772645	AGK	NM_018238.2	AGK	7	Homo sapiens acylglycerol kinase (AGK), mRNA.	MULK; FLJ10842	55750	7q34d-q34e	8.47586	8.68194	8.57046	8.82209	8.71311	8.61861
ILMN_1775082	AGL ||Homo sapiens amylo-1, 6-glucosidase, 4-alpha-glucanotransferase (glycogen debranching enzyme, glycogen storage disease type III) (AGL), transcript variant 6, mRNA. ||ILMN_1775082	AGL	NM_000646.1	AGL	1	Homo sapiens amylo-1, 6-glucosidase, 4-alpha-glucanotransferase (glycogen debranching enzyme, glycogen storage disease type III) (AGL), transcript variant 6, mRNA.	GDE	178	1p21.2a	6.75114	6.53185	6.66903	6.60407	6.70694	6.56514
ILMN_1680343	AGL ||Homo sapiens amylo-1, 6-glucosidase, 4-alpha-glucanotransferase (AGL), transcript variant 1, mRNA. ||ILMN_1680343	AGL	NM_000642.1	AGL	1	Homo sapiens amylo-1, 6-glucosidase, 4-alpha-glucanotransferase (AGL), transcript variant 1, mRNA.	GDE	178	1p21.2a	6.63923	6.81967	6.75902	6.732	6.82668	6.68468
ILMN_2277492	AGL ||Homo sapiens amylo-1, 6-glucosidase, 4-alpha-glucanotransferase (AGL), transcript variant 6, mRNA. ||ILMN_2277492	AGL	NM_000646.2	AGL	1	Homo sapiens amylo-1, 6-glucosidase, 4-alpha-glucanotransferase (AGL), transcript variant 6, mRNA.	GDE	178	1p21.2a	6.58706	6.55551	6.51254	6.55321	6.59006	6.67327
ILMN_2371825	AGL ||Homo sapiens amylo-1, 6-glucosidase, 4-alpha-glucanotransferase (AGL), transcript variant 5, mRNA. ||ILMN_2371825	AGL	NM_000645.2	AGL	1	Homo sapiens amylo-1, 6-glucosidase, 4-alpha-glucanotransferase (AGL), transcript variant 5, mRNA.	GDE	178	1p21.2a	9.10247	8.77775	8.57603	7.9618	8.03116	8.0655
ILMN_1717468	AGL ||Homo sapiens amylo-1, 6-glucosidase, 4-alpha-glucanotransferase (AGL), transcript variant 4, mRNA. ||ILMN_1717468	AGL	NM_000028.1	AGL	1	Homo sapiens amylo-1, 6-glucosidase, 4-alpha-glucanotransferase (AGL), transcript variant 4, mRNA.	GDE	178	1p21.2a	6.81455	6.54782	6.7416	6.81558	6.66377	6.79129
ILMN_2274377	AGL ||Homo sapiens amylo-1, 6-glucosidase, 4-alpha-glucanotransferase (AGL), transcript variant 5, mRNA. ||ILMN_2274377	AGL	NM_000645.2	AGL	1	Homo sapiens amylo-1, 6-glucosidase, 4-alpha-glucanotransferase (AGL), transcript variant 5, mRNA.	GDE	178	1p21.2a	6.70377	6.59216	6.58691	6.75355	6.49185	6.6886
ILMN_1750235	AGL ||Homo sapiens amylo-1, 6-glucosidase, 4-alpha-glucanotransferase (glycogen debranching enzyme, glycogen storage disease type III) (AGL), transcript variant 5, mRNA. ||ILMN_1750235	AGL	NM_000645.1	AGL	1	Homo sapiens amylo-1, 6-glucosidase, 4-alpha-glucanotransferase (glycogen debranching enzyme, glycogen storage disease type III) (AGL), transcript variant 5, mRNA.	GDE	178	1p21.2a	6.70321	6.51049	6.70141	6.73917	6.72137	6.61176
ILMN_1664006	AGL ||Homo sapiens amylo-1, 6-glucosidase, 4-alpha-glucanotransferase (AGL), transcript variant 1, mRNA. ||ILMN_1664006	AGL	NM_000645.1	AGL	1	Homo sapiens amylo-1, 6-glucosidase, 4-alpha-glucanotransferase (AGL), transcript variant 1, mRNA.	GDE	178	1p21.2a	7.51175	7.45935	7.49033	6.93156	7.14486	7.09011
ILMN_1707169	AGMAT ||Homo sapiens agmatine ureohydrolase (agmatinase) (AGMAT), mRNA. ||ILMN_1707169	AGMAT	NM_024758.3	AGMAT	1	Homo sapiens agmatine ureohydrolase (agmatinase) (AGMAT), mRNA.	FLJ23384	79814	1p36.21a	6.71959	6.61809	6.74147	6.58706	6.66249	6.58406
ILMN_1779109	AGPAT1 ||Homo sapiens 1-acylglycerol-3-phosphate O-acyltransferase 1 (lysophosphatidic acid acyltransferase, alpha) (AGPAT1), transcript variant 2, mRNA. ||ILMN_1779109	AGPAT1	NM_032741.3	AGPAT1	6	Homo sapiens 1-acylglycerol-3-phosphate O-acyltransferase 1 (lysophosphatidic acid acyltransferase, alpha) (AGPAT1), transcript variant 2, mRNA.	MGC5423; MGC4007; LPAAT-alpha; 1-AGPAT1; G15; LPAATA	10554	6p21.32b	6.48478	6.50557	6.5572	6.56301	6.5108	6.47703
ILMN_1697790	AGPAT1 ||Homo sapiens 1-acylglycerol-3-phosphate O-acyltransferase 1 (lysophosphatidic acid acyltransferase, alpha) (AGPAT1), transcript variant 1, mRNA. ||ILMN_1697790	AGPAT1	NM_006411.2	AGPAT1	6	Homo sapiens 1-acylglycerol-3-phosphate O-acyltransferase 1 (lysophosphatidic acid acyltransferase, alpha) (AGPAT1), transcript variant 1, mRNA.	MGC5423; MGC4007; LPAAT-alpha; 1-AGPAT1; G15; LPAATA	10554	6p21.32b	6.56117	6.626	6.65893	6.68412	6.64472	6.57743
ILMN_1679520	AGPAT1 ||Homo sapiens 1-acylglycerol-3-phosphate O-acyltransferase 1 (lysophosphatidic acid acyltransferase, alpha) (AGPAT1), transcript variant 1, mRNA. ||ILMN_1679520	AGPAT1	NM_006411.2	AGPAT1	6	Homo sapiens 1-acylglycerol-3-phosphate O-acyltransferase 1 (lysophosphatidic acid acyltransferase, alpha) (AGPAT1), transcript variant 1, mRNA.	MGC5423; MGC4007; LPAAT-alpha; 1-AGPAT1; G15; LPAATA	10554	6p21.32b	8.45668	8.21655	8.04979	7.91582	7.76971	7.7271
ILMN_1732176	AGPAT2 ||Homo sapiens 1-acylglycerol-3-phosphate O-acyltransferase 2 (lysophosphatidic acid acyltransferase, beta) (AGPAT2), transcript variant 1, mRNA. ||ILMN_1732176	AGPAT2	NM_006412.3	AGPAT2	9	Homo sapiens 1-acylglycerol-3-phosphate O-acyltransferase 2 (lysophosphatidic acid acyltransferase, beta) (AGPAT2), transcript variant 1, mRNA.	LPAAB; BSCL1; 1-AGPAT2; LPAAT-beta; BSCL	10555	9q34.3d-q34.3e	8.85596	8.85169	8.80058	9.01436	8.93245	9.06183
ILMN_1681081	AGPAT2 ||Homo sapiens 1-acylglycerol-3-phosphate O-acyltransferase 2 (lysophosphatidic acid acyltransferase, beta) (AGPAT2), transcript variant 1, mRNA. ||ILMN_1681081	AGPAT2	NM_006412.3	AGPAT2	9	Homo sapiens 1-acylglycerol-3-phosphate O-acyltransferase 2 (lysophosphatidic acid acyltransferase, beta) (AGPAT2), transcript variant 1, mRNA.	LPAAB; BSCL1; 1-AGPAT2; LPAAT-beta; BSCL	10555	9q34.3d-q34.3e	8.63376	8.60529	8.85658	8.89315	8.76895	8.99938
ILMN_2377430	AGPAT2 ||Homo sapiens 1-acylglycerol-3-phosphate O-acyltransferase 2 (lysophosphatidic acid acyltransferase, beta) (AGPAT2), transcript variant 2, mRNA. ||ILMN_2377430	AGPAT2	NM_001012727.1	AGPAT2	9	Homo sapiens 1-acylglycerol-3-phosphate O-acyltransferase 2 (lysophosphatidic acid acyltransferase, beta) (AGPAT2), transcript variant 2, mRNA.	LPAAB; LPAAT-beta; BSCL1; BSCL; 1-AGPAT2	10555	9q34.3d-q34.3e	9.44793	9.808	9.59152	9.68143	9.81083	9.64915
ILMN_1661373	AGPAT3 ||Homo sapiens 1-acylglycerol-3-phosphate O-acyltransferase 3 (AGPAT3), transcript variant 2, mRNA. ||ILMN_1661373	AGPAT3	XM_925995.1	AGPAT3	21	Homo sapiens 1-acylglycerol-3-phosphate O-acyltransferase 3 (AGPAT3), transcript variant 2, mRNA.	MGC4604; LPAAT-GAMMA1	56894	21q22.3c-q22.3d	7.76361	7.17632	7.4353	7.19249	7.00259	7.64832
ILMN_2288175	AGPAT3 ||Homo sapiens 1-acylglycerol-3-phosphate O-acyltransferase 3 (AGPAT3), transcript variant 1, mRNA. ||ILMN_2288175	AGPAT3	NM_020132.4	AGPAT3	21	Homo sapiens 1-acylglycerol-3-phosphate O-acyltransferase 3 (AGPAT3), transcript variant 1, mRNA.	MGC4604; LPAAT-GAMMA1	56894	21q22.3c-q22.3d	6.74052	6.81826	6.77505	6.60659	6.77834	6.72165
ILMN_1654010	AGPAT3 ||Homo sapiens 1-acylglycerol-3-phosphate O-acyltransferase 3 (AGPAT3), mRNA. ||ILMN_1654010	AGPAT3	NM_020132.3	AGPAT3	21	Homo sapiens 1-acylglycerol-3-phosphate O-acyltransferase 3 (AGPAT3), mRNA.	MGC4604; LPAAT-GAMMA1	56894	21q22.3c-q22.3d	8.35645	8.19515	8.29719	8.10685	7.87971	8.12376
ILMN_1732672	AGPAT4 ||Homo sapiens 1-acylglycerol-3-phosphate O-acyltransferase 4 (lysophosphatidic acid acyltransferase, delta) (AGPAT4), transcript variant 2, mRNA. ||ILMN_1732672	AGPAT4	NM_001012733.1	AGPAT4	6	Homo sapiens 1-acylglycerol-3-phosphate O-acyltransferase 4 (lysophosphatidic acid acyltransferase, delta) (AGPAT4), transcript variant 2, mRNA.	dJ473J16.2; LPAAT-delta; 1-AGPAT4; RP3-473J16.2	56895	6q26a	6.85437	6.65578	6.74255	6.78267	6.70404	6.71122
ILMN_1730504	AGPAT4 ||Homo sapiens 1-acylglycerol-3-phosphate O-acyltransferase 4 (lysophosphatidic acid acyltransferase, delta) (AGPAT4), mRNA. ||ILMN_1730504	AGPAT4	NM_001012734.1	AGPAT4	6	Homo sapiens 1-acylglycerol-3-phosphate O-acyltransferase 4 (lysophosphatidic acid acyltransferase, delta) (AGPAT4), mRNA.	dJ473J16.2; LPAAT-delta; 1-AGPAT4; RP3-473J16.2	56895	6q26a	8.75124	8.61456	8.77255	8.8916	8.90809	8.78601
ILMN_1662049	AGPAT5 ||Homo sapiens 1-acylglycerol-3-phosphate O-acyltransferase 5 (lysophosphatidic acid acyltransferase, epsilon) (AGPAT5), mRNA. ||ILMN_1662049	AGPAT5	NM_018361.2	AGPAT5	8	Homo sapiens 1-acylglycerol-3-phosphate O-acyltransferase 5 (lysophosphatidic acid acyltransferase, epsilon) (AGPAT5), mRNA.	1-AGPAT5; LPAAT-epsilon; LPAAT-e	55326	8p23.1f	8.48523	8.46561	8.23821	8.11301	8.64006	8.25847
ILMN_1740752	AGPAT6 ||Homo sapiens 1-acylglycerol-3-phosphate O-acyltransferase 6 (lysophosphatidic acid acyltransferase, zeta) (AGPAT6), mRNA. ||ILMN_1740752	AGPAT6	NM_178819.2	AGPAT6	8	Homo sapiens 1-acylglycerol-3-phosphate O-acyltransferase 6 (lysophosphatidic acid acyltransferase, zeta) (AGPAT6), mRNA.	LPAAT-zeta; LPAATZ; DKFZp586M1819; TSARG7	137964	8p11.21b	7.27659	7.17513	7.37469	7.32382	7.21558	7.39421
ILMN_1794875	AGPAT9 ||Homo sapiens 1-acylglycerol-3-phosphate O-acyltransferase 9 (AGPAT9), mRNA. ||ILMN_1794875	AGPAT9	NM_032717.3	AGPAT9	4	Homo sapiens 1-acylglycerol-3-phosphate O-acyltransferase 9 (AGPAT9), mRNA.	MAG1; AGPAT8; LPAAT-theta; GPAT3; MGC11324	84803	4q21.23a	10.2376	10.3647	10.5016	9.92422	10.2476	10.1385
ILMN_1698209	AGPS ||Homo sapiens alkylglycerone phosphate synthase (AGPS), mRNA. ||ILMN_1698209	AGPS	NM_003659.1	AGPS	2	Homo sapiens alkylglycerone phosphate synthase (AGPS), mRNA.	ADHAPS; ADAP-S; ADPS; ALDHPSY; ADAS	8540	2q31.2a	10.0554	9.86423	9.71358	9.80382	10.1713	10.032
ILMN_3307841	AGR2 ||Homo sapiens anterior gradient homolog 2 (Xenopus laevis) (AGR2), mRNA. ||ILMN_3307841	AGR2	NM_006408.3	AGR2	7	Homo sapiens anterior gradient homolog 2 (Xenopus laevis) (AGR2), mRNA.		10551	7p21.1b	6.66747	6.55474	6.61117	6.64904	6.69961	6.71932
ILMN_1814151	AGR2 ||Homo sapiens anterior gradient homolog 2 (Xenopus laevis) (AGR2), mRNA. ||ILMN_1814151	AGR2	NM_006408.2	AGR2	7	Homo sapiens anterior gradient homolog 2 (Xenopus laevis) (AGR2), mRNA.	GOB-4; HAG-2; XAG-2; AG2	10551	7p21.1b	6.83036	6.68846	6.68384	6.81647	6.75221	6.47216
ILMN_2050246	AGR3 ||Homo sapiens anterior gradient homolog 3 (Xenopus laevis) (AGR3), mRNA. ||ILMN_2050246	AGR3	NM_176813.3	AGR3	7	Homo sapiens anterior gradient homolog 3 (Xenopus laevis) (AGR3), mRNA.	HAG3; hAG-3; BCMP11	155465	7p21.1b	6.72124	6.7922	6.77439	6.51633	6.63604	6.59021
ILMN_1728787	AGR3 ||Homo sapiens anterior gradient homolog 3 (Xenopus laevis) (AGR3), mRNA. ||ILMN_1728787	AGR3	NM_176813.3	AGR3	7	Homo sapiens anterior gradient homolog 3 (Xenopus laevis) (AGR3), mRNA.	HAG3; hAG-3; BCMP11	155465	7p21.1b	6.87652	6.80478	6.80813	6.71149	6.94357	6.8125
ILMN_2234605	AGRN ||Homo sapiens agrin (AGRN), mRNA. ||ILMN_2234605	AGRN	NM_198576.2	AGRN	1	Homo sapiens agrin (AGRN), mRNA.	FLJ45064	375790	1p36.33b	6.75636	6.67483	6.80258	6.68566	6.70736	6.6844
ILMN_1770454	AGRN ||Homo sapiens agrin (AGRN), mRNA. ||ILMN_1770454	AGRN	NM_198576.2	AGRN	1	Homo sapiens agrin (AGRN), mRNA.	FLJ45064	375790	1p36.33b	11.5341	11.4734	11.1118	10.747	10.3692	10.7835
ILMN_1770336	AGRP ||Homo sapiens agouti related protein homolog (mouse) (AGRP), transcript variant 1, mRNA. ||ILMN_1770336	AGRP	NM_001138.1	AGRP	16	Homo sapiens agouti related protein homolog (mouse) (AGRP), transcript variant 1, mRNA.	ASIP2; MGC118963; AGRT; ART	181	16q22.1b	6.6453	6.5932	6.7097	6.52403	6.55658	6.6761
ILMN_1714253	AGRP ||Homo sapiens agouti related protein homolog (mouse) (AGRP), transcript variant 2, mRNA. ||ILMN_1714253	AGRP	NM_007316.1	AGRP	16	Homo sapiens agouti related protein homolog (mouse) (AGRP), transcript variant 2, mRNA.	ASIP2; MGC118963; AGRT; ART	181	16q22.1b	6.62044	6.55013	6.53605	6.76049	6.62527	6.68692
ILMN_1813530	AGT ||Homo sapiens angiotensinogen (serpin peptidase inhibitor, clade A, member 8) (AGT), mRNA. ||ILMN_1813530	AGT	NM_000029.2	AGT	1	Homo sapiens angiotensinogen (serpin peptidase inhibitor, clade A, member 8) (AGT), mRNA.	SERPINA8; ANHU	183	1q42.2a	6.61868	6.56255	6.72697	6.68734	6.62322	6.69891
ILMN_2223922	AGTPBP1 ||Homo sapiens ATP/GTP binding protein 1 (AGTPBP1), mRNA. ||ILMN_2223922	AGTPBP1	NM_015239.1	AGTPBP1	9	Homo sapiens ATP/GTP binding protein 1 (AGTPBP1), mRNA.	NNA1; KIAA1035; DKFZp686M20191	23287	9q21.33b	7.91821	7.79188	7.4776	7.50859	7.74066	7.61802
ILMN_1718071	AGTPBP1 ||Homo sapiens ATP/GTP binding protein 1 (AGTPBP1), mRNA. ||ILMN_1718071	AGTPBP1	NM_015239.1	AGTPBP1	9	Homo sapiens ATP/GTP binding protein 1 (AGTPBP1), mRNA.	NNA1; KIAA1035; DKFZp686M20191	23287	9q21.33b	8.92532	8.85337	8.36934	8.46127	8.69923	8.61504
ILMN_1814327	AGTR1 ||Homo sapiens angiotensin II receptor, type 1 (AGTR1), transcript variant 1, mRNA. ||ILMN_1814327	AGTR1	NM_032049.1	AGTR1	3	Homo sapiens angiotensin II receptor, type 1 (AGTR1), transcript variant 1, mRNA.	AT2R1A; AT2R1B; AT2R1; AT1; AT1B; AGTR1B; AGTR1A; AG2S; HAT1R	185	3q24f	6.54689	6.7039	6.87086	6.72656	6.66092	6.66732
ILMN_2341343	AGTR1 ||Homo sapiens angiotensin II receptor, type 1 (AGTR1), transcript variant 3, mRNA. ||ILMN_2341343	AGTR1	NM_004835.3	AGTR1	3	Homo sapiens angiotensin II receptor, type 1 (AGTR1), transcript variant 3, mRNA.	AT2R1A; AT2R1B; AT2R1; AT1; AT1B; AGTR1B; AGTR1A; AG2S; HAT1R	185	3q24f	6.82693	6.81673	6.62965	6.7211	6.74685	6.69279
ILMN_1775634	AGTR2 ||Homo sapiens angiotensin II receptor, type 2 (AGTR2), mRNA. ||ILMN_1775634	AGTR2	NM_000686.3	AGTR2	X	Homo sapiens angiotensin II receptor, type 2 (AGTR2), mRNA.	MRX88; ATGR2; AT2	186	Xq23d	6.75676	6.55228	6.70446	6.60229	6.76288	6.78136
ILMN_1802458	AGTRAP ||Homo sapiens angiotensin II receptor-associated protein (AGTRAP), transcript variant 4, mRNA. ||ILMN_1802458	AGTRAP	NM_020350.3	AGTRAP	1	Homo sapiens angiotensin II receptor-associated protein (AGTRAP), transcript variant 4, mRNA.	MGC29646; ATRAP	57085	1p36.22b	8.12407	8.51755	8.82047	7.99848	8.03777	7.6886
ILMN_2307656	AGTRAP ||Homo sapiens angiotensin II receptor-associated protein (AGTRAP), transcript variant 2, mRNA. ||ILMN_2307656	AGTRAP	NM_001040194.1	AGTRAP	1	Homo sapiens angiotensin II receptor-associated protein (AGTRAP), transcript variant 2, mRNA.	MGC29646; ATRAP	57085	1p36.22b	8.94594	8.94594	8.99022	8.23697	8.22954	8.1333
ILMN_1709796	AGXT ||Homo sapiens alanine-glyoxylate aminotransferase (AGXT), mRNA. ||ILMN_1709796	AGXT	NM_000030.1	AGXT	2	Homo sapiens alanine-glyoxylate aminotransferase (AGXT), mRNA.	PH1; SPT; AGT; SPAT; AGT1; TLH6; AGXT1	189	2q37.3f	6.67567	6.64212	6.75956	6.57592	6.62688	6.62994
ILMN_1783963	AGXT2 ||Homo sapiens alanine-glyoxylate aminotransferase 2 (AGXT2), nuclear gene encoding mitochondrial protein, mRNA. ||ILMN_1783963	AGXT2	NM_031900.1	AGXT2	5	Homo sapiens alanine-glyoxylate aminotransferase 2 (AGXT2), nuclear gene encoding mitochondrial protein, mRNA.	AGT2	64902	5p13.2d	6.5127	6.46842	6.50859	6.4645	6.54303	6.44394
ILMN_2134801	AGXT2L1 ||Homo sapiens alanine-glyoxylate aminotransferase 2-like 1 (AGXT2L1), mRNA. ||ILMN_2134801	AGXT2L1	NM_031279.2	AGXT2L1	4	Homo sapiens alanine-glyoxylate aminotransferase 2-like 1 (AGXT2L1), mRNA.		64850	4q25b	6.53481	6.50494	6.3482	6.6017	6.52685	6.50398
ILMN_1757807	AGXT2L1 ||Homo sapiens alanine-glyoxylate aminotransferase 2-like 1 (AGXT2L1), mRNA. ||ILMN_1757807	AGXT2L1	NM_031279.2	AGXT2L1	4	Homo sapiens alanine-glyoxylate aminotransferase 2-like 1 (AGXT2L1), mRNA.		64850	4q25b	6.75649	6.57334	6.69808	6.64947	6.63662	6.62936
ILMN_1673529	AGXT2L2 ||Homo sapiens alanine-glyoxylate aminotransferase 2-like 2 (AGXT2L2), mRNA. ||ILMN_1673529	AGXT2L2	NM_032921.1	AGXT2L2	5	Homo sapiens alanine-glyoxylate aminotransferase 2-like 2 (AGXT2L2), mRNA.	MGC117348; MGC15875; MGC45484	85007	5q35.3b	7.1817	7.2446	7.1638	7.11603	7.06286	7.14119
ILMN_1686370	AGXT2L2 ||Homo sapiens alanine-glyoxylate aminotransferase 2-like 2 (AGXT2L2), mRNA. ||ILMN_1686370	AGXT2L2	NM_153373.1	AGXT2L2	5	Homo sapiens alanine-glyoxylate aminotransferase 2-like 2 (AGXT2L2), mRNA.	MGC117348; MGC15875; MGC45484	85007	5q35.3b	6.8226	6.91409	6.9814	6.7305	6.88545	7.01112
ILMN_1809139	AHCTF1 ||Homo sapiens AT hook containing transcription factor 1 (AHCTF1), mRNA. ||ILMN_1809139	AHCTF1	NM_015446.3	AHCTF1	1	Homo sapiens AT hook containing transcription factor 1 (AHCTF1), mRNA.	ELYS; TMBS62; MSTP108; MST108; DKFZp434N093	25909	1q44d	9.21895	9.11512	8.94246	8.86518	9.02228	8.8327
ILMN_1747504	AHCTF1 ||Homo sapiens AT hook containing transcription factor 1 (AHCTF1), mRNA. ||ILMN_1747504	AHCTF1	XM_942402.1	AHCTF1	1	Homo sapiens AT hook containing transcription factor 1 (AHCTF1), mRNA.	ELYS; TMBS62; MSTP108; MST108; DKFZp434N093	25909	1q44d	8.2785	8.00439	7.97183	8.07612	8.13648	7.93269
ILMN_1666679	AHCTF1 ||PREDICTED: Homo sapiens AT hook containing transcription factor 1 (AHCTF1), mRNA. ||ILMN_1666679	AHCTF1	XM_942402.1	AHCTF1		PREDICTED: Homo sapiens AT hook containing transcription factor 1 (AHCTF1), mRNA.		25909	1q44d	6.44874	6.50176	6.60155	6.59723	6.57969	6.68412
ILMN_1657862	AHCY ||Homo sapiens S-adenosylhomocysteine hydrolase (AHCY), mRNA. ||ILMN_1657862	AHCY	NM_000687.1	AHCY	20	Homo sapiens S-adenosylhomocysteine hydrolase (AHCY), mRNA.	SAHH	191	20q11.22a	11.5	11.5715	11.5268	11.8145	11.5693	11.4475
ILMN_1770412	AHCYL1 ||Homo sapiens adenosylhomocysteinase-like 1 (AHCYL1), mRNA. ||ILMN_1770412	AHCYL1	NM_006621.3	AHCYL1	1	Homo sapiens adenosylhomocysteinase-like 1 (AHCYL1), mRNA.	XPVKONA; PRO0233; IRBIT; DCAL	10768	1p13.3b	11.9249	11.5997	11.8785	11.9094	12.0818	12.0706
ILMN_1712786	AHCYL2 ||Homo sapiens S-adenosylhomocysteine hydrolase-like 2 (AHCYL2), mRNA. ||ILMN_1712786	AHCYL2	NM_015328.1	AHCYL2	7	Homo sapiens S-adenosylhomocysteine hydrolase-like 2 (AHCYL2), mRNA.	KIAA0828; FLJ21719	23382	7q32.1a	7.00529	7.09824	6.8902	6.72479	7.07114	6.85661
ILMN_1680111	AHDC1 ||Homo sapiens AT hook, DNA binding motif, containing 1 (AHDC1), mRNA. ||ILMN_1680111	AHDC1	NM_001029882.1	AHDC1	1	Homo sapiens AT hook, DNA binding motif, containing 1 (AHDC1), mRNA.	CL23945; DJ159A19.3; RP1-159A19.1	27245	1p36.11a-p35.3b	7.21267	7.18795	7.17403	7.47411	7.06598	7.0974
ILMN_1791006	AHI1 ||Homo sapiens Abelson helper integration site 1 (AHI1), mRNA. ||ILMN_1791006	AHI1	NM_017651.3	AHI1	6	Homo sapiens Abelson helper integration site 1 (AHI1), mRNA.	FLJ14023; FLJ20069; DKFZp686J1653; JBTS3; dJ71N10.1; ORF1; AHI-1	54806	6q23.3a	8.04581	7.96965	7.81865	7.83491	7.72288	7.78725
ILMN_1714567	AHNAK ||Homo sapiens AHNAK nucleoprotein (AHNAK), transcript variant 1, mRNA. ||ILMN_1714567	AHNAK	NM_001620.1	AHNAK	11	Homo sapiens AHNAK nucleoprotein (AHNAK), transcript variant 1, mRNA.	MGC5395; AHNAKRS	79026	11q12.3a	12.702	12.7177	12.7408	12.2751	12.2431	12.4845
ILMN_1792495	AHNAK ||Homo sapiens AHNAK nucleoprotein (AHNAK), transcript variant 1, mRNA. ||ILMN_1792495	AHNAK	NM_024060.2	AHNAK	11	Homo sapiens AHNAK nucleoprotein (AHNAK), transcript variant 1, mRNA.	MGC5395; AHNAKRS	79026	11q12.3a	6.9241	7.2709	6.94193	7.69014	7.48398	7.4641
ILMN_1752159	AHNAK ||Homo sapiens AHNAK nucleoprotein (AHNAK), transcript variant 2, mRNA. ||ILMN_1752159	AHNAK	NM_024060.2	AHNAK	11	Homo sapiens AHNAK nucleoprotein (AHNAK), transcript variant 2, mRNA.	MGC5395; AHNAKRS	79026	11q12.3a	7.23362	7.60444	7.17143	7.43704	7.61956	7.5194
ILMN_3243156	AHNAK2 ||Homo sapiens AHNAK nucleoprotein 2 (AHNAK2), mRNA. ||ILMN_3243156	AHNAK2	NM_138420.2	AHNAK2	14	Homo sapiens AHNAK nucleoprotein 2 (AHNAK2), mRNA.	KIAA2019; C14orf78	113146	14q32.33c	8.5758	8.45294	8.28873	9.20843	9.38757	9.40286
ILMN_1812640	AHR ||Homo sapiens aryl hydrocarbon receptor (AHR), mRNA. ||ILMN_1812640	AHR	NM_001621.2	AHR	7	Homo sapiens aryl hydrocarbon receptor (AHR), mRNA.		196	7p21.1b	12.0457	11.9449	12.1813	12.174	12.1914	12.1449
ILMN_2162799	AHR ||Homo sapiens aryl hydrocarbon receptor (AHR), mRNA. ||ILMN_2162799	AHR	NM_001621.3	AHR	7	Homo sapiens aryl hydrocarbon receptor (AHR), mRNA.		196	7p21.1b	7.40156	7.17463	7.1079	6.99039	7.23285	7.00225
ILMN_1782679	AHRR ||Homo sapiens aryl-hydrocarbon receptor repressor (AHRR), mRNA. ||ILMN_1782679	AHRR	NM_020731.2	AHRR	5	Homo sapiens aryl-hydrocarbon receptor repressor (AHRR), mRNA.	MGC167813; KIAA1234; AHHR; MGC176630; AHH	57491	5p15.33e	6.61324	6.60318	6.40718	6.54117	6.65105	6.67539
ILMN_1703617	AHSA1 ||Homo sapiens AHA1, activator of heat shock 90kDa protein ATPase homolog 1 (yeast) (AHSA1), mRNA. ||ILMN_1703617	AHSA1	NM_012111.1	AHSA1	14	Homo sapiens AHA1, activator of heat shock 90kDa protein ATPase homolog 1 (yeast) (AHSA1), mRNA.	p38; C14orf3; AHA1	10598	14q24.3c	9.6792	9.81083	9.66926	9.81328	9.56537	9.79219
ILMN_1798308	AHSA2 ||Homo sapiens AHA1, activator of heat shock 90kDa protein ATPase homolog 2 (yeast) (AHSA2), mRNA. ||ILMN_1798308	AHSA2	NM_152392.1	AHSA2	2	Homo sapiens AHA1, activator of heat shock 90kDa protein ATPase homolog 2 (yeast) (AHSA2), mRNA.	DKFZp564C236; Hch1	130872	2p15d	8.98729	9.0539	8.96933	8.43796	8.50239	8.31429
ILMN_1730625	AHSG ||Homo sapiens alpha-2-HS-glycoprotein (AHSG), mRNA. ||ILMN_1730625	AHSG	NM_001622.1	AHSG	3	Homo sapiens alpha-2-HS-glycoprotein (AHSG), mRNA.	HSGA; A2HS; AHS; FETUA	197	3q27.3a	6.51238	6.51349	6.69738	6.67101	6.47086	6.48414
ILMN_1696512	AHSP ||Homo sapiens alpha hemoglobin stabilizing protein (AHSP), mRNA. ||ILMN_1696512	AHSP	NM_016633.2	AHSP	16	Homo sapiens alpha hemoglobin stabilizing protein (AHSP), mRNA.	AHSP; EDRF	51327	16p11.2c	6.80349	6.95047	6.91241	6.79351	6.83036	6.82171
ILMN_2164164	AICDA ||Homo sapiens activation-induced cytidine deaminase (AICDA), mRNA. ||ILMN_2164164	AICDA	NM_020661.1	AICDA	12	Homo sapiens activation-induced cytidine deaminase (AICDA), mRNA.	ARP2; CDA2; HIGM2; AID	57379	12p13.31b	6.68944	6.69321	6.81967	6.56834	6.76487	6.82629
ILMN_3240117	AIDA ||Homo sapiens axin interactor, dorsalization associated (AIDA), mRNA. ||ILMN_3240117	AIDA	NM_022831.2	AIDA	1	Homo sapiens axin interactor, dorsalization associated (AIDA), mRNA.	RP11-378J18.7; FLJ32421; FLJ12806	64853	1q41e	11.5207	11.2949	11.2244	11.3754	11.4892	11.4096
ILMN_1703538	AIF1 ||Homo sapiens allograft inflammatory factor 1 (AIF1), transcript variant 3, mRNA. ||ILMN_1703538	AIF1	NM_001623.3	AIF1	6	Homo sapiens allograft inflammatory factor 1 (AIF1), transcript variant 3, mRNA.	AIF-1; IRT-1; IBA1	199	6p21.33a	6.85312	6.75796	6.90785	6.74308	6.69572	6.91325
ILMN_1792473	AIF1 ||Homo sapiens allograft inflammatory factor 1 (AIF1), transcript variant 1, mRNA. ||ILMN_1792473	AIF1	NM_001623.3	AIF1	6	Homo sapiens allograft inflammatory factor 1 (AIF1), transcript variant 1, mRNA.	AIF-1; IRT-1; IBA1	199	6p21.33a	6.84185	7.18735	7.06059	7.05528	6.96498	6.96751
ILMN_1771827	AIF1 ||Homo sapiens allograft inflammatory factor 1 (AIF1), transcript variant 2, mRNA. ||ILMN_1771827	AIF1	NM_004847.2	AIF1	6	Homo sapiens allograft inflammatory factor 1 (AIF1), transcript variant 2, mRNA.	AIF-1; IRT-1; IBA1	199	6p21.33a	6.77545	6.63836	6.78869	6.54674	6.8134	6.66263
ILMN_3246401	AIF1L ||Homo sapiens allograft inflammatory factor 1-like (AIF1L), transcript variant 1, mRNA. ||ILMN_3246401	AIF1L	NM_031426.2	AIF1L	9	Homo sapiens allograft inflammatory factor 1-like (AIF1L), transcript variant 1, mRNA.	MGC29466; FLJ12783; IBA2	83543	9q34.13a	7.86264	8.18913	8.08162	8.49486	8.41726	8.3696
ILMN_1770725	AIF1L ||Homo sapiens allograft inflammatory factor 1-like (AIF1L), transcript variant 1, mRNA. ||ILMN_1770725	AIF1L	NM_031426.2	AIF1L	9	Homo sapiens allograft inflammatory factor 1-like (AIF1L), transcript variant 1, mRNA.	MGC29466; FLJ12783; IBA2	83543	9q34.13a	6.7362	6.77321	6.8031	6.87073	6.86654	6.86765
ILMN_2313821	AIFM1 ||Homo sapiens apoptosis-inducing factor, mitochondrion-associated, 1 (AIFM1), nuclear gene encoding mitochondrial protein, transcript variant 3, mRNA. ||ILMN_2313821	AIFM1	NM_145813.1	AIFM1	X	Homo sapiens apoptosis-inducing factor, mitochondrion-associated, 1 (AIFM1), nuclear gene encoding mitochondrial protein, transcript variant 3, mRNA.	MGC111425; PDCD8; AIF	9131	Xq25h	9.37323	9.36214	9.17692	9.48283	9.44793	9.73261
ILMN_1717357	AIFM1 ||Homo sapiens apoptosis-inducing factor, mitochondrion-associated, 1 (AIFM1), nuclear gene encoding mitochondrial protein, transcript variant 1, mRNA. ||ILMN_1717357	AIFM1	NM_004208.2	AIFM1	X	Homo sapiens apoptosis-inducing factor, mitochondrion-associated, 1 (AIFM1), nuclear gene encoding mitochondrial protein, transcript variant 1, mRNA.	MGC111425; PDCD8; AIF	9131	Xq25h	7.82839	7.86703	8.0813	8.06528	8.13914	8.31406
ILMN_1668408	AIFM1 ||Homo sapiens apoptosis-inducing factor, mitochondrion-associated, 1 (AIFM1), nuclear gene encoding mitochondrial protein, transcript variant 3, mRNA. ||ILMN_1668408	AIFM1	NM_004208.2	AIFM1	X	Homo sapiens apoptosis-inducing factor, mitochondrion-associated, 1 (AIFM1), nuclear gene encoding mitochondrial protein, transcript variant 3, mRNA.	MGC111425; PDCD8; AIF	9131	Xq25h	8.00248	7.91504	8.18626	8.4289	8.1315	8.30433
ILMN_1667183	AIFM1 ||Homo sapiens apoptosis-inducing factor, mitochondrion-associated, 1 (AIFM1), nuclear gene encoding mitochondrial protein, transcript variant 2, mRNA. ||ILMN_1667183	AIFM1	NM_145812.1	AIFM1	X	Homo sapiens apoptosis-inducing factor, mitochondrion-associated, 1 (AIFM1), nuclear gene encoding mitochondrial protein, transcript variant 2, mRNA.	MGC111425; PDCD8; AIF	9131	Xq25h	6.85425	7.05637	6.88252	7.03067	7.01257	6.98914
ILMN_1712639	AIFM2 ||Homo sapiens apoptosis-inducing factor, mitochondrion-associated, 2 (AIFM2), nuclear gene encoding mitochondrial protein, mRNA. ||ILMN_1712639	AIFM2	NM_032797.4	AIFM2	10	Homo sapiens apoptosis-inducing factor, mitochondrion-associated, 2 (AIFM2), nuclear gene encoding mitochondrial protein, mRNA.	PRG3; RP11-367H5.2; AMID	84883	10q22.1a	6.96174	6.76951	6.85387	6.84298	6.93133	6.89312
ILMN_1704173	AIFM3 ||Homo sapiens apoptosis-inducing factor, mitochondrion-associated, 3 (AIFM3), nuclear gene encoding mitochondrial protein, transcript variant 2, mRNA. ||ILMN_1704173	AIFM3	NM_144704.1	AIFM3	22	Homo sapiens apoptosis-inducing factor, mitochondrion-associated, 3 (AIFM3), nuclear gene encoding mitochondrial protein, transcript variant 2, mRNA.	FLJ30473; AIFL	150209	22q11.21e	6.8282	6.79507	6.77386	6.7662	6.74833	6.88631
ILMN_1797974	AIG1 ||Homo sapiens androgen-induced 1 (AIG1), mRNA. ||ILMN_1797974	AIG1	NM_016108.2	AIG1	6	Homo sapiens androgen-induced 1 (AIG1), mRNA.	FLJ10485; dJ95L4.1; RP1-95L4.1; DKFZp686F03136; AIG-1	51390	6q24.2a	10.3081	9.89712	9.99322	9.6067	9.68947	9.66475
ILMN_1688625	AIM1 ||Homo sapiens absent in melanoma 1 (AIM1), mRNA. ||ILMN_1688625	AIM1	NM_001624.1	AIM1	6	Homo sapiens absent in melanoma 1 (AIM1), mRNA.	ST4	202	6q21c	6.74268	6.95466	6.73525	6.70418	6.69738	6.76646
ILMN_1776916	AIM1L ||Homo sapiens absent in melanoma 1-like (AIM1L), mRNA. ||ILMN_1776916	AIM1L	NM_017977.1	AIM1L	1	Homo sapiens absent in melanoma 1-like (AIM1L), mRNA.	FLJ38020; FLJ10040; DKFZp434L1713	55057	1p36.11b	6.55551	6.53356	6.49137	6.51507	6.48091	6.55459
ILMN_2113340	AIM1L ||Homo sapiens absent in melanoma 1-like (AIM1L), mRNA. ||ILMN_2113340	AIM1L	NM_001039775.1	AIM1L	1	Homo sapiens absent in melanoma 1-like (AIM1L), mRNA.	FLJ10040; DKFZp434L1713; FLJ38020	55057	1p36.11b	6.84474	6.80168	6.75942	7.03496	6.83719	6.87725
ILMN_1669557	AIM1L ||Homo sapiens absent in melanoma 1-like (AIM1L), mRNA. ||ILMN_1669557	AIM1L	XM_944018.1	AIM1L	1	Homo sapiens absent in melanoma 1-like (AIM1L), mRNA.	FLJ10040; DKFZp434L1713; FLJ38020	55057	1p36.11b	6.8495	6.56178	6.80426	7.10402	7.01089	6.91958
ILMN_3307874	AIM1L ||Homo sapiens absent in melanoma 1-like (AIM1L), mRNA. ||ILMN_3307874	AIM1L	NM_001039775.2	AIM1L	1	Homo sapiens absent in melanoma 1-like (AIM1L), mRNA.	FLJ38020; FLJ10040; DKFZp434L1713	55057	1p36.11b	7	6.92053	6.82299	7.15775	6.92017	7.08289
ILMN_2214232	AIM2 ||Homo sapiens absent in melanoma 2 (AIM2), mRNA. ||ILMN_2214232	AIM2	NM_004833.1	AIM2	1	Homo sapiens absent in melanoma 2 (AIM2), mRNA.	PYHIN4	9447	1q23.1g-q23.2a	6.54597	6.71163	6.52763	6.71287	6.58601	6.59276
ILMN_1681301	AIM2 ||Homo sapiens absent in melanoma 2 (AIM2), mRNA. ||ILMN_1681301	AIM2	NM_004833.1	AIM2	1	Homo sapiens absent in melanoma 2 (AIM2), mRNA.	PYHIN4	9447	1q23.1g-q23.2a	6.97039	7.04723	6.85661	7.03815	7.1235	7.15714
ILMN_1673252	AIMP2 ||Homo sapiens aminoacyl tRNA synthetase complex-interacting multifunctional protein 2 (AIMP2), mRNA. ||ILMN_1673252	AIMP2	NM_006303.2	AIMP2	7	Homo sapiens aminoacyl tRNA synthetase complex-interacting multifunctional protein 2 (AIMP2), mRNA.	AIMP2; PRO0992; P38	7965	7p22.1b	10.8692	11.0496	11.191	10.954	10.956	10.9756
ILMN_2103841	AIP ||Homo sapiens aryl hydrocarbon receptor interacting protein (AIP), mRNA. ||ILMN_2103841	AIP	NM_003977.1	AIP	11	Homo sapiens aryl hydrocarbon receptor interacting protein (AIP), mRNA.	ARA9; FKBP16; XAP2; SMTPHN; FKBP37	9049	11q13.1f	8.13832	8.31994	8.34434	8.39429	8.08401	8.23108
ILMN_2368268	AIPL1 ||Homo sapiens aryl hydrocarbon receptor interacting protein-like 1 (AIPL1), transcript variant 1, mRNA. ||ILMN_2368268	AIPL1	NM_014336.3	AIPL1	17	Homo sapiens aryl hydrocarbon receptor interacting protein-like 1 (AIPL1), transcript variant 1, mRNA.	AIPL2; LCA4	23746	17p13.2a	6.57607	6.53294	6.50494	6.52011	6.65406	6.45105
ILMN_2415292	AIPL1 ||Homo sapiens aryl hydrocarbon receptor interacting protein-like 1 (AIPL1), transcript variant 2, mRNA. ||ILMN_2415292	AIPL1	NM_001033054.1	AIPL1	17	Homo sapiens aryl hydrocarbon receptor interacting protein-like 1 (AIPL1), transcript variant 2, mRNA.	AIPL2; LCA4	23746	17p13.2a	6.63023	6.61486	6.43912	6.67483	6.64285	6.64111
ILMN_1670282	AIRE ||Homo sapiens autoimmune regulator (AIRE), transcript variant AIRE-2, mRNA. ||ILMN_1670282	AIRE	NM_000659.1	AIRE	21	Homo sapiens autoimmune regulator (AIRE), transcript variant AIRE-2, mRNA.	AIRE1; PGA1; APSI; APS1; APECED	326	21q22.3d	6.57168	6.53745	6.626	6.48494	6.50938	6.76699
ILMN_2261519	AIRE ||Homo sapiens autoimmune regulator (autoimmune polyendocrinopathy candidiasis ectodermal dystrophy) (AIRE), transcript variant AIRE-1, mRNA. ||ILMN_2261519	AIRE	NM_000383.1	AIRE	21	Homo sapiens autoimmune regulator (autoimmune polyendocrinopathy candidiasis ectodermal dystrophy) (AIRE), transcript variant AIRE-1, mRNA.	PGA1; APECED; AIRE1; APSI; APS1	326	21q22.3d	12.9961	13.1841	13.3404	12.8381	12.9613	13.1095
ILMN_1791236	AIRE ||Homo sapiens autoimmune regulator (AIRE), transcript variant AIRE-1, mRNA. ||ILMN_1791236	AIRE	NM_000383.1	AIRE	21	Homo sapiens autoimmune regulator (AIRE), transcript variant AIRE-1, mRNA.	PGA1; APECED; AIRE1; APSI; APS1	326	21q22.3d	6.68047	6.70432	6.75235	6.58796	6.62132	6.81724
ILMN_1723521	AJAP1 ||Homo sapiens adherens junctions associated protein 1 (AJAP1), transcript variant 1, mRNA. ||ILMN_1723521	AJAP1	NM_018836.2	AJAP1	1	Homo sapiens adherens junctions associated protein 1 (AJAP1), transcript variant 1, mRNA.	RP3-426F10.1; MOT8; SHREW1; SHREW-1	55966	1p36.32a	6.57954	6.50398	6.47541	6.55275	6.42206	6.51191
ILMN_2242299	AJAP1 ||Homo sapiens adherens junctions associated protein 1 (AJAP1), transcript variant 2, mRNA. ||ILMN_2242299	AJAP1	NM_001042478.1	AJAP1	1	Homo sapiens adherens junctions associated protein 1 (AJAP1), transcript variant 2, mRNA.	MOT8; SHREW1; RP3-426F10.1; SHREW-1	55966	1p36.32a	6.63706	6.78529	6.61985	6.75195	6.72683	6.54705
ILMN_2312764	AJAP1 ||Homo sapiens adherens junctions associated protein 1 (AJAP1), transcript variant 2, mRNA. ||ILMN_2312764	AJAP1	NM_001042478.1	AJAP1	1	Homo sapiens adherens junctions associated protein 1 (AJAP1), transcript variant 2, mRNA.	MOT8; SHREW1; RP3-426F10.1; SHREW-1	55966	1p36.32a	6.80336	6.83643	6.80941	6.81852	6.79077	6.45006
ILMN_1779965	AK1 ||Homo sapiens adenylate kinase 1 (AK1), mRNA. ||ILMN_1779965	AK1	NM_000476.1	AK1	9	Homo sapiens adenylate kinase 1 (AK1), mRNA.		203	9q34.11a	7.13319	7.53854	7.4203	7.26566	7.59178	7.30095
ILMN_1670542	AK2 ||Homo sapiens adenylate kinase 2 (AK2), transcript variant AK2A, mRNA. ||ILMN_1670542	AK2	NM_001625.2	AK2	1	Homo sapiens adenylate kinase 2 (AK2), transcript variant AK2A, mRNA.	ADK2	204	1p35.1b	10.7361	10.8333	10.9495	11.2394	11.2403	11.3354
ILMN_1655645	AK2 ||Homo sapiens adenylate kinase 2 (AK2), transcript variant AK2B, mRNA. ||ILMN_1655645	AK2	NM_013411.3	AK2	1	Homo sapiens adenylate kinase 2 (AK2), transcript variant AK2B, mRNA.	ADK2	204	1p35.1b	7.39934	7.34092	7.55436	7.4165	7.43829	7.52709
ILMN_1716053	AK2 ||Homo sapiens adenylate kinase 2 (AK2), transcript variant AK2A, mRNA. ||ILMN_1716053	AK2	NM_001625.2	AK2	1	Homo sapiens adenylate kinase 2 (AK2), transcript variant AK2A, mRNA.	ADK2	204	1p35.1b	11.0689	11.0287	11.1335	11.3852	11.2868	11.3238
ILMN_3236458	AK2P2 ||PREDICTED: Homo sapiens adenylate kinase 2 pseudogene 2 (AK2P2), mRNA. ||ILMN_3236458	AK2P2	XR_017211.2	AK2P2		PREDICTED: Homo sapiens adenylate kinase 2 pseudogene 2 (AK2P2), mRNA.		339736	2p22.3e	7.64126	7.9859	7.77558	7.3505	7.56674	7.73978
ILMN_1778173	AK3 ||Homo sapiens adenylate kinase 3 (AK3), nuclear gene encoding mitochondrial protein, mRNA. ||ILMN_1778173	AK3	NM_016282.2	AK3	9	Homo sapiens adenylate kinase 3 (AK3), nuclear gene encoding mitochondrial protein, mRNA.	AKL3L1; AK6; AKL3L; AK3L1; FIX	50808	9p24.1c	8.61128	8.55202	8.68405	8.86882	8.87187	8.70335
ILMN_2338038	AK3L1 ||Homo sapiens adenylate kinase 3-like 1 (AK3L1), nuclear gene encoding mitochondrial protein, transcript variant 6, mRNA. ||ILMN_2338038	AK3L1	NM_013410.2	AK3L1	1	Homo sapiens adenylate kinase 3-like 1 (AK3L1), nuclear gene encoding mitochondrial protein, transcript variant 6, mRNA.	AK4; AK3	205	1p31.3b	10.0803	10.0048	9.83135	9.87865	10.0036	9.76906
ILMN_1686522	AK3L1 ||Homo sapiens adenylate kinase 3-like 1 (AK3L1), nuclear gene encoding mitochondrial protein, transcript variant 7, mRNA. ||ILMN_1686522	AK3L1	NM_203464.1	AK3L1	1	Homo sapiens adenylate kinase 3-like 1 (AK3L1), nuclear gene encoding mitochondrial protein, transcript variant 7, mRNA.	AK4; AK3	205	1p31.3b	6.76871	6.95361	7.00776	6.88277	6.92315	6.92967
ILMN_1764090	AK3L1 ||Homo sapiens adenylate kinase 3-like 1 (AK3L1), nuclear gene encoding mitochondrial protein, transcript variant 7, mRNA. ||ILMN_1764090	AK3L1	NM_001005353.1	AK3L1	1	Homo sapiens adenylate kinase 3-like 1 (AK3L1), nuclear gene encoding mitochondrial protein, transcript variant 7, mRNA.	AK4; AK3	205	1p31.3b	10.3092	10.156	10.2434	10.8743	10.4215	10.5455
ILMN_1798249	AK3L1 ||Homo sapiens adenylate kinase 3-like 1 (AK3L1), nuclear gene encoding mitochondrial protein, transcript variant 7, mRNA. ||ILMN_1798249	AK3L1	NM_001002921.1	AK3L1	1	Homo sapiens adenylate kinase 3-like 1 (AK3L1), nuclear gene encoding mitochondrial protein, transcript variant 7, mRNA.	AK4; AK3	205	1p31.3b	8.84515	8.78064	8.68591	9.16312	8.90677	8.7738
ILMN_1656593	AK5 ||Homo sapiens adenylate kinase 5 (AK5), transcript variant 1, mRNA. ||ILMN_1656593	AK5	NM_174858.1	AK5	1	Homo sapiens adenylate kinase 5 (AK5), transcript variant 1, mRNA.	AK6; MGC33326	26289	1p31.1f-p31.1e	6.54612	6.56636	6.63358	6.52857	6.63401	6.66135
ILMN_2283473	AK5 ||Homo sapiens adenylate kinase 5 (AK5), transcript variant 2, mRNA. ||ILMN_2283473	AK5	NM_012093.2	AK5	1	Homo sapiens adenylate kinase 5 (AK5), transcript variant 2, mRNA.	AK6; MGC33326	26289	1p31.1f-p31.1e	6.58406	6.46467	6.49633	6.71163	6.58301	6.47314
ILMN_2387712	AK5 ||Homo sapiens adenylate kinase 5 (AK5), transcript variant 2, mRNA. ||ILMN_2387712	AK5	NM_012093.2	AK5	1	Homo sapiens adenylate kinase 5 (AK5), transcript variant 2, mRNA.	AK6; MGC33326	26289	1p31.1f-p31.1e	6.74443	6.78215	6.69725	6.7666	6.82985	6.81211
ILMN_1684305	AK7 ||Homo sapiens adenylate kinase 7 (AK7), mRNA. ||ILMN_1684305	AK7	NM_152327.1	AK7	14	Homo sapiens adenylate kinase 7 (AK7), mRNA.	FLJ32864	122481	14q32.2a	6.63125	6.52888	6.6453	6.60984	6.64803	6.50922
ILMN_1712530	AKAP1 ||Homo sapiens A kinase (PRKA) anchor protein 1 (AKAP1), nuclear gene encoding mitochondrial protein, mRNA. ||ILMN_1712530	AKAP1	NM_003488.2	AKAP1	17	Homo sapiens A kinase (PRKA) anchor protein 1 (AKAP1), nuclear gene encoding mitochondrial protein, mRNA.	D-AKAP1; AKAP149; MGC1807; AKAP121; SAKAP84; PRKA1; AKAP; AKAP84	8165	17q22c	9.51802	9.38236	8.52724	8.39215	8.16491	8.19943
ILMN_1662598	AKAP1 ||Homo sapiens A kinase (PRKA) anchor protein 1 (AKAP1), nuclear gene encoding mitochondrial protein, transcript variant 2, mRNA. ||ILMN_1662598	AKAP1	NM_139275.1	AKAP1	17	Homo sapiens A kinase (PRKA) anchor protein 1 (AKAP1), nuclear gene encoding mitochondrial protein, transcript variant 2, mRNA.	D-AKAP1; AKAP149; MGC1807; AKAP121; SAKAP84; PRKA1; AKAP; AKAP84	8165	17q22c	6.57259	6.57046	6.7849	6.62994	6.61706	6.67793
ILMN_1718808	AKAP10 ||Homo sapiens A kinase (PRKA) anchor protein 10 (AKAP10), nuclear gene encoding mitochondrial protein, mRNA. ||ILMN_1718808	AKAP10	NM_007202.2	AKAP10	17	Homo sapiens A kinase (PRKA) anchor protein 10 (AKAP10), nuclear gene encoding mitochondrial protein, mRNA.	MGC9414; D-AKAP2; PRKA10	11216	17p11.2d	7.05192	7.00045	7.04483	6.95198	6.96532	6.8031
ILMN_1783818	AKAP11 ||Homo sapiens A kinase (PRKA) anchor protein 11 (AKAP11), mRNA. ||ILMN_1783818	AKAP11	NM_144490.1	AKAP11	13	Homo sapiens A kinase (PRKA) anchor protein 11 (AKAP11), mRNA.	PRKA11; AKAP220; DKFZp781I12161; KIAA0629; FLJ11304	11215	13q14.11c	6.61397	6.72028	6.49153	6.60644	6.76871	6.54751
ILMN_2293758	AKAP11 ||Homo sapiens A kinase (PRKA) anchor protein 11 (AKAP11), mRNA. ||ILMN_2293758	AKAP11	NM_016248.2	AKAP11	13	Homo sapiens A kinase (PRKA) anchor protein 11 (AKAP11), mRNA.	PRKA11; AKAP220; DKFZp781I12161; KIAA0629; FLJ11304	11215	13q14.11c	8.78983	8.74022	8.74473	8.28327	8.57796	8.51163
ILMN_1735539	AKAP11 ||Homo sapiens A kinase (PRKA) anchor protein 11 (AKAP11), transcript variant 2, mRNA. ||ILMN_1735539	AKAP11	NM_144490.1	AKAP11	13	Homo sapiens A kinase (PRKA) anchor protein 11 (AKAP11), transcript variant 2, mRNA.	PRKA11; AKAP220; DKFZp781I12161; KIAA0629; FLJ11304	11215	13q14.11c	6.82744	6.86567	6.64933	6.6744	6.80748	6.6768
ILMN_2280189	AKAP11 ||Homo sapiens A kinase (PRKA) anchor protein 11 (AKAP11), transcript variant 2, mRNA. ||ILMN_2280189	AKAP11	NM_144490.1	AKAP11	13	Homo sapiens A kinase (PRKA) anchor protein 11 (AKAP11), transcript variant 2, mRNA.	PRKA11; AKAP220; DKFZp781I12161; KIAA0629; FLJ11304	11215	13q14.11c	6.88594	6.77505	6.8212	6.72806	6.63619	6.64947
ILMN_1693220	AKAP11 ||Homo sapiens A kinase (PRKA) anchor protein 11 (AKAP11), mRNA. ||ILMN_1693220	AKAP11	NM_016248.2	AKAP11	13	Homo sapiens A kinase (PRKA) anchor protein 11 (AKAP11), mRNA.	PRKA11; AKAP220; DKFZp781I12161; KIAA0629; FLJ11304	11215	13q14.11c	8.15699	8.07366	7.80452	7.65657	7.72404	7.69843
ILMN_1684836	AKAP12 ||Homo sapiens A kinase (PRKA) anchor protein (gravin) 12 (AKAP12), transcript variant 2, mRNA. ||ILMN_1684836	AKAP12	NM_005100.2	AKAP12	6	Homo sapiens A kinase (PRKA) anchor protein (gravin) 12 (AKAP12), transcript variant 2, mRNA.	DKFZp686M0430; DKFZp686O0331; AKAP250	9590	6q25.1c	8.37326	8.16415	8.15502	7.77795	7.73376	7.71953
ILMN_1715532	AKAP12 ||Homo sapiens A kinase (PRKA) anchor protein (gravin) 12 (AKAP12), transcript variant 1, mRNA. ||ILMN_1715532	AKAP12	NM_005100.2	AKAP12	6	Homo sapiens A kinase (PRKA) anchor protein (gravin) 12 (AKAP12), transcript variant 1, mRNA.	DKFZp686M0430; AKAP250; DKFZp686O0331	9590	6q25.1c	6.69488	6.90881	6.91289	6.60851	6.81826	6.87922
ILMN_1686846	AKAP12 ||Homo sapiens A kinase (PRKA) anchor protein (gravin) 12 (AKAP12), transcript variant 2, mRNA. ||ILMN_1686846	AKAP12	NM_144497.1	AKAP12	6	Homo sapiens A kinase (PRKA) anchor protein (gravin) 12 (AKAP12), transcript variant 2, mRNA.	DKFZp686M0430; DKFZp686O0331; AKAP250	9590	6q25.1c	7.20271	7.19012	7.14527	6.92517	6.92065	6.85524
ILMN_2308950	AKAP12 ||Homo sapiens A kinase (PRKA) anchor protein (gravin) 12 (AKAP12), transcript variant 1, mRNA. ||ILMN_2308950	AKAP12	NM_005100.2	AKAP12	6	Homo sapiens A kinase (PRKA) anchor protein (gravin) 12 (AKAP12), transcript variant 1, mRNA.	DKFZp686M0430; AKAP250; DKFZp686O0331	9590	6q25.1c	8.76261	9.00652	9.20058	8.58815	8.55662	8.23132
ILMN_1709101	AKAP13 ||Homo sapiens A kinase (PRKA) anchor protein 13 (AKAP13), transcript variant 3, mRNA. ||ILMN_1709101	AKAP13	NM_007200.3	AKAP13	15	Homo sapiens A kinase (PRKA) anchor protein 13 (AKAP13), transcript variant 3, mRNA.	HA-3; FLJ11952; BRX; FLJ43341; c-lbc; PROTO-LB; Ht31; LBC; AKAP-Lbc; PROTO-LBC	11214	15q25.3a-q25.3b	7.07039	6.92884	7.11873	7.0365	7.09571	7.3924
ILMN_1752247	AKAP13 ||Homo sapiens A kinase (PRKA) anchor protein 13 (AKAP13), transcript variant 1, mRNA. ||ILMN_1752247	AKAP13	NM_006738.4	AKAP13	15	Homo sapiens A kinase (PRKA) anchor protein 13 (AKAP13), transcript variant 1, mRNA.	HA-3; FLJ11952; BRX; FLJ43341; c-lbc; PROTO-LB; Ht31; LBC; AKAP-Lbc; PROTO-LBC	11214	15q25.3a-q25.3b	6.96913	6.72219	6.79948	6.94064	6.90737	6.85362
ILMN_2396956	AKAP13 ||Homo sapiens A kinase (PRKA) anchor protein 13 (AKAP13), transcript variant 2, mRNA. ||ILMN_2396956	AKAP13	NM_007200.3	AKAP13	15	Homo sapiens A kinase (PRKA) anchor protein 13 (AKAP13), transcript variant 2, mRNA.	HA-3; FLJ11952; BRX; FLJ43341; c-lbc; PROTO-LB; Ht31; LBC; AKAP-Lbc; PROTO-LBC	11214	15q25.3a-q25.3b	7.75302	7.53768	7.87117	7.80019	7.76022	7.79025
ILMN_1679987	AKAP14 ||Homo sapiens A kinase (PRKA) anchor protein 14 (AKAP14), transcript variant 1, mRNA. ||ILMN_1679987	AKAP14	NM_178813.5	AKAP14	X	Homo sapiens A kinase (PRKA) anchor protein 14 (AKAP14), transcript variant 1, mRNA.	AKAP28	158798	Xq24c	6.84637	6.66789	6.66463	6.6091	6.63691	6.64414
ILMN_1673542	AKAP14 ||Homo sapiens A kinase (PRKA) anchor protein 14 (AKAP14), transcript variant 3, mRNA. ||ILMN_1673542	AKAP14	NM_001008535.1	AKAP14	X	Homo sapiens A kinase (PRKA) anchor protein 14 (AKAP14), transcript variant 3, mRNA.	AKAP28	158798	Xq24c	6.54952	6.52184	6.50589	6.58541	6.51333	6.38733
ILMN_1802537	AKAP14 ||Homo sapiens A kinase (PRKA) anchor protein 14 (AKAP14), transcript variant 1, mRNA. ||ILMN_1802537	AKAP14	NM_001008535.1	AKAP14	X	Homo sapiens A kinase (PRKA) anchor protein 14 (AKAP14), transcript variant 1, mRNA.	AKAP28	158798	Xq24c	6.68846	6.46287	6.48317	6.61956	6.59201	6.54998
ILMN_1675507	AKAP2 ||Homo sapiens A kinase (PRKA) anchor protein 2 (AKAP2), transcript variant 1, mRNA. ||ILMN_1675507	AKAP2	NM_147150.1	AKAP2	9	Homo sapiens A kinase (PRKA) anchor protein 2 (AKAP2), transcript variant 1, mRNA.	PALM2; PRKA2; AKAPKL	11217	9q31.3a	6.672	6.65464	6.70002	6.66306	6.62659	6.73335
ILMN_1691959	AKAP2 ||Homo sapiens A kinase (PRKA) anchor protein 2 (AKAP2), transcript variant 1, mRNA. ||ILMN_1691959	AKAP2	NM_007203.3	AKAP2	9	Homo sapiens A kinase (PRKA) anchor protein 2 (AKAP2), transcript variant 1, mRNA.	PALM2; PRKA2; AKAPKL	11217	9q31.3a	6.79572	6.83504	6.74255	6.6388	6.78175	6.82706
ILMN_1737754	AKAP2 ||Homo sapiens A kinase (PRKA) anchor protein 2 (AKAP2), transcript variant 1, mRNA. ||ILMN_1737754	AKAP2	NM_001004065.2	AKAP2	9	Homo sapiens A kinase (PRKA) anchor protein 2 (AKAP2), transcript variant 1, mRNA.	PALM2; PRKA2; AKAPKL	11217	9q31.3a	6.54164	6.77452	6.77492	6.82426	6.49825	6.6057
ILMN_1808905	AKAP3 ||Homo sapiens A kinase (PRKA) anchor protein 3 (AKAP3), mRNA. ||ILMN_1808905	AKAP3	NM_006422.2	AKAP3	12	Homo sapiens A kinase (PRKA) anchor protein 3 (AKAP3), mRNA.	AKAP110; FSP95; SOB1; PRKA3	10566	12p13.32a	6.64573	6.54828	6.51586	6.57667	6.56102	6.55013
ILMN_2268556	AKAP4 ||Homo sapiens A kinase (PRKA) anchor protein 4 (AKAP4), transcript variant 1, mRNA. ||ILMN_2268556	AKAP4	NM_003886.2	AKAP4	X	Homo sapiens A kinase (PRKA) anchor protein 4 (AKAP4), transcript variant 1, mRNA.	FSC1; HI; p82; hAKAP82; AKAP82	8852	Xp11.22c	6.82922	6.68257	6.59962	6.62629	6.56955	6.62512
ILMN_2253207	AKAP4 ||Homo sapiens A kinase (PRKA) anchor protein 4 (AKAP4), transcript variant 2, mRNA. ||ILMN_2253207	AKAP4	NM_139289.1	AKAP4	X	Homo sapiens A kinase (PRKA) anchor protein 4 (AKAP4), transcript variant 2, mRNA.	FSC1; HI; p82; hAKAP82; AKAP82	8852	Xp11.22c	6.58841	6.53652	6.52857	6.70543	6.55781	6.62761
ILMN_1734794	AKAP4 ||Homo sapiens A kinase (PRKA) anchor protein 4 (AKAP4), transcript variant 2, mRNA. ||ILMN_1734794	AKAP4	NM_139289.1	AKAP4	X	Homo sapiens A kinase (PRKA) anchor protein 4 (AKAP4), transcript variant 2, mRNA.	FSC1; HI; p82; hAKAP82; AKAP82	8852	Xp11.22c	6.47784	6.52419	6.59768	6.53699	6.55305	6.5741
ILMN_1690818	AKAP5 ||Homo sapiens A kinase (PRKA) anchor protein 5 (AKAP5), mRNA. ||ILMN_1690818	AKAP5	NM_004857.2	AKAP5	14	Homo sapiens A kinase (PRKA) anchor protein 5 (AKAP5), mRNA.	AKAP75; H21; AKAP79	9495	14q23.3a	6.59529	6.63909	6.77518	6.59708	6.67624	6.64328
ILMN_1770758	AKAP6 ||Homo sapiens A kinase (PRKA) anchor protein 6 (AKAP6), mRNA. ||ILMN_1770758	AKAP6	NM_004274.3	AKAP6	14	Homo sapiens A kinase (PRKA) anchor protein 6 (AKAP6), mRNA.	ADAP6; AKAP100; mAKAP; PRKA6; KIAA0311; ADAP100; MGC165020	9472	14q13.1a	6.46809	6.57289	6.65778	6.49025	6.47913	6.64818
ILMN_2293529	AKAP7 ||Homo sapiens A kinase (PRKA) anchor protein 7 (AKAP7), transcript variant beta, mRNA. ||ILMN_2293529	AKAP7	NM_138633.1	AKAP7	6	Homo sapiens A kinase (PRKA) anchor protein 7 (AKAP7), transcript variant beta, mRNA.	AKAP18	9465	6q23.2a	6.45269	6.60984	6.43763	6.49969	6.52089	6.70929
ILMN_1703049	AKAP7 ||Homo sapiens A kinase (PRKA) anchor protein 7 (AKAP7), transcript variant gamma, mRNA. ||ILMN_1703049	AKAP7	NM_016377.2	AKAP7	6	Homo sapiens A kinase (PRKA) anchor protein 7 (AKAP7), transcript variant gamma, mRNA.	AKAP18	9465	6q23.2a	6.71094	6.64746	6.6372	6.63009	6.58871	6.59544
ILMN_1733690	AKAP7 ||Homo sapiens A kinase (PRKA) anchor protein 7 (AKAP7), transcript variant alpha, mRNA. ||ILMN_1733690	AKAP7	NM_016377.2	AKAP7	6	Homo sapiens A kinase (PRKA) anchor protein 7 (AKAP7), transcript variant alpha, mRNA.	AKAP18	9465	6q23.2a	7.69864	7.84216	7.7086	7.49546	7.32867	7.27314
ILMN_2410406	AKAP7 ||Homo sapiens A kinase (PRKA) anchor protein 7 (AKAP7), transcript variant alpha, mRNA. ||ILMN_2410406	AKAP7	NM_004842.2	AKAP7	6	Homo sapiens A kinase (PRKA) anchor protein 7 (AKAP7), transcript variant alpha, mRNA.	AKAP18	9465	6q23.2a	6.48768	6.60377	6.57304	6.63416	6.42375	6.49538
ILMN_1741572	AKAP8 ||Homo sapiens A kinase (PRKA) anchor protein 8 (AKAP8), mRNA. ||ILMN_1741572	AKAP8	NM_005858.2	AKAP8	19	Homo sapiens A kinase (PRKA) anchor protein 8 (AKAP8), mRNA.	AKAP95; DKFZp586B1222	10270	19p13.12b-p13.12a	7.85262	7.71287	8.03276	8.09476	8.31093	8.5074
ILMN_1768962	AKAP8L ||Homo sapiens A kinase (PRKA) anchor protein 8-like (AKAP8L), mRNA. ||ILMN_1768962	AKAP8L	NM_014371.2	AKAP8L	19	Homo sapiens A kinase (PRKA) anchor protein 8-like (AKAP8L), mRNA.	HAP95; NAKAP95; DKFZp434L0650; NAKAP	26993	19p13.12a	7.37947	7.21199	7.17213	7.53784	7.74557	7.87271
ILMN_2400663	AKAP9 ||Homo sapiens A kinase (PRKA) anchor protein (yotiao) 9 (AKAP9), transcript variant 3, mRNA. ||ILMN_2400663	AKAP9	NM_147185.1	AKAP9	7	Homo sapiens A kinase (PRKA) anchor protein (yotiao) 9 (AKAP9), transcript variant 3, mRNA.	YOTIAO; CG-NAP; PRKA9; MU-RMS-40.16A; HYPERION; KIAA0803; AKAP450; AKAP350	10142	7q21.2a	6.76035	6.71685	6.68271	6.61383	6.65292	6.5818
ILMN_2396691	AKAP9 ||Homo sapiens A kinase (PRKA) anchor protein (yotiao) 9 (AKAP9), transcript variant 4, mRNA. ||ILMN_2396691	AKAP9	NM_147166.1	AKAP9	7	Homo sapiens A kinase (PRKA) anchor protein (yotiao) 9 (AKAP9), transcript variant 4, mRNA.	YOTIAO; MU-RMS-40.16A; HYPERION; AKAP450; AKAP350; CG-NAP; PRKA9; KIAA0803	10142	7q21.2a	6.82985	6.61839	6.79207	6.86505	6.71205	6.80851
ILMN_1802799	AKIRIN1 ||Homo sapiens akirin 1 (AKIRIN1), mRNA. ||ILMN_1802799	AKIRIN1	NM_024595.1	AKIRIN1	1	Homo sapiens akirin 1 (AKIRIN1), mRNA.	STRF2; FLJ12666; RP11-781D11.2	79647	1p34.3a	8.28327	8.16947	8.36032	8.83387	8.54581	8.49969
ILMN_1679383	AKIRIN1 ||Homo sapiens akirin 1 (AKIRIN1), mRNA. ||ILMN_1679383	AKIRIN1	NM_024595.1	AKIRIN1	1	Homo sapiens akirin 1 (AKIRIN1), mRNA.	STRF2; FLJ12666; RP11-781D11.2	79647	1p34.3a	6.92398	6.94568	7.00056	7.11458	7.14608	7.09265
ILMN_1658337	AKIRIN1 ||Homo sapiens akirin 1 (AKIRIN1), mRNA. ||ILMN_1658337	AKIRIN1	XM_941120.1	AKIRIN1	1	Homo sapiens akirin 1 (AKIRIN1), mRNA.	STRF2; FLJ12666; RP11-781D11.2	79647	1p34.3a	8.31628	8.31814	8.53423	8.69551	8.74133	8.60859
ILMN_2148847	AKIRIN2 ||Homo sapiens akirin 2 (AKIRIN2), mRNA. ||ILMN_2148847	AKIRIN2	NM_018064.2	AKIRIN2	6	Homo sapiens akirin 2 (AKIRIN2), mRNA.	FLJ10342; dJ486L4.2	55122	6q15b	9.21233	9.01436	9.36864	9.35689	9.16362	9.41846
ILMN_1770673	AKNA ||Homo sapiens AT-hook transcription factor (AKNA), mRNA. ||ILMN_1770673	AKNA	NM_030767.2	AKNA		Homo sapiens AT-hook transcription factor (AKNA), mRNA.	RP11-82I1.4; KIAA1968	80709	9q32d-q32e	7.32778	7.60615	7.62505	7.10842	7.33771	7.1417
ILMN_2205785	AKNAD1 ||Homo sapiens AKNA domain containing 1 (AKNAD1), mRNA. ||ILMN_2205785	AKNAD1	NM_152763.3	AKNAD1	1	Homo sapiens AKNA domain containing 1 (AKNAD1), mRNA.	RP11-475E11.3; MGC26989	254268	1p13.3c	6.83832	6.76898	6.77887	6.71795	6.63081	6.73809
ILMN_1728047	AKR1A1 ||Homo sapiens aldo-keto reductase family 1, member A1 (aldehyde reductase) (AKR1A1), transcript variant 1, mRNA. ||ILMN_1728047	AKR1A1	NM_006066.2	AKR1A1	1	Homo sapiens aldo-keto reductase family 1, member A1 (aldehyde reductase) (AKR1A1), transcript variant 1, mRNA.	ALR; ALDR1; MGC1380; MGC12529	10327	1p34.1b	9.72383	9.67578	9.6166	9.75919	9.85779	9.83809
ILMN_1774938	AKR1A1 ||Homo sapiens aldo-keto reductase family 1, member A1 (aldehyde reductase) (AKR1A1), transcript variant 1, mRNA. ||ILMN_1774938	AKR1A1	NM_006066.2	AKR1A1	1	Homo sapiens aldo-keto reductase family 1, member A1 (aldehyde reductase) (AKR1A1), transcript variant 1, mRNA.	ALR; ALDR1; MGC1380; MGC12529	10327	1p34.1b	6.90581	6.85449	6.92493	6.80839	6.87517	7.32148
ILMN_2380771	AKR1A1 ||Homo sapiens aldo-keto reductase family 1, member A1 (aldehyde reductase) (AKR1A1), transcript variant 2, mRNA. ||ILMN_2380771	AKR1A1	NM_153326.1	AKR1A1	1	Homo sapiens aldo-keto reductase family 1, member A1 (aldehyde reductase) (AKR1A1), transcript variant 2, mRNA.	ALR; ALDR1; MGC1380; MGC12529; DD3	10327	1p34.1b	10.2805	10.3682	10.4229	10.4023	10.3601	10.4204
ILMN_1701731	AKR1B1 ||Homo sapiens aldo-keto reductase family 1, member B1 (aldose reductase) (AKR1B1), mRNA. ||ILMN_1701731	AKR1B1	NM_001628.2	AKR1B1	7	Homo sapiens aldo-keto reductase family 1, member B1 (aldose reductase) (AKR1B1), mRNA.	ALDR1; MGC1804; ALR2; AR; ADR	231	7q33b	13.7866	13.7126	13.5764	13.2202	13.313	12.9656
ILMN_1672148	AKR1B10 ||Homo sapiens aldo-keto reductase family 1, member B10 (aldose reductase) (AKR1B10), mRNA. ||ILMN_1672148	AKR1B10	NM_020299.3	AKR1B10	7	Homo sapiens aldo-keto reductase family 1, member B10 (aldose reductase) (AKR1B10), mRNA.	ARL-1; AKR1B11; HSI; AKR1B12; ALDRLn; MGC14103; HIS; ARL1	57016	7q33b	6.86196	6.79194	6.67172	6.69613	6.69905	6.46352
ILMN_2278335	AKR1B15 ||Homo sapiens aldo-keto reductase family 1, member B15 (AKR1B15), mRNA. ||ILMN_2278335	AKR1B15	NM_001080538.1	AKR1B15	7	Homo sapiens aldo-keto reductase family 1, member B15 (AKR1B15), mRNA.		441282	7q33b	6.6761	6.7021	6.63952	6.54489	6.62352	6.56788
ILMN_1662507	AKR1C1 ||Homo sapiens aldo-keto reductase family 1, member C1 (dihydrodiol dehydrogenase 1; 20-alpha (3-alpha)-hydroxysteroid dehydrogenase) (AKR1C1), mRNA. ||ILMN_1662507	AKR1C1	NM_001353.5	AKR1C1	10	Homo sapiens aldo-keto reductase family 1, member C1 (dihydrodiol dehydrogenase 1; 20-alpha (3-alpha)-hydroxysteroid dehydrogenase) (AKR1C1), mRNA.	C9; 2-ALPHA-HSD; MBAB; H-37; DDH1; HAKRC; DD1; MGC8954; 20-ALPHA-HSD; DDH	1645	10p15.1c	6.48559	6.69752	6.49633	6.65148	6.51286	6.54612
ILMN_1668617	AKR1C2 ||PREDICTED: Homo sapiens aldo-keto reductase family 1, member C2 (dihydrodiol dehydrogenase 2; bile acid binding protein; 3-alpha hydroxysteroid dehydrogenase, type III), transcript variant 1 (AKR1C2), mRNA. ||ILMN_1668617	AKR1C2	XM_937757.1	AKR1C2		PREDICTED: Homo sapiens aldo-keto reductase family 1, member C2 (dihydrodiol dehydrogenase 2; bile acid binding protein; 3-alpha hydroxysteroid dehydrogenase, type III), transcript variant 1 (AKR1C2), mRNA.		1646	10p15.1c	6.73633	6.62702	6.8653	6.65878	6.74846	6.78241
ILMN_1719154	AKR1C2 ||PREDICTED: Homo sapiens aldo-keto reductase family 1, member C2 (dihydrodiol dehydrogenase 2; bile acid binding protein; 3-alpha hydroxysteroid dehydrogenase, type III), transcript variant 3 (AKR1C2), mRNA. ||ILMN_1719154	AKR1C2	XM_943412.1	AKR1C2		PREDICTED: Homo sapiens aldo-keto reductase family 1, member C2 (dihydrodiol dehydrogenase 2; bile acid binding protein; 3-alpha hydroxysteroid dehydrogenase, type III), transcript variant 3 (AKR1C2), mRNA.		1646	10p15.1c	6.76673	6.77558	6.78568	6.69223	6.74335	6.80941
ILMN_1773417	AKR1C2 ||PREDICTED: Homo sapiens aldo-keto reductase family 1, member C2 (dihydrodiol dehydrogenase 2; bile acid binding protein; 3-alpha hydroxysteroid dehydrogenase, type III), transcript variant 4 (AKR1C2), mRNA. ||ILMN_1773417	AKR1C2	XM_943415.1	AKR1C2		PREDICTED: Homo sapiens aldo-keto reductase family 1, member C2 (dihydrodiol dehydrogenase 2; bile acid binding protein; 3-alpha hydroxysteroid dehydrogenase, type III), transcript variant 4 (AKR1C2), mRNA.		1646	10p15.1c	6.68426	6.52576	6.68538	6.57168	6.47086	6.64414
ILMN_2412336	AKR1C2 ||Homo sapiens aldo-keto reductase family 1, member C2 (dihydrodiol dehydrogenase 2; bile acid binding protein; 3-alpha hydroxysteroid dehydrogenase, type III) (AKR1C2), transcript variant 1, mRNA. XM_943424 XM_943425 XM_943427 ||ILMN_2412336	AKR1C2	NM_001354.4	AKR1C2	10	Homo sapiens aldo-keto reductase family 1, member C2 (dihydrodiol dehydrogenase 2; bile acid binding protein; 3-alpha hydroxysteroid dehydrogenase, type III) (AKR1C2), transcript variant 1, mRNA. XM_943424 XM_943425 XM_943427	BABP; HBAB; AKR1C-pseudo; DD; HAKRD; DD2; MCDR2; DDH2	1646	10p15.1c	7.32184	7.42585	7.27137	7.24108	7.30989	7.20653
ILMN_3237488	AKR1C2 ||Homo sapiens aldo-keto reductase family 1, member C2 (dihydrodiol dehydrogenase 2; bile acid binding protein; 3-alpha hydroxysteroid dehydrogenase, type III) (AKR1C2), transcript variant 3, mRNA. ||ILMN_3237488	AKR1C2	NM_001135241.1	AKR1C2	10	Homo sapiens aldo-keto reductase family 1, member C2 (dihydrodiol dehydrogenase 2; bile acid binding protein; 3-alpha hydroxysteroid dehydrogenase, type III) (AKR1C2), transcript variant 3, mRNA.		1646	10p15.1c	6.71795	6.55367	6.55827	6.55582	6.60363	6.55505
ILMN_1730191	AKR1C2 ||PREDICTED: Homo sapiens aldo-keto reductase family 1, member C2 (dihydrodiol dehydrogenase 2; bile acid binding protein; 3-alpha hydroxysteroid dehydrogenase, type III), transcript variant 8 (AKR1C2), mRNA. ||ILMN_1730191	AKR1C2	XM_943427.1	AKR1C2		PREDICTED: Homo sapiens aldo-keto reductase family 1, member C2 (dihydrodiol dehydrogenase 2; bile acid binding protein; 3-alpha hydroxysteroid dehydrogenase, type III), transcript variant 8 (AKR1C2), mRNA.		1646	10p15.1c	6.75716	6.71973	6.6414	6.73186	6.61692	6.62746
ILMN_1713124	AKR1C3 ||Homo sapiens aldo-keto reductase family 1, member C3 (3-alpha hydroxysteroid dehydrogenase, type II) (AKR1C3), mRNA. ||ILMN_1713124	AKR1C3	NM_003739.4	AKR1C3	10	Homo sapiens aldo-keto reductase family 1, member C3 (3-alpha hydroxysteroid dehydrogenase, type II) (AKR1C3), mRNA.	HAKRB; hluPGFS; DD3; HSD17B5; HAKRe; KIAA0119; HA1753; DDX	8644	10p15.1c	12.2888	12.1627	12.0972	10.9255	11.1515	10.9092
ILMN_1668880	AKR1C4 ||Homo sapiens aldo-keto reductase family 1, member C4 (chlordecone reductase; 3-alpha hydroxysteroid dehydrogenase, type I; dihydrodiol dehydrogenase 4) (AKR1C4), mRNA. ||ILMN_1668880	AKR1C4	NM_001818.2	AKR1C4	10	Homo sapiens aldo-keto reductase family 1, member C4 (chlordecone reductase; 3-alpha hydroxysteroid dehydrogenase, type I; dihydrodiol dehydrogenase 4) (AKR1C4), mRNA.	CDR; CHDR; C11; 3-alpha-HSD; MGC22581; HAKRA; DD4	1109	10p15.1c	6.56056	6.58466	6.60303	6.57471	6.48317	6.53745
ILMN_1687757	AKR1C4 ||Homo sapiens aldo-keto reductase family 1, member C4 (chlordecone reductase; 3-alpha hydroxysteroid dehydrogenase, type I; dihydrodiol dehydrogenase 4) (AKR1C4), mRNA. ||ILMN_1687757	AKR1C4	XM_940680.1	AKR1C4	10	Homo sapiens aldo-keto reductase family 1, member C4 (chlordecone reductase; 3-alpha hydroxysteroid dehydrogenase, type I; dihydrodiol dehydrogenase 4) (AKR1C4), mRNA.	CDR; CHDR; C11; 3-alpha-HSD; MGC22581; HAKRA; DD4	1109	10p15.1c	10.7913	10.8464	10.9102	9.61888	9.85155	9.50779
ILMN_3307911	AKR1CL1 ||Homo sapiens aldo-keto reductase family 1, member C-like 1 (AKR1CL1), mRNA. ||ILMN_3307911	AKR1CL1	NM_001007536.3	AKR1CL1		Homo sapiens aldo-keto reductase family 1, member C-like 1 (AKR1CL1), mRNA.	FLJ16347	340811	10p15.1c	6.68706	6.64212	6.77056	6.65492	6.63822	6.53885
ILMN_1685803	AKR1CL1 ||Homo sapiens aldo-keto reductase family 1, member C-like 1 (AKR1CL1), mRNA. ||ILMN_1685803	AKR1CL1	NM_001007536.1	AKR1CL1	10	Homo sapiens aldo-keto reductase family 1, member C-like 1 (AKR1CL1), mRNA.	FLJ16347	340811	10p15.1c	6.67412	6.67469	6.94813	6.74483	6.56727	6.52748
ILMN_1692661	AKR1D1 ||Homo sapiens aldo-keto reductase family 1, member D1 (delta 4-3-ketosteroid-5-beta-reductase) (AKR1D1), mRNA. ||ILMN_1692661	AKR1D1	NM_005989.2	AKR1D1	7	Homo sapiens aldo-keto reductase family 1, member D1 (delta 4-3-ketosteroid-5-beta-reductase) (AKR1D1), mRNA.	3o5bred; SRD5B1	6718	7q34a	6.67779	6.57274	6.49249	6.75128	6.65263	6.70349
ILMN_2157277	AKR1D1 ||Homo sapiens aldo-keto reductase family 1, member D1 (delta 4-3-ketosteroid-5-beta-reductase) (AKR1D1), mRNA. ||ILMN_2157277	AKR1D1	NM_005989.2	AKR1D1	7	Homo sapiens aldo-keto reductase family 1, member D1 (delta 4-3-ketosteroid-5-beta-reductase) (AKR1D1), mRNA.	3o5bred; SRD5B1	6718	7q34a	13.4007	13.7317	13.9105	13.5889	13.8663	13.7464
ILMN_1694985	AKR1E2 ||Homo sapiens aldo-keto reductase family 1, member E2 (AKR1E2), mRNA. ||ILMN_1694985	AKR1E2	NM_031436.2	AKR1E2	10	Homo sapiens aldo-keto reductase family 1, member E2 (AKR1E2), mRNA.	LoopADR; AKRDC1; MGC10612	83592	10p15.1d	6.54319	6.56178	6.47784	6.59141	6.64818	6.61721
ILMN_1677043	AKR7A2 ||Homo sapiens aldo-keto reductase family 7, member A2 (aflatoxin aldehyde reductase) (AKR7A2), mRNA. ||ILMN_1677043	AKR7A2	NM_003689.2	AKR7A2	1	Homo sapiens aldo-keto reductase family 7, member A2 (aflatoxin aldehyde reductase) (AKR7A2), mRNA.	AFAR1; AKR7; AFAR; AFB1-AR1	8574	1p36.13b	10.6574	10.7332	10.5933	10.5504	10.4086	10.6223
ILMN_2145396	AKR7A3 ||Homo sapiens aldo-keto reductase family 7, member A3 (aflatoxin aldehyde reductase) (AKR7A3), mRNA. ||ILMN_2145396	AKR7A3	NM_012067.2	AKR7A3	1	Homo sapiens aldo-keto reductase family 7, member A3 (aflatoxin aldehyde reductase) (AKR7A3), mRNA.	AFAR2	22977	1p36.13b	8.44099	8.87897	9.09299	8.6021	8.65431	8.87646
ILMN_1718483	AKR7A3 ||Homo sapiens aldo-keto reductase family 7, member A3 (aflatoxin aldehyde reductase) (AKR7A3), mRNA. ||ILMN_1718483	AKR7A3	NM_012067.2	AKR7A3	1	Homo sapiens aldo-keto reductase family 7, member A3 (aflatoxin aldehyde reductase) (AKR7A3), mRNA.	AFAR2	22977	1p36.13b	6.64775	6.57001	6.70293	6.58451	6.60541	6.61559
ILMN_3243152	AKR7L ||Homo sapiens aldo-keto reductase family 7-like (AKR7L), transcript variant 2, mRNA. ||ILMN_3243152	AKR7L	NM_201252.2	AKR7L		Homo sapiens aldo-keto reductase family 7-like (AKR7L), transcript variant 2, mRNA.		246181	1p36.13b	6.62264	6.62059	6.49153	6.63459	6.53185	6.61809
ILMN_2388507	AKT1 ||Homo sapiens v-akt murine thymoma viral oncogene homolog 1 (AKT1), transcript variant 2, mRNA. ||ILMN_2388507	AKT1	NM_001014432.1	AKT1	14	Homo sapiens v-akt murine thymoma viral oncogene homolog 1 (AKT1), transcript variant 2, mRNA.	RAC; MGC99656; PRKBA; RAC-ALPHA; PKB; AKT	207	14q32.33b	10.5279	10.6204	10.7005	10.3383	10.6509	10.6436
ILMN_2410909	AKT1 ||Homo sapiens v-akt murine thymoma viral oncogene homolog 1 (AKT1), transcript variant 3, mRNA. ||ILMN_2410909	AKT1	NM_001014431.1	AKT1	14	Homo sapiens v-akt murine thymoma viral oncogene homolog 1 (AKT1), transcript variant 3, mRNA.	RAC; MGC99656; PRKBA; RAC-ALPHA; PKB; AKT	207	14q32.33b	11.7204	12.1153	12.0639	11.5906	11.6936	11.6213
ILMN_1748661	AKT1 ||Homo sapiens v-akt murine thymoma viral oncogene homolog 1 (AKT1), transcript variant 1, mRNA. ||ILMN_1748661	AKT1	NM_005163.2	AKT1	14	Homo sapiens v-akt murine thymoma viral oncogene homolog 1 (AKT1), transcript variant 1, mRNA.	RAC; MGC99656; PRKBA; RAC-ALPHA; PKB; AKT	207	14q32.33b	6.85375	6.81852	6.75475	6.85087	6.8885	6.80826
ILMN_1726906	AKT1S1 ||Homo sapiens AKT1 substrate 1 (proline-rich) (AKT1S1), mRNA. ||ILMN_1726906	AKT1S1	NM_032375.2	AKT1S1	19	Homo sapiens AKT1 substrate 1 (proline-rich) (AKT1S1), mRNA.	MGC2865; PRAS40; Lobe	84335	19q13.33b	7.54496	7.3706	7.24146	7.36632	7.50112	7.57864
ILMN_1743347	AKT2 ||Homo sapiens v-akt murine thymoma viral oncogene homolog 2 (AKT2), mRNA. ||ILMN_1743347	AKT2	NM_001626.2	AKT2	19	Homo sapiens v-akt murine thymoma viral oncogene homolog 2 (AKT2), mRNA.	RAC-BETA; PRKBB; PKBBETA	208	19q13.2b	6.97739	6.77492	6.77755	6.71383	6.74133	6.72982
ILMN_1733598	AKT3 ||Homo sapiens v-akt murine thymoma viral oncogene homolog 3 (protein kinase B, gamma) (AKT3), transcript variant 2, mRNA. ||ILMN_1733598	AKT3	NM_181690.1	AKT3	1	Homo sapiens v-akt murine thymoma viral oncogene homolog 3 (protein kinase B, gamma) (AKT3), transcript variant 2, mRNA.	PRKBG; PKBG; DKFZP434N0250; RAC-gamma; RAC-PK-gamma; STK-2	10000	1q44a	6.54921	6.65521	6.60392	6.61956	6.75034	6.67115
ILMN_1757130	AKT3 ||Homo sapiens v-akt murine thymoma viral oncogene homolog 3 (protein kinase B, gamma) (AKT3), transcript variant 1, mRNA. ||ILMN_1757130	AKT3	NM_005465.3	AKT3	1	Homo sapiens v-akt murine thymoma viral oncogene homolog 3 (protein kinase B, gamma) (AKT3), transcript variant 1, mRNA.	PRKBG; PKBG; DKFZP434N0250; RAC-gamma; RAC-PK-gamma; STK-2	10000	1q44a	6.66846	6.73363	6.77123	6.46891	6.78503	6.774
ILMN_2325612	AKT3 ||Homo sapiens v-akt murine thymoma viral oncogene homolog 3 (protein kinase B, gamma) (AKT3), transcript variant 2, mRNA. ||ILMN_2325612	AKT3	NM_181690.1	AKT3	1	Homo sapiens v-akt murine thymoma viral oncogene homolog 3 (protein kinase B, gamma) (AKT3), transcript variant 2, mRNA.	PRKBG; PKBG; DKFZP434N0250; RAC-gamma; RAC-PK-gamma; STK-2	10000	1q44a	6.75128	6.66434	6.7148	6.59141	6.62147	6.6893
ILMN_2325610	AKT3 ||Homo sapiens v-akt murine thymoma viral oncogene homolog 3 (protein kinase B, gamma) (AKT3), transcript variant 2, mRNA. ||ILMN_2325610	AKT3	NM_181690.1	AKT3	1	Homo sapiens v-akt murine thymoma viral oncogene homolog 3 (protein kinase B, gamma) (AKT3), transcript variant 2, mRNA.	PRKBG; PKBG; DKFZP434N0250; RAC-gamma; RAC-PK-gamma; STK-2	10000	1q44a	6.84825	6.75809	6.8089	6.82883	6.86022	6.91301
ILMN_2377240	AKTIP ||Homo sapiens AKT interacting protein (AKTIP), transcript variant 1, mRNA. ||ILMN_2377240	AKTIP	NM_001012398.1	AKTIP	16	Homo sapiens AKT interacting protein (AKTIP), transcript variant 1, mRNA.	FTS; FT1	64400	16q12.2a	9.72836	9.67763	9.37775	9.88606	9.78367	9.80176
ILMN_1665982	AKTIP ||Homo sapiens AKT interacting protein (AKTIP), transcript variant 2, mRNA. ||ILMN_1665982	AKTIP	NM_022476.2	AKTIP	16	Homo sapiens AKT interacting protein (AKTIP), transcript variant 2, mRNA.	FTS; FT1	64400	16q12.2a	8.64735	8.63894	8.47921	8.95963	8.8923	8.81041
ILMN_2404657	ALAD ||Homo sapiens aminolevulinate, delta-, dehydratase (ALAD), transcript variant 2, mRNA. ||ILMN_2404657	ALAD	NM_000031.4	ALAD	9	Homo sapiens aminolevulinate, delta-, dehydratase (ALAD), transcript variant 2, mRNA.	ALADH; PBGS; MGC5057	210	9q32c	6.82107	6.74524	6.78346	7.05626	6.84059	6.80155
ILMN_1747577	ALAD ||Homo sapiens aminolevulinate, delta-, dehydratase (ALAD), transcript variant 1, mRNA. ||ILMN_1747577	ALAD	NM_001003945.1	ALAD	9	Homo sapiens aminolevulinate, delta-, dehydratase (ALAD), transcript variant 1, mRNA.	PBGS; MGC5057; ALADH	210	9q32c	7.66818	7.51995	7.49586	7.50454	7.52427	7.51041
ILMN_1679898	ALAD ||Homo sapiens aminolevulinate, delta-, dehydratase (ALAD), transcript variant 1, mRNA. ||ILMN_1679898	ALAD	NM_001003945.1	ALAD	9	Homo sapiens aminolevulinate, delta-, dehydratase (ALAD), transcript variant 1, mRNA.	PBGS; MGC5057; ALADH	210	9q32c	6.52732	6.64631	6.6097	6.61692	6.68103	6.60644
ILMN_1700047	ALAS1 ||Homo sapiens aminolevulinate, delta-, synthase 1 (ALAS1), transcript variant 1, mRNA. ||ILMN_1700047	ALAS1	NM_000688.4	ALAS1	3	Homo sapiens aminolevulinate, delta-, synthase 1 (ALAS1), transcript variant 1, mRNA.	MIG4; ALAS3; ALAS; ALASH	211	3p21.1e	6.86295	6.8062	6.73417	6.76102	6.59991	6.80465
ILMN_2385647	ALAS1 ||Homo sapiens aminolevulinate, delta-, synthase 1 (ALAS1), transcript variant 2, mRNA. ||ILMN_2385647	ALAS1	NM_199166.1	ALAS1	3	Homo sapiens aminolevulinate, delta-, synthase 1 (ALAS1), transcript variant 2, mRNA.	MIG4; ALAS3; ALAS; ALASH	211	3p21.1e	6.98618	6.93699	6.8416	7.09761	7.13	6.93216
ILMN_1728309	ALAS1 ||Homo sapiens aminolevulinate, delta-, synthase 1 (ALAS1), transcript variant 1, mRNA. ||ILMN_1728309	ALAS1	NM_000688.4	ALAS1	3	Homo sapiens aminolevulinate, delta-, synthase 1 (ALAS1), transcript variant 1, mRNA.	MIG4; ALAS3; ALAS; ALASH	211	3p21.1e	6.61279	6.61868	6.63706	6.67059	6.63517	6.45845
ILMN_1708323	ALAS2 ||Homo sapiens aminolevulinate, delta-, synthase 2 (ALAS2), nuclear gene encoding mitochondrial protein, transcript variant 2, mRNA. ||ILMN_1708323	ALAS2	NM_000032.1	ALAS2	X	Homo sapiens aminolevulinate, delta-, synthase 2 (ALAS2), nuclear gene encoding mitochondrial protein, transcript variant 2, mRNA.	ASB; ANH1; XLSA	212	Xp11.21a	6.47525	6.52638	6.57818	6.45204	6.58271	6.48607
ILMN_2367126	ALAS2 ||Homo sapiens aminolevulinate, delta-, synthase 2 (ALAS2), nuclear gene encoding mitochondrial protein, transcript variant 3, mRNA. ||ILMN_2367126	ALAS2	NM_001037968.1	ALAS2	X	Homo sapiens aminolevulinate, delta-, synthase 2 (ALAS2), nuclear gene encoding mitochondrial protein, transcript variant 3, mRNA.	ASB; XLSA; ANH1	212	Xp11.21a	6.6057	6.66846	6.73647	6.59723	6.78947	6.80129
ILMN_2271875	ALAS2 ||Homo sapiens aminolevulinate, delta-, synthase 2 (ALAS2), nuclear gene encoding mitochondrial protein, transcript variant 3, mRNA. ||ILMN_2271875	ALAS2	NM_001037968.1	ALAS2	X	Homo sapiens aminolevulinate, delta-, synthase 2 (ALAS2), nuclear gene encoding mitochondrial protein, transcript variant 3, mRNA.	ASB; XLSA; ANH1	212	Xp11.21a	6.67751	6.69014	6.54427	6.6985	6.76858	6.81852
ILMN_1782939	ALB ||Homo sapiens albumin (ALB), mRNA. ||ILMN_1782939	ALB	NM_000477.3	ALB	4	Homo sapiens albumin (ALB), mRNA.	PRO1341; DKFZp779N1935; PRO0903; PRO0883	213	4q13.3d	7.29563	7.22023	7.19879	7.93993	7.56575	7.67405
ILMN_1682763	ALB ||Homo sapiens albumin (ALB), mRNA. ||ILMN_1682763	ALB	NM_000477.3	ALB	4	Homo sapiens albumin (ALB), mRNA.	PRO1341; DKFZp779N1935; PRO0903; PRO0883	213	4q13.3d	6.81775	6.74443	6.78934	6.70612	6.67864	6.61397
ILMN_1670870	ALCAM ||Homo sapiens activated leukocyte cell adhesion molecule (ALCAM), mRNA. ||ILMN_1670870	ALCAM	NM_001627.2	ALCAM	3	Homo sapiens activated leukocyte cell adhesion molecule (ALCAM), mRNA.	CD166; FLJ38514; MEMD; MGC71733	214	3q13.11c	12.3709	12.407	11.9633	10.6145	10.8641	10.4338
ILMN_2051381	ALDH16A1 ||Homo sapiens aldehyde dehydrogenase 16 family, member A1 (ALDH16A1), mRNA. ||ILMN_2051381	ALDH16A1	NM_153329.2	ALDH16A1	19	Homo sapiens aldehyde dehydrogenase 16 family, member A1 (ALDH16A1), mRNA.	MGC10204	126133	19q13.33b	7.72697	7.54071	7.61802	7.64674	7.52403	7.54898
ILMN_2302716	ALDH18A1 ||Homo sapiens aldehyde dehydrogenase 18 family, member A1 (ALDH18A1), nuclear gene encoding mitochondrial protein, transcript variant 1, mRNA. ||ILMN_2302716	ALDH18A1	NM_002860.3	ALDH18A1	10	Homo sapiens aldehyde dehydrogenase 18 family, member A1 (ALDH18A1), nuclear gene encoding mitochondrial protein, transcript variant 1, mRNA.	PYCS; GSAS; P5CS; MGC117316	5832	10q23.33d	9.45346	9.40005	9.10213	9.11611	9.3304	9.23125
ILMN_2096372	ALDH1A1 ||Homo sapiens aldehyde dehydrogenase 1 family, member A1 (ALDH1A1), mRNA. ||ILMN_2096372	ALDH1A1	NM_000689.3	ALDH1A1	9	Homo sapiens aldehyde dehydrogenase 1 family, member A1 (ALDH1A1), mRNA.	ALDH11; ALDH-E1; ALDC; RALDH1; MGC2318; ALDH1; PUMB1	216	9q21.13a	6.52888	6.57954	6.5601	6.41227	6.31107	6.57969
ILMN_1709348	ALDH1A1 ||Homo sapiens aldehyde dehydrogenase 1 family, member A1 (ALDH1A1), mRNA. ||ILMN_1709348	ALDH1A1	NM_000689.3	ALDH1A1	9	Homo sapiens aldehyde dehydrogenase 1 family, member A1 (ALDH1A1), mRNA.	ALDH11; ALDH-E1; ALDC; RALDH1; MGC2318; ALDH1; PUMB1	216	9q21.13a	6.80632	6.76168	6.58075	6.6512	6.75796	6.7443
ILMN_1748538	ALDH1A2 ||Homo sapiens aldehyde dehydrogenase 1 family, member A2 (ALDH1A2), transcript variant 3, mRNA. ||ILMN_1748538	ALDH1A2	NM_170696.1	ALDH1A2	15	Homo sapiens aldehyde dehydrogenase 1 family, member A2 (ALDH1A2), transcript variant 3, mRNA.	MGC26444; RALDH(II); RALDH2; RALDH2-T	8854	15q22.1a	6.74201	6.78712	6.79312	6.84687	6.82795	6.95152
ILMN_2383707	ALDH1A2 ||Homo sapiens aldehyde dehydrogenase 1 family, member A2 (ALDH1A2), transcript variant 2, mRNA. ||ILMN_2383707	ALDH1A2	NM_170696.1	ALDH1A2	15	Homo sapiens aldehyde dehydrogenase 1 family, member A2 (ALDH1A2), transcript variant 2, mRNA.	MGC26444; RALDH(II); RALDH2; RALDH2-T	8854	15q22.1a	6.65033	6.7879	6.58886	6.7185	6.71959	6.65091
ILMN_1807439	ALDH1A3 ||Homo sapiens aldehyde dehydrogenase 1 family, member A3 (ALDH1A3), mRNA. ||ILMN_1807439	ALDH1A3	NM_000693.1	ALDH1A3	15	Homo sapiens aldehyde dehydrogenase 1 family, member A3 (ALDH1A3), mRNA.	RALDH3; ALDH6; ALDH1A6	220	15q26.3c	8.94641	8.62381	8.68306	7.91433	8.2075	8.06302
ILMN_2139970	ALDH1A3 ||Homo sapiens aldehyde dehydrogenase 1 family, member A3 (ALDH1A3), mRNA. ||ILMN_2139970	ALDH1A3	NM_000693.1	ALDH1A3	15	Homo sapiens aldehyde dehydrogenase 1 family, member A3 (ALDH1A3), mRNA.	RALDH3; ALDH6; ALDH1A6	220	15q26.3c	8.76938	8.69982	8.75709	8.0994	8.25162	8.07922
ILMN_2150894	ALDH1B1 ||Homo sapiens aldehyde dehydrogenase 1 family, member B1 (ALDH1B1), nuclear gene encoding mitochondrial protein, mRNA. ||ILMN_2150894	ALDH1B1	NM_000692.3	ALDH1B1	9	Homo sapiens aldehyde dehydrogenase 1 family, member B1 (ALDH1B1), nuclear gene encoding mitochondrial protein, mRNA.	ALDH5; ALDHX; MGC2230	219	9p13.1b	9.59363	9.45631	9.49504	9.9403	10.1141	10.0305
ILMN_1675398	ALDH1B1 ||Homo sapiens aldehyde dehydrogenase 1 family, member B1 (ALDH1B1), nuclear gene encoding mitochondrial protein, mRNA. ||ILMN_1675398	ALDH1B1	NM_000692.3	ALDH1B1	9	Homo sapiens aldehyde dehydrogenase 1 family, member B1 (ALDH1B1), nuclear gene encoding mitochondrial protein, mRNA.	ALDH5; ALDHX; MGC2230	219	9p13.1b	8.12882	8.43696	7.97985	8.46789	8.38435	8.39056
ILMN_1802167	ALDH1L1 ||Homo sapiens aldehyde dehydrogenase 1 family, member L1 (ALDH1L1), mRNA. ||ILMN_1802167	ALDH1L1	NM_012190.2	ALDH1L1	3	Homo sapiens aldehyde dehydrogenase 1 family, member L1 (ALDH1L1), mRNA.	FTHFD; DKFZp781N0997	10840	3q21.2c	6.60437	6.69084	6.63009	6.58856	6.65778	6.76938
ILMN_1736539	ALDH1L2 ||PREDICTED: Homo sapiens aldehyde dehydrogenase 1 family, member L2 (ALDH1L2), mRNA. ||ILMN_1736539	ALDH1L2	XM_927536.1	ALDH1L2	12	PREDICTED: Homo sapiens aldehyde dehydrogenase 1 family, member L2 (ALDH1L2), mRNA.		160428	12q23.3b	6.7267	6.77334	6.76341	6.70764	6.7305	6.72178
ILMN_2182980	ALDH1L2 ||Homo sapiens aldehyde dehydrogenase 1 family, member L2 (ALDH1L2), mRNA. ||ILMN_2182980	ALDH1L2	NM_001034173.1	ALDH1L2	12	Homo sapiens aldehyde dehydrogenase 1 family, member L2 (ALDH1L2), mRNA.	FLJ38508; MGC119536; DKFZp686M064; MGC119537; DKFZp686A16126	160428	12q23.3b	6.72424	6.53574	6.6837	6.61147	6.62688	6.72315
ILMN_1793859	ALDH2 ||Homo sapiens aldehyde dehydrogenase 2 family (mitochondrial) (ALDH2), nuclear gene encoding mitochondrial protein, mRNA. ||ILMN_1793859	ALDH2	NM_000690.2	ALDH2	12	Homo sapiens aldehyde dehydrogenase 2 family (mitochondrial) (ALDH2), nuclear gene encoding mitochondrial protein, mRNA.	ALDM; ALDH-E2; ALDHI; MGC1806	217	12q24.12b	7.31433	7.35694	7.16088	7.11395	6.85112	6.92339
ILMN_1702503	ALDH3A1 ||Homo sapiens aldehyde dehydrogenase 3 family, memberA1 (ALDH3A1), mRNA. ||ILMN_1702503	ALDH3A1	NM_000691.3	ALDH3A1	17	Homo sapiens aldehyde dehydrogenase 3 family, memberA1 (ALDH3A1), mRNA.	ALDH3; ALDHIII; MGC10406	218	17p11.2d	6.82286	6.89506	6.65935	6.76779	6.70418	6.54117
ILMN_1667564	ALDH3A2 ||Homo sapiens aldehyde dehydrogenase 3 family, member A2 (ALDH3A2), transcript variant 1, mRNA. ||ILMN_1667564	ALDH3A2	NM_001031806.1	ALDH3A2	17	Homo sapiens aldehyde dehydrogenase 3 family, member A2 (ALDH3A2), transcript variant 1, mRNA.	DKFZp686E23276; FALDH; ALDH10; FLJ20851; SLS	224	17p11.2d	7.24108	7.32499	7.12298	7.37504	7.36186	7.13412
ILMN_1794825	ALDH3A2 ||Homo sapiens aldehyde dehydrogenase 3 family, member A2 (ALDH3A2), transcript variant 2, mRNA. ||ILMN_1794825	ALDH3A2	NM_001031806.1	ALDH3A2	17	Homo sapiens aldehyde dehydrogenase 3 family, member A2 (ALDH3A2), transcript variant 2, mRNA.	DKFZp686E23276; FALDH; ALDH10; FLJ20851; SLS	224	17p11.2d	8.33651	8.36602	8.39553	8.01491	8.22289	8.37639
ILMN_2401641	ALDH3A2 ||Homo sapiens aldehyde dehydrogenase 3 family, member A2 (ALDH3A2), transcript variant 1, mRNA. ||ILMN_2401641	ALDH3A2	NM_001031806.1	ALDH3A2	17	Homo sapiens aldehyde dehydrogenase 3 family, member A2 (ALDH3A2), transcript variant 1, mRNA.	DKFZp686E23276; FALDH; ALDH10; FLJ20851; SLS	224	17p11.2d	7.68096	7.56026	7.60659	7.49929	7.58782	7.44444
ILMN_1727965	ALDH3B1 ||Homo sapiens aldehyde dehydrogenase 3 family, member B1 (ALDH3B1), transcript variant 1, mRNA. ||ILMN_1727965	ALDH3B1	NM_000694.2	ALDH3B1	11	Homo sapiens aldehyde dehydrogenase 3 family, member B1 (ALDH3B1), transcript variant 1, mRNA.	FLJ26433; ALDH7; ALDH4	221	11q13.2a	6.68131	6.69488	6.60511	6.6837	6.75475	6.60481
ILMN_1728662	ALDH3B1 ||Homo sapiens aldehyde dehydrogenase 3 family, member B1 (ALDH3B1), transcript variant 1, mRNA. ||ILMN_1728662	ALDH3B1	NM_001030010.1	ALDH3B1	11	Homo sapiens aldehyde dehydrogenase 3 family, member B1 (ALDH3B1), transcript variant 1, mRNA.	FLJ26433; ALDH7; ALDH4	221	11q13.2a	7.16942	7.41075	7.36054	7.32724	7.42282	7.54032
ILMN_2363880	ALDH3B2 ||Homo sapiens aldehyde dehydrogenase 3 family, member B2 (ALDH3B2), transcript variant 2, mRNA. ||ILMN_2363880	ALDH3B2	NM_001031615.1	ALDH3B2	11	Homo sapiens aldehyde dehydrogenase 3 family, member B2 (ALDH3B2), transcript variant 2, mRNA.	ALDH8	222	11q13.2a	6.50032	6.70349	6.50446	6.60526	6.53745	6.53652
ILMN_1761514	ALDH3B2 ||Homo sapiens aldehyde dehydrogenase 3 family, member B2 (ALDH3B2), transcript variant 1, mRNA. ||ILMN_1761514	ALDH3B2	NM_000695.3	ALDH3B2	11	Homo sapiens aldehyde dehydrogenase 3 family, member B2 (ALDH3B2), transcript variant 1, mRNA.	ALDH8	222	11q13.2a	6.43663	6.60703	6.59589	6.59261	6.52638	6.62483
ILMN_1763666	ALDH3B2 ||Homo sapiens aldehyde dehydrogenase 3 family, member B2 (ALDH3B2), transcript variant 2, mRNA. ||ILMN_1763666	ALDH3B2	NM_000695.3	ALDH3B2	11	Homo sapiens aldehyde dehydrogenase 3 family, member B2 (ALDH3B2), transcript variant 2, mRNA.	ALDH8	222	11q13.2a	6.52951	6.5935	6.49217	6.50271	6.54797	6.37643
ILMN_2244841	ALDH4A1 ||Homo sapiens aldehyde dehydrogenase 4 family, member A1 (ALDH4A1), nuclear gene encoding mitochondrial protein, transcript variant P5CDhL, mRNA. ||ILMN_2244841	ALDH4A1	NM_003748.2	ALDH4A1	1	Homo sapiens aldehyde dehydrogenase 4 family, member A1 (ALDH4A1), nuclear gene encoding mitochondrial protein, transcript variant P5CDhL, mRNA.	P5CDh; P5CD; ALDH4; P5CDhL; P5CDhS	8659	1p36.13b	6.63241	6.50478	6.57046	6.52435	6.53138	6.5306
ILMN_1656368	ALDH4A1 ||Homo sapiens aldehyde dehydrogenase 4 family, member A1 (ALDH4A1), nuclear gene encoding mitochondrial protein, transcript variant P5CDhS, mRNA. ||ILMN_1656368	ALDH4A1	NM_170726.1	ALDH4A1	1	Homo sapiens aldehyde dehydrogenase 4 family, member A1 (ALDH4A1), nuclear gene encoding mitochondrial protein, transcript variant P5CDhS, mRNA.	P5CDh; P5CD; ALDH4; P5CDhL; P5CDhS	8659	1p36.13b	7.23372	7.16501	7.09022	7.17602	7.07478	7.19987
ILMN_1696099	ALDH4A1 ||Homo sapiens aldehyde dehydrogenase 4 family, member A1 (ALDH4A1), nuclear gene encoding mitochondrial protein, transcript variant P5CDhL, mRNA. ||ILMN_1696099	ALDH4A1	NM_003748.2	ALDH4A1	1	Homo sapiens aldehyde dehydrogenase 4 family, member A1 (ALDH4A1), nuclear gene encoding mitochondrial protein, transcript variant P5CDhL, mRNA.	P5CDh; P5CD; ALDH4; P5CDhL; P5CDhS	8659	1p36.13b	6.94965	7.07382	7.06361	6.92386	6.79481	6.97108
ILMN_2406557	ALDH4A1 ||Homo sapiens aldehyde dehydrogenase 4 family, member A1 (ALDH4A1), nuclear gene encoding mitochondrial protein, transcript variant P5CDhS, mRNA. ||ILMN_2406557	ALDH4A1	NM_170726.1	ALDH4A1	1	Homo sapiens aldehyde dehydrogenase 4 family, member A1 (ALDH4A1), nuclear gene encoding mitochondrial protein, transcript variant P5CDhS, mRNA.	P5CDh; P5CD; ALDH4; P5CDhL; P5CDhS	8659	1p36.13b	6.70929	6.73958	6.68468	6.90328	6.71562	6.7699
ILMN_2372403	ALDH5A1 ||Homo sapiens aldehyde dehydrogenase 5 family, member A1 (ALDH5A1), nuclear gene encoding mitochondrial protein, transcript variant 2, mRNA. ||ILMN_2372403	ALDH5A1	NM_001080.3	ALDH5A1	6	Homo sapiens aldehyde dehydrogenase 5 family, member A1 (ALDH5A1), nuclear gene encoding mitochondrial protein, transcript variant 2, mRNA.	SSDH; SSADH	7915	6p22.2b	8.51432	8.50835	7.98761	7.8835	7.8363	7.95983
ILMN_2372398	ALDH5A1 ||Homo sapiens aldehyde dehydrogenase 5 family, member A1 (ALDH5A1), nuclear gene encoding mitochondrial protein, transcript variant 2, mRNA. ||ILMN_2372398	ALDH5A1	NM_001080.3	ALDH5A1	6	Homo sapiens aldehyde dehydrogenase 5 family, member A1 (ALDH5A1), nuclear gene encoding mitochondrial protein, transcript variant 2, mRNA.	SSDH; SSADH	7915	6p22.2b	7.98185	8.04177	7.52466	7.41058	7.39043	7.24489
ILMN_1785284	ALDH6A1 ||Homo sapiens aldehyde dehydrogenase 6 family, member A1 (ALDH6A1), nuclear gene encoding mitochondrial protein, mRNA. ||ILMN_1785284	ALDH6A1	NM_005589.2	ALDH6A1	14	Homo sapiens aldehyde dehydrogenase 6 family, member A1 (ALDH6A1), nuclear gene encoding mitochondrial protein, mRNA.	MMSDH; MMSADHA; MGC40271	4329	14q24.3a	8.06813	7.95536	7.53566	7.23304	7.38974	7.49546
ILMN_2096985	ALDH6A1 ||Homo sapiens aldehyde dehydrogenase 6 family, member A1 (ALDH6A1), nuclear gene encoding mitochondrial protein, mRNA. ||ILMN_2096985	ALDH6A1	NM_005589.2	ALDH6A1	14	Homo sapiens aldehyde dehydrogenase 6 family, member A1 (ALDH6A1), nuclear gene encoding mitochondrial protein, mRNA.	MMSDH; MMSADHA; MGC40271	4329	14q24.3a	7.62848	7.64248	7.28937	7.02525	7.01145	7.14374
ILMN_1687508	ALDH7A1 ||Homo sapiens aldehyde dehydrogenase 7 family, member A1 (ALDH7A1), mRNA. ||ILMN_1687508	ALDH7A1	NM_001182.2	ALDH7A1	5	Homo sapiens aldehyde dehydrogenase 7 family, member A1 (ALDH7A1), mRNA.	ATQ1; PDE; EPD	501	5q23.2e	10.3396	10.1926	10.3347	10.1802	10.2133	10.1493
ILMN_1763461	ALDH7A1 ||Homo sapiens aldehyde dehydrogenase 7 family, member A1 (ALDH7A1), mRNA. ||ILMN_1763461	ALDH7A1	XM_937964.1	ALDH7A1	5	Homo sapiens aldehyde dehydrogenase 7 family, member A1 (ALDH7A1), mRNA.	ATQ1; PDE; EPD	501	5q23.2e	11.1144	10.8917	10.729	10.5032	10.466	10.6271
ILMN_2365176	ALDH8A1 ||Homo sapiens aldehyde dehydrogenase 8 family, member A1 (ALDH8A1), transcript variant 1, mRNA. ||ILMN_2365176	ALDH8A1	NM_022568.2	ALDH8A1	6	Homo sapiens aldehyde dehydrogenase 8 family, member A1 (ALDH8A1), transcript variant 1, mRNA.	DKFZp779D2315; MGC138650; DJ352A20.2; ALDH12	64577	6q23.3a	6.84147	6.6401	6.6388	6.85848	6.89797	6.67821
ILMN_1699258	ALDH8A1 ||Homo sapiens aldehyde dehydrogenase 8 family, member A1 (ALDH8A1), transcript variant 1, mRNA. ||ILMN_1699258	ALDH8A1	NM_022568.2	ALDH8A1	6	Homo sapiens aldehyde dehydrogenase 8 family, member A1 (ALDH8A1), transcript variant 1, mRNA.	DKFZp779D2315; MGC138650; DJ352A20.2; ALDH12	64577	6q23.3a	6.69572	6.77624	6.6872	6.71246	6.66832	6.64631
ILMN_1681938	ALDH8A1 ||Homo sapiens aldehyde dehydrogenase 8 family, member A1 (ALDH8A1), transcript variant 1, mRNA. ||ILMN_1681938	ALDH8A1	NM_022568.2	ALDH8A1	6	Homo sapiens aldehyde dehydrogenase 8 family, member A1 (ALDH8A1), transcript variant 1, mRNA.	DKFZp779D2315; MGC138650; DJ352A20.2; ALDH12	64577	6q23.3a	6.5008	6.70432	6.50573	6.60807	6.76115	6.52623
ILMN_1761804	ALDH9A1 ||Homo sapiens aldehyde dehydrogenase 9 family, member A1 (ALDH9A1), mRNA. ||ILMN_1761804	ALDH9A1	NM_000696.2	ALDH9A1	1	Homo sapiens aldehyde dehydrogenase 9 family, member A1 (ALDH9A1), mRNA.	TMABADH; ALDH9; ALDH7; ALDH4; E3	223	1q24.1a	11.5581	11.4083	11.544	11.0982	11.1391	11.2646
ILMN_1681374	ALDOA ||Homo sapiens aldolase A, fructose-bisphosphate (ALDOA), transcript variant 1, mRNA. ||ILMN_1681374	ALDOA	NM_000034.2	ALDOA	16	Homo sapiens aldolase A, fructose-bisphosphate (ALDOA), transcript variant 1, mRNA.	MGC17716; ALDA; MGC10942; MGC17767	226	16p11.2d	6.67257	6.55244	6.55275	6.6978	6.62746	6.77584
ILMN_1736700	ALDOA ||Homo sapiens aldolase A, fructose-bisphosphate (ALDOA), transcript variant 2, mRNA. ||ILMN_1736700	ALDOA	NM_184041.1	ALDOA	16	Homo sapiens aldolase A, fructose-bisphosphate (ALDOA), transcript variant 2, mRNA.	MGC17716; ALDA; MGC10942; MGC17767	226	16p11.2d	12.6595	13.0449	13.4234	13.0773	13.2742	13.3841
ILMN_2251253	ALDOA ||Homo sapiens aldolase A, fructose-bisphosphate (ALDOA), transcript variant 3, mRNA. ||ILMN_2251253	ALDOA	NM_184043.1	ALDOA	16	Homo sapiens aldolase A, fructose-bisphosphate (ALDOA), transcript variant 3, mRNA.	MGC17716; ALDA; MGC17767; MGC10942	226	16p11.2d	6.75822	6.71631	6.86047	6.67087	6.87443	6.66434
ILMN_1741148	ALDOA ||Homo sapiens aldolase A, fructose-bisphosphate (ALDOA), transcript variant 3, mRNA. ||ILMN_1741148	ALDOA	NM_184041.1	ALDOA	16	Homo sapiens aldolase A, fructose-bisphosphate (ALDOA), transcript variant 3, mRNA.	MGC17716; ALDA; MGC17767; MGC10942	226	16p11.2d	12.1897	12.4962	12.5499	12.407	12.2363	12.451
ILMN_1747716	ALDOB ||Homo sapiens aldolase B, fructose-bisphosphate (ALDOB), mRNA. ||ILMN_1747716	ALDOB	NM_000035.2	ALDOB	9	Homo sapiens aldolase B, fructose-bisphosphate (ALDOB), mRNA.		229	9q31.1b	7.26913	7.07746	7.42836	7.35403	7.08406	7.0881
ILMN_1755974	ALDOC ||Homo sapiens aldolase C, fructose-bisphosphate (ALDOC), mRNA. ||ILMN_1755974	ALDOC	NM_005165.2	ALDOC	17	Homo sapiens aldolase C, fructose-bisphosphate (ALDOC), mRNA.	ALDC	230	17q11.2a	7.06835	7.14456	7.3411	7.03606	7.03188	7.13976
ILMN_1718093	ALG1 ||Homo sapiens asparagine-linked glycosylation 1 homolog (S. cerevisiae, beta-1,4-mannosyltransferase) (ALG1), mRNA. ||ILMN_1718093	ALG1	NM_019109.3	ALG1	16	Homo sapiens asparagine-linked glycosylation 1 homolog (S. cerevisiae, beta-1,4-mannosyltransferase) (ALG1), mRNA.	HMT-1; HMT1; HMAT1	56052	16p13.3b	7.34917	7.53784	7.76195	7.66463	7.53955	7.49809
ILMN_3243268	ALG10 ||Homo sapiens asparagine-linked glycosylation 10, alpha-1,2-glucosyltransferase homolog (S. pombe) (ALG10), mRNA. ||ILMN_3243268	ALG10	NM_032834.3	ALG10	12	Homo sapiens asparagine-linked glycosylation 10, alpha-1,2-glucosyltransferase homolog (S. pombe) (ALG10), mRNA.	FLJ14751; KCR1	84920	12p11.1b	6.87184	6.93227	7.00518	6.88545	6.86604	6.97373
ILMN_1730304	ALG10B ||Homo sapiens asparagine-linked glycosylation 10, alpha-1,2-glucosyltransferase homolog B (yeast) (ALG10B), mRNA. ||ILMN_1730304	ALG10B	NM_032834.2	ALG10B	12	Homo sapiens asparagine-linked glycosylation 10, alpha-1,2-glucosyltransferase homolog B (yeast) (ALG10B), mRNA.	ALG10; KCR1	144245	12q12a	6.93251	6.87664	6.89251	6.80864	6.80452	6.76792
ILMN_1666325	ALG10B ||Homo sapiens asparagine-linked glycosylation 10, alpha-1,2-glucosyltransferase homolog B (yeast) (ALG10B), mRNA. ||ILMN_1666325	ALG10B	NM_001013620.1	ALG10B	12	Homo sapiens asparagine-linked glycosylation 10, alpha-1,2-glucosyltransferase homolog B (yeast) (ALG10B), mRNA.	ALG10; KCR1	144245	12q12a	7.62542	7.42819	7.45138	7.00304	7.14619	7.17343
ILMN_3251482	ALG10B ||Homo sapiens asparagine-linked glycosylation 10, alpha-1,2-glucosyltransferase homolog B (yeast) (ALG10B), mRNA. ||ILMN_3251482	ALG10B	NM_001013620.3	ALG10B	12	Homo sapiens asparagine-linked glycosylation 10, alpha-1,2-glucosyltransferase homolog B (yeast) (ALG10B), mRNA.	ALG10; KCR1	144245	12q12a	7.42459	7.46352	7.29122	7.03012	6.95954	7.22062
ILMN_1660856	ALG11 ||Homo sapiens asparagine-linked glycosylation 11, alpha-1,2-mannosyltransferase homolog (yeast) (ALG11), mRNA. ||ILMN_1660856	ALG11	NM_001004127.1	ALG11	13	Homo sapiens asparagine-linked glycosylation 11, alpha-1,2-mannosyltransferase homolog (yeast) (ALG11), mRNA.	KIAA0266; GT8	440138	13q14.3d	7.61985	7.52058	7.564	7.0634	7.00932	7.34474
ILMN_2120982	ALG11 ||Homo sapiens asparagine-linked glycosylation 11, alpha-1,2-mannosyltransferase homolog (yeast) (ALG11), mRNA. ||ILMN_2120982	ALG11	NM_001004127.1	ALG11	13	Homo sapiens asparagine-linked glycosylation 11, alpha-1,2-mannosyltransferase homolog (yeast) (ALG11), mRNA.	KIAA0266; GT8	440138	13q14.3d	7.2267	7.08375	7.19722	7.02403	7.04352	6.9305
ILMN_1743995	ALG12 ||Homo sapiens asparagine-linked glycosylation 12, alpha-1,6-mannosyltransferase homolog (S. cerevisiae) (ALG12), mRNA. ||ILMN_1743995	ALG12	NM_024105.3	ALG12	22	Homo sapiens asparagine-linked glycosylation 12, alpha-1,6-mannosyltransferase homolog (S. cerevisiae) (ALG12), mRNA.	ECM39; PP14673; hALG12; MGC3136; MGC111358	79087	22q13.33a	6.9279	7.19849	6.94603	6.93593	6.95443	6.94146
ILMN_2147503	ALG13 ||Homo sapiens asparagine-linked glycosylation 13 homolog (S. cerevisiae) (ALG13), mRNA. ||ILMN_2147503	ALG13	NM_018466.2	ALG13	X	Homo sapiens asparagine-linked glycosylation 13 homolog (S. cerevisiae) (ALG13), mRNA.	YGL047W; GLT28D1; MDS031	55849	Xq23a	8.14287	8.2785	7.90851	8.00759	8.05088	7.886
ILMN_1761456	ALG13 ||Homo sapiens asparagine-linked glycosylation 13 homolog (S. cerevisiae) (ALG13), mRNA. ||ILMN_1761456	ALG13	NM_018466.2	ALG13	X	Homo sapiens asparagine-linked glycosylation 13 homolog (S. cerevisiae) (ALG13), mRNA.	YGL047W; GLT28D1; MDS031; CXorf45	79868	Xq23a	9.33532	9.16704	9.27573	9.40005	9.29301	9.20308
ILMN_1743635	ALG14 ||Homo sapiens asparagine-linked glycosylation 14 homolog (S. cerevisiae) (ALG14), mRNA. ||ILMN_1743635	ALG14	NM_144988.2	ALG14	1	Homo sapiens asparagine-linked glycosylation 14 homolog (S. cerevisiae) (ALG14), mRNA.	MGC19780	199857	1p21.3d	7.49522	7.52427	7.50398	7.74819	7.50534	7.59909
ILMN_2191822	ALG14 ||Homo sapiens asparagine-linked glycosylation 14 homolog (S. cerevisiae) (ALG14), mRNA. ||ILMN_2191822	ALG14	NM_144988.2	ALG14	1	Homo sapiens asparagine-linked glycosylation 14 homolog (S. cerevisiae) (ALG14), mRNA.	MGC19780	199857	1p21.3d	7.35658	7.1638	7.13319	7.64032	7.35253	7.35597
ILMN_2131293	ALG1L ||Homo sapiens asparagine-linked glycosylation 1-like (ALG1L), mRNA. ||ILMN_2131293	ALG1L	NM_001015050.1	ALG1L	3	Homo sapiens asparagine-linked glycosylation 1-like (ALG1L), mRNA.		200810	3q21.2c	6.53792	6.4814	6.52011	6.76168	6.46156	6.51349
ILMN_1782084	ALG1L ||Homo sapiens asparagine-linked glycosylation 1-like (ALG1L), mRNA. ||ILMN_1782084	ALG1L	NM_001015050.1	ALG1L	3	Homo sapiens asparagine-linked glycosylation 1-like (ALG1L), mRNA.		200810	3q21.2c	6.89142	6.87221	6.94977	6.8301	6.95606	6.85262
ILMN_1737945	ALG2 ||Homo sapiens asparagine-linked glycosylation 2, alpha-1,3-mannosyltransferase homolog (S. cerevisiae) (ALG2), transcript variant 1, mRNA. ||ILMN_1737945	ALG2	NM_033087.2	ALG2	9	Homo sapiens asparagine-linked glycosylation 2, alpha-1,3-mannosyltransferase homolog (S. cerevisiae) (ALG2), transcript variant 1, mRNA.	CDGIi; hALPG2; FLJ14511	85365	9q22.33c	6.87258	6.75114	7.21791	6.82069	6.81288	6.7707
ILMN_1722688	ALG2 ||Homo sapiens asparagine-linked glycosylation 2 homolog (yeast, alpha-1,3-mannosyltransferase) (ALG2), transcript variant 2, mRNA. ||ILMN_1722688	ALG2	NM_197973.2	ALG2	9	Homo sapiens asparagine-linked glycosylation 2 homolog (yeast, alpha-1,3-mannosyltransferase) (ALG2), transcript variant 2, mRNA.	CDGIi; hALPG2; FLJ14511	85365	9q22.33c	7.00742	6.99989	7.02967	7.12102	7.10423	7.01022
ILMN_1806845	ALG3 ||Homo sapiens asparagine-linked glycosylation 3 homolog (yeast, alpha-1,3-mannosyltransferase) (ALG3), transcript variant 3, mRNA. ||ILMN_1806845	ALG3	NM_001006940.1	ALG3	3	Homo sapiens asparagine-linked glycosylation 3 homolog (yeast, alpha-1,3-mannosyltransferase) (ALG3), transcript variant 3, mRNA.	D16Ertd36e; CDGS4; NOT56L; Not56	10195	3q27.1b	7.14252	7.30816	7.35324	7.34421	7.39455	7.2571
ILMN_1711886	ALG3 ||Homo sapiens asparagine-linked glycosylation 3 homolog (S. cerevisiae, alpha-1,3-mannosyltransferase) (ALG3), mRNA. ||ILMN_1711886	ALG3	NM_001006940.1	ALG3	3	Homo sapiens asparagine-linked glycosylation 3 homolog (S. cerevisiae, alpha-1,3-mannosyltransferase) (ALG3), mRNA.	D16Ertd36e; CDGS4; NOT56L; Not56	10195	3q27.1b	8.91549	9.20232	9.21895	9.01061	9.23998	9.05317
ILMN_1664449	ALG5 ||Homo sapiens asparagine-linked glycosylation 5 homolog (S. cerevisiae, dolichyl-phosphate beta-glucosyltransferase) (ALG5), mRNA. ||ILMN_1664449	ALG5	NM_013338.3	ALG5	13	Homo sapiens asparagine-linked glycosylation 5 homolog (S. cerevisiae, dolichyl-phosphate beta-glucosyltransferase) (ALG5), mRNA.	bA421P11.2; RP11-421P11.2	29880	13q13.3b	10.5032	10.5119	10.3647	10.1921	10.2022	10.1597
ILMN_1771411	ALG6 ||Homo sapiens asparagine-linked glycosylation 6 homolog (S. cerevisiae, alpha-1,3-glucosyltransferase) (ALG6), mRNA. ||ILMN_1771411	ALG6	NM_013339.2	ALG6	1	Homo sapiens asparagine-linked glycosylation 6 homolog (S. cerevisiae, alpha-1,3-glucosyltransferase) (ALG6), mRNA.		29929	1p31.3c	9.75692	9.6166	9.46689	9.46148	9.54448	9.25814
ILMN_2365686	ALG8 ||Homo sapiens asparagine-linked glycosylation 8, alpha-1,3-glucosyltransferase homolog (S. cerevisiae) (ALG8), transcript variant 2, mRNA. ||ILMN_2365686	ALG8	NM_001007027.2	ALG8	11	Homo sapiens asparagine-linked glycosylation 8, alpha-1,3-glucosyltransferase homolog (S. cerevisiae) (ALG8), transcript variant 2, mRNA.	MGC2840	79053	11q14.1a	9.80974	9.60231	9.5193	8.71311	9.10337	9.09257
ILMN_2271014	ALG8 ||Homo sapiens asparagine-linked glycosylation 8, alpha-1,3-glucosyltransferase homolog (S. cerevisiae) (ALG8), transcript variant 2, mRNA. ||ILMN_2271014	ALG8	NM_001007027.2	ALG8	11	Homo sapiens asparagine-linked glycosylation 8, alpha-1,3-glucosyltransferase homolog (S. cerevisiae) (ALG8), transcript variant 2, mRNA.	MGC2840	79053	11q14.1a	6.65335	6.6985	6.7339	6.76805	6.80206	6.86258
ILMN_1685413	ALG8 ||Homo sapiens asparagine-linked glycosylation 8, alpha-1,3-glucosyltransferase homolog (S. cerevisiae) (ALG8), transcript variant 1, mRNA. ||ILMN_1685413	ALG8	NM_001007027.1	ALG8	11	Homo sapiens asparagine-linked glycosylation 8, alpha-1,3-glucosyltransferase homolog (S. cerevisiae) (ALG8), transcript variant 1, mRNA.	MGC2840	79053	11q14.1a	9.67578	9.66153	9.60314	9.16456	9.24155	9.24653
ILMN_1732809	ALG9 ||Homo sapiens asparagine-linked glycosylation 9, alpha-1,2-mannosyltransferase homolog (S. cerevisiae) (ALG9), transcript variant 4, mRNA. ||ILMN_1732809	ALG9	NM_024740.1	ALG9	11	Homo sapiens asparagine-linked glycosylation 9, alpha-1,2-mannosyltransferase homolog (S. cerevisiae) (ALG9), transcript variant 4, mRNA.	DKFZp586M2420; FLJ21845; DIBD1	79796	11q23.1b	8.7707	8.95893	8.78113	8.90704	8.84981	8.72806
ILMN_1753135	ALK ||Homo sapiens anaplastic lymphoma receptor tyrosine kinase (ALK), mRNA. ||ILMN_1753135	ALK	NM_004304.3	ALK	2	Homo sapiens anaplastic lymphoma receptor tyrosine kinase (ALK), mRNA.	TFG/ALK; Ki-1; CD246	238	2p23.2a-p23.1b	6.85237	6.91839	6.93156	6.86071	6.8268	6.76275
ILMN_2276750	ALKBH1 ||Homo sapiens alkB, alkylation repair homolog 1 (E. coli) (ALKBH1), mRNA. ||ILMN_2276750	ALKBH1	NM_006020.2	ALKBH1	14	Homo sapiens alkB, alkylation repair homolog 1 (E. coli) (ALKBH1), mRNA.	alkB; hABH; ALKBH; ABH	8846	14q24.3d	6.7974	6.97602	7.09286	6.85587	6.90436	6.95548
ILMN_1758038	ALKBH1 ||Homo sapiens alkB, alkylation repair homolog 1 (E. coli) (ALKBH1), mRNA. ||ILMN_1758038	ALKBH1	NM_006020.1	ALKBH1	14	Homo sapiens alkB, alkylation repair homolog 1 (E. coli) (ALKBH1), mRNA.	alkB; hABH; ALKBH; ABH	8846	14q24.3d	7.9743	7.97671	7.96104	8.22217	8.12933	8.22473
ILMN_2375973	ALKBH1 ||Homo sapiens alkB, alkylation repair homolog 1 (E. coli) (ALKBH1), mRNA. ||ILMN_2375973	ALKBH1	NM_006020.2	ALKBH1	14	Homo sapiens alkB, alkylation repair homolog 1 (E. coli) (ALKBH1), mRNA.	alkB; hABH; ALKBH; ABH	8846	14q24.3d	8.06415	7.98925	7.95391	8.41849	8.37665	8.29742
ILMN_1690252	ALKBH2 ||Homo sapiens alkB, alkylation repair homolog 2 (E. coli) (ALKBH2), mRNA. ||ILMN_1690252	ALKBH2	NM_001001655.1	ALKBH2	12	Homo sapiens alkB, alkylation repair homolog 2 (E. coli) (ALKBH2), mRNA.	ABH2; MGC90512; hABH2	121642	12q24.11a	7.9678	7.80652	7.90479	8.42118	8.22786	8.38366
ILMN_2134062	ALKBH3 ||Homo sapiens alkB, alkylation repair homolog 3 (E. coli) (ALKBH3), mRNA. ||ILMN_2134062	ALKBH3	NM_139178.1	ALKBH3	11	Homo sapiens alkB, alkylation repair homolog 3 (E. coli) (ALKBH3), mRNA.	MGC118790; DEPC-1; MGC118792; MGC118793; PCA1; ABH3; DEPC1	221120	11p11.2e	8.62542	8.56056	8.8605	8.86161	8.65517	8.71455
ILMN_1805673	ALKBH4 ||Homo sapiens alkB, alkylation repair homolog 4 (E. coli) (ALKBH4), mRNA. ||ILMN_1805673	ALKBH4	NM_017621.2	ALKBH4	7	Homo sapiens alkB, alkylation repair homolog 4 (E. coli) (ALKBH4), mRNA.	FLJ20013	54784	7q22.1e	6.83769	6.74739	6.74564	6.74873	6.78175	6.95617
ILMN_1657283	ALKBH5 ||Homo sapiens alkB, alkylation repair homolog 5 (E. coli) (ALKBH5), mRNA. ||ILMN_1657283	ALKBH5	NM_017758.2	ALKBH5	17	Homo sapiens alkB, alkylation repair homolog 5 (E. coli) (ALKBH5), mRNA.	OFOXD1; OFOXD; FLJ20308	54890	17p11.2f	10.9768	10.9944	11.0571	11.4874	11.6251	11.5494
ILMN_1808792	ALKBH6 ||Homo sapiens alkB, alkylation repair homolog 6 (E. coli) (ALKBH6), transcript variant 1, mRNA. ||ILMN_1808792	ALKBH6	NM_198867.1	ALKBH6	19	Homo sapiens alkB, alkylation repair homolog 6 (E. coli) (ALKBH6), transcript variant 1, mRNA.	MGC15677	84964	19q13.12a	7.71521	7.86264	8.12562	7.76553	7.92896	7.53714
ILMN_1761764	ALKBH7 ||Homo sapiens alkB, alkylation repair homolog 7 (E. coli) (ALKBH7), mRNA. ||ILMN_1761764	ALKBH7	NM_032306.2	ALKBH7	19	Homo sapiens alkB, alkylation repair homolog 7 (E. coli) (ALKBH7), mRNA.	MGC10974; UNQ6002; SPATA11	84266	19p13.3a	8.79279	8.7789	8.967	9.01343	8.6423	8.78842
ILMN_1779190	ALKBH8 ||Homo sapiens alkB, alkylation repair homolog 8 (E. coli) (ALKBH8), mRNA. ||ILMN_1779190	ALKBH8	NM_138775.1	ALKBH8	11	Homo sapiens alkB, alkylation repair homolog 8 (E. coli) (ALKBH8), mRNA.	FLJ38204; MGC10235	91801	11q22.3c	7.54365	7.39891	7.28188	7.28725	7.36326	7.25342
ILMN_1796946	ALLC ||Homo sapiens allantoicase (ALLC), transcript variant 2, mRNA. ||ILMN_1796946	ALLC	NM_199232.1	ALLC	2	Homo sapiens allantoicase (ALLC), transcript variant 2, mRNA.	ALC	55821	2p25.3b-p25.3a	6.30652	6.4843	6.48736	6.6327	6.78477	6.82718
ILMN_1784583	ALLC ||Homo sapiens allantoicase (ALLC), transcript variant 1, mRNA. ||ILMN_1784583	ALLC	NM_018436.2	ALLC	2	Homo sapiens allantoicase (ALLC), transcript variant 1, mRNA.	ALC	55821	2p25.3b-p25.3a	6.72982	6.79051	6.72778	6.54489	6.6565	6.81622
ILMN_1681046	ALLC ||Homo sapiens allantoicase (ALLC), transcript variant 1, mRNA. ||ILMN_1681046	ALLC	NM_018436.2	ALLC	2	Homo sapiens allantoicase (ALLC), transcript variant 1, mRNA.	ALC	55821	2p25.3b-p25.3a	6.55597	6.73254	6.54751	6.58316	6.64962	6.24755
ILMN_1709474	ALMS1 ||Homo sapiens Alstrom syndrome 1 (ALMS1), mRNA. ||ILMN_1709474	ALMS1	NM_015120.2	ALMS1	2	Homo sapiens Alstrom syndrome 1 (ALMS1), mRNA.	KIAA0328; ALSS	7840	2p13.2a	7.14822	7.08098	7.31433	7.32742	7.23726	7.13473
ILMN_3237132	ALMS1P ||Homo sapiens Alstrom syndrome 1 pseudogene (ALMS1P), non-coding RNA. ||ILMN_3237132	ALMS1P	NR_003683.1	ALMS1P	2	Homo sapiens Alstrom syndrome 1 pseudogene (ALMS1P), non-coding RNA.	ALMS1L	200420	2p13.2a	6.66761	6.9438	6.94404	6.75502	6.78686	6.83289
ILMN_1713731	ALOX12 ||Homo sapiens arachidonate 12-lipoxygenase (ALOX12), mRNA. ||ILMN_1713731	ALOX12	NM_000697.1	ALOX12	17	Homo sapiens arachidonate 12-lipoxygenase (ALOX12), mRNA.	LOG12; 12-LOX	239	17p13.1d	6.66064	6.66021	6.59694	6.54736	6.69752	6.50335
ILMN_1692332	ALOX12B ||Homo sapiens arachidonate 12-lipoxygenase, 12R type (ALOX12B), mRNA. ||ILMN_1692332	ALOX12B	NM_001139.1	ALOX12B	17	Homo sapiens arachidonate 12-lipoxygenase, 12R type (ALOX12B), mRNA.	12R-LOX	242	17p13.1c	6.73091	6.55735	6.57667	6.65693	6.58826	6.53574
ILMN_2137544	ALOX12P2 ||Homo sapiens arachidonate 12-lipoxygenase pseudogene 2 (ALOX12P2), non-coding RNA. ||ILMN_2137544	ALOX12P2	NR_002710.2	ALOX12P2	17	Homo sapiens arachidonate 12-lipoxygenase pseudogene 2 (ALOX12P2), non-coding RNA.	MGC43625; ALOX12E	245	17p13.2a	6.73985	7.0468	6.68159	6.82349	6.7086	6.68061
ILMN_1735987	ALOX12P2 ||PREDICTED: Homo sapiens arachidonate 12-lipoxygenase pseudogene 2 (ALOX12P2), misc RNA. ||ILMN_1735987	ALOX12P2	XR_000541.1	ALOX12P2	17	PREDICTED: Homo sapiens arachidonate 12-lipoxygenase pseudogene 2 (ALOX12P2), misc RNA.		245	17p13.2a	6.77703	6.74806	6.65306	6.63154	6.60051	6.79572
ILMN_1676042	ALOX15 ||PREDICTED: Homo sapiens arachidonate 15-lipoxygenase (ALOX15), mRNA. ||ILMN_1676042	ALOX15	XM_937556.1	ALOX15		PREDICTED: Homo sapiens arachidonate 15-lipoxygenase (ALOX15), mRNA.		246	17p13.2c	6.6489	6.854	6.60422	6.72014	6.69391	6.78516
ILMN_1783443	ALOX15 ||PREDICTED: Homo sapiens arachidonate 15-lipoxygenase (ALOX15), mRNA. ||ILMN_1783443	ALOX15	XM_937556.1	ALOX15		PREDICTED: Homo sapiens arachidonate 15-lipoxygenase (ALOX15), mRNA.		246	17p13.2c	6.49921	6.6343	6.66477	6.82005	6.65978	6.61383
ILMN_1729320	ALOX15 ||Homo sapiens arachidonate 15-lipoxygenase (ALOX15), mRNA. ||ILMN_1729320	ALOX15	NM_001140.3	ALOX15	17	Homo sapiens arachidonate 15-lipoxygenase (ALOX15), mRNA.	15-LOX2	246	17p13.2c	6.49137	6.47719	6.58105	6.57713	6.63517	6.6844
ILMN_2403534	ALOX15 ||Homo sapiens arachidonate 15-lipoxygenase (ALOX15), mRNA. ||ILMN_2403534	ALOX15	NM_001140.3	ALOX15	17	Homo sapiens arachidonate 15-lipoxygenase (ALOX15), mRNA.	15-LOX2	246	17p13.2c	6.71932	6.5741	6.7286	6.6091	6.62425	6.71136
ILMN_2276904	ALOX15B ||Homo sapiens arachidonate 15-lipoxygenase, type B (ALOX15B), transcript variant d, mRNA. ||ILMN_2276904	ALOX15B	NM_001141.2	ALOX15B	17	Homo sapiens arachidonate 15-lipoxygenase, type B (ALOX15B), transcript variant d, mRNA.		247	17p13.1d	6.59515	6.61648	6.41988	6.61868	6.49153	6.68215
ILMN_1751975	ALOX15B ||Homo sapiens arachidonate 15-lipoxygenase, type B (ALOX15B), transcript variant d, mRNA. ||ILMN_1751975	ALOX15B	NM_001141.1	ALOX15B	17	Homo sapiens arachidonate 15-lipoxygenase, type B (ALOX15B), transcript variant d, mRNA.		247	17p13.1d	6.69544	6.57198	6.52795	6.74403	6.63256	6.60674
ILMN_2393149	ALOX15B ||Homo sapiens arachidonate 15-lipoxygenase, type B (ALOX15B), transcript variant b, mRNA. ||ILMN_2393149	ALOX15B	NM_001039131.1	ALOX15B	17	Homo sapiens arachidonate 15-lipoxygenase, type B (ALOX15B), transcript variant b, mRNA.		247	17p13.1d	6.71205	6.65821	6.61794	6.68145	6.77083	6.89905
ILMN_1680996	ALOX5 ||PREDICTED: Homo sapiens arachidonate 5-lipoxygenase (ALOX5), mRNA. ||ILMN_1680996	ALOX5	NM_000698.2	ALOX5		PREDICTED: Homo sapiens arachidonate 5-lipoxygenase (ALOX5), mRNA.		240	10q11.21d	6.83124	6.67143	6.83794	7.00854	6.78398	6.8387
ILMN_1792150	ALOX5 ||Homo sapiens arachidonate 5-lipoxygenase (ALOX5), mRNA. ||ILMN_1792150	ALOX5	NM_000698.2	ALOX5	10	Homo sapiens arachidonate 5-lipoxygenase (ALOX5), mRNA.	5LPG; MGC163204; LOG5; 5-LO	240	10q11.21d	6.71287	6.7699	6.80568	6.8189	6.72765	6.77043
ILMN_1651466	ALOX5 ||PREDICTED: Homo sapiens arachidonate 5-lipoxygenase (ALOX5), mRNA. ||ILMN_1651466	ALOX5	XM_937295.1	ALOX5		PREDICTED: Homo sapiens arachidonate 5-lipoxygenase (ALOX5), mRNA.		240	10q11.21d	6.70252	6.67059	6.51712	6.72424	6.56986	6.60792
ILMN_1797875	ALOX5AP ||Homo sapiens arachidonate 5-lipoxygenase-activating protein (ALOX5AP), mRNA. ||ILMN_1797875	ALOX5AP	NM_001629.2	ALOX5AP	13	Homo sapiens arachidonate 5-lipoxygenase-activating protein (ALOX5AP), mRNA.	FLAP	241	13q12.3c	7.12588	7.10161	7.3328	6.85499	7.09212	6.9154
ILMN_1678255	ALOXE3 ||Homo sapiens arachidonate lipoxygenase 3 (ALOXE3), mRNA. ||ILMN_1678255	ALOXE3	NM_021628.1	ALOXE3	17	Homo sapiens arachidonate lipoxygenase 3 (ALOXE3), mRNA.	MGC119695; MGC119694; MGC119696; eLOX3	59344	17p13.1c	6.6865	6.70127	6.76898	6.58886	6.54288	6.74833
ILMN_1752669	ALPI ||Homo sapiens alkaline phosphatase, intestinal (ALPI), mRNA. ||ILMN_1752669	ALPI	NM_001631.2	ALPI	2	Homo sapiens alkaline phosphatase, intestinal (ALPI), mRNA.	IAP	248	2q37.1c	6.84021	6.79818	6.82528	6.65907	6.75942	6.72055
ILMN_2078697	ALPK1 ||Homo sapiens alpha-kinase 1 (ALPK1), mRNA. ||ILMN_2078697	ALPK1	NM_025144.2	ALPK1	4	Homo sapiens alpha-kinase 1 (ALPK1), mRNA.	LAK; 8430410J10Rik; KIAA1527; FLJ22670	80216	4q25f	7.34287	7.15613	7.10255	7.14649	7.11832	7.01525
ILMN_1811238	ALPK2 ||Homo sapiens alpha-kinase 2 (ALPK2), mRNA. ||ILMN_1811238	ALPK2	NM_052947.2	ALPK2	18	Homo sapiens alpha-kinase 2 (ALPK2), mRNA.	FLJ43253; HAK; FLJ34875	115701	18q21.31b-q21.32a	7.39823	7.37278	7.30451	7.13996	7.16812	7.3403
ILMN_1734630	ALPK3 ||Homo sapiens alpha-kinase 3 (ALPK3), mRNA. ||ILMN_1734630	ALPK3	NM_020778.1	ALPK3	15	Homo sapiens alpha-kinase 3 (ALPK3), mRNA.	MAK; FLJ21176; KIAA1330; MIDORI	57538	15q25.3a	6.52669	6.54813	6.75315	6.62234	6.53978	6.59365
ILMN_1701603	ALPL ||Homo sapiens alkaline phosphatase, liver/bone/kidney (ALPL), transcript variant 1, mRNA. ||ILMN_1701603	ALPL	NM_000478.2	ALPL	1	Homo sapiens alkaline phosphatase, liver/bone/kidney (ALPL), transcript variant 1, mRNA.	TNSALP; HOPS; FLJ40094; AP-TNAP; TNAP; MGC161443	249	1p36.12b	6.75556	6.63459	6.83845	6.76301	6.90014	6.79338
ILMN_1693789	ALPP ||Homo sapiens alkaline phosphatase, placental (Regan isozyme) (ALPP), mRNA. ||ILMN_1693789	ALPP	NM_001632.2	ALPP	2	Homo sapiens alkaline phosphatase, placental (Regan isozyme) (ALPP), mRNA.	PLAP; ALP	250	2q37.1c	12.3491	12.5046	12.4912	12.2271	12.0306	12.3491
ILMN_1801851	ALPPL2 ||Homo sapiens alkaline phosphatase, placental-like 2 (ALPPL2), mRNA. ||ILMN_1801851	ALPPL2	NM_031313.1	ALPPL2	2	Homo sapiens alkaline phosphatase, placental-like 2 (ALPPL2), mRNA.	GCAP; ALPPL; ALPG	251	2q37.1c	6.82757	6.73931	6.6761	6.68972	6.8596	6.75796
ILMN_1750256	ALS2 ||Homo sapiens amyotrophic lateral sclerosis 2 (juvenile) (ALS2), mRNA. ||ILMN_1750256	ALS2	NM_020919.2	ALS2	2	Homo sapiens amyotrophic lateral sclerosis 2 (juvenile) (ALS2), mRNA.	MGC87187; IAHSP; KIAA1563; FLJ31851; ALS2CR6; PLSJ; ALSJ	57679	2q33.1f	9.50046	9.37541	9.4953	9.64393	9.43432	9.25408
ILMN_1700596	ALS2CL ||Homo sapiens ALS2 C-terminal like (ALS2CL), transcript variant 1, mRNA. ||ILMN_1700596	ALS2CL	NM_147129.2	ALS2CL	3	Homo sapiens ALS2 C-terminal like (ALS2CL), transcript variant 1, mRNA.	MGC129698; RN49018; DKFZp686P238	259173	3p21.31h	6.82642	6.94883	6.83352	6.7896	6.89736	6.80658
ILMN_1702322	ALS2CL ||Homo sapiens ALS2 C-terminal like (ALS2CL), transcript variant 1, mRNA. ||ILMN_1702322	ALS2CL	NM_147129.2	ALS2CL	3	Homo sapiens ALS2 C-terminal like (ALS2CL), transcript variant 1, mRNA.	MGC129698; RN49018; DKFZp686P238	259173	3p21.31h	6.90761	6.68594	6.90207	7.09149	6.90761	7.12102
ILMN_1690636	ALS2CL ||Homo sapiens ALS2 C-terminal like (ALS2CL), transcript variant 3, mRNA. ||ILMN_1690636	ALS2CL	NM_182775.1	ALS2CL	3	Homo sapiens ALS2 C-terminal like (ALS2CL), transcript variant 3, mRNA.	MGC129698; DKFZp686P238; RN49018	259173	3p21.31h	6.48285	6.63981	6.50621	6.5051	6.67172	6.46972
ILMN_1792449	ALS2CR11 ||Homo sapiens amyotrophic lateral sclerosis 2 (juvenile) chromosome region, candidate 11 (ALS2CR11), mRNA. ||ILMN_1792449	ALS2CR11	NM_152525.3	ALS2CR11	2	Homo sapiens amyotrophic lateral sclerosis 2 (juvenile) chromosome region, candidate 11 (ALS2CR11), mRNA.	FLJ40332; FLJ25351	151254	2q33.1f	6.57818	6.47671	6.51144	6.64746	6.47671	6.60363
ILMN_1765674	ALS2CR12 ||Homo sapiens amyotrophic lateral sclerosis 2 (juvenile) chromosome region, candidate 12 (ALS2CR12), mRNA. ||ILMN_1765674	ALS2CR12	NM_139163.1	ALS2CR12	2	Homo sapiens amyotrophic lateral sclerosis 2 (juvenile) chromosome region, candidate 12 (ALS2CR12), mRNA.		130540	2q33.1f	6.84737	6.53169	6.68201	6.75876	6.55213	6.74497
ILMN_1787314	ALS2CR14 ||Homo sapiens amyotrophic lateral sclerosis 2 (juvenile) chromosome region, candidate 14 (ALS2CR14), mRNA. ||ILMN_1787314	ALS2CR14	NM_178231.1	ALS2CR14	2	Homo sapiens amyotrophic lateral sclerosis 2 (juvenile) chromosome region, candidate 14 (ALS2CR14), mRNA.		65068		7.96717	7.84505	7.9786	8.2395	8.00225	8.21679
ILMN_1663897	ALS2CR16 ||PREDICTED: Homo sapiens amyotrophic lateral sclerosis 2 (juvenile) chromosome region, candidate 16 (ALS2CR16), mRNA. ||ILMN_1663897	ALS2CR16	NM_205543.1	ALS2CR16	2	PREDICTED: Homo sapiens amyotrophic lateral sclerosis 2 (juvenile) chromosome region, candidate 16 (ALS2CR16), mRNA.		130029	2q33.2a	6.67356	6.62585	6.68902	6.5803	6.83643	6.54427
ILMN_1800958	ALS2CR4 ||Homo sapiens amyotrophic lateral sclerosis 2 (juvenile) chromosome region, candidate 4 (ALS2CR4), transcript variant 1, mRNA. ||ILMN_1800958	ALS2CR4	NM_152388.1	ALS2CR4	2	Homo sapiens amyotrophic lateral sclerosis 2 (juvenile) chromosome region, candidate 4 (ALS2CR4), transcript variant 1, mRNA.	FLJ33282; DKFZp313L091	65062	2q33.1f	10.0393	9.93715	10.0621	9.72125	9.61239	9.59725
ILMN_1760889	ALS2CR8 ||Homo sapiens amyotrophic lateral sclerosis 2 (juvenile) chromosome region, candidate 8 (ALS2CR8), mRNA. ||ILMN_1760889	ALS2CR8	NM_024744.12	ALS2CR8		Homo sapiens amyotrophic lateral sclerosis 2 (juvenile) chromosome region, candidate 8 (ALS2CR8), mRNA.	DKFZp667N246; FLJ21579; NYD-SP24; CARF	79800	2q33.1g-q33.2a	6.73281	6.84662	6.606	6.48269	6.65521	6.63981
ILMN_3236443	ALX1 ||Homo sapiens ALX homeobox 1 (ALX1), mRNA. ||ILMN_3236443	ALX1	NM_006982.2	ALX1	12	Homo sapiens ALX homeobox 1 (ALX1), mRNA.	CART1	8092	12q21.31e	7.895	7.64782	7.87461	7.5944	7.70508	7.64032
ILMN_2191902	ALX3 ||Homo sapiens ALX homeobox 3 (ALX3), mRNA. ||ILMN_2191902	ALX3	NM_006492.2	ALX3	1	Homo sapiens ALX homeobox 3 (ALX3), mRNA.	MGC138212; MGC141988	257	1p13.3b	6.54257	6.51932	6.62629	6.57561	6.7057	6.5404
ILMN_1729325	ALX3 ||Homo sapiens aristaless-like homeobox 3 (ALX3), mRNA. ||ILMN_1729325	ALX3	NM_006492.1	ALX3	1	Homo sapiens aristaless-like homeobox 3 (ALX3), mRNA.		257	1p13.3b	6.69558	6.70155	6.72615	6.67666	6.7879	6.87541
ILMN_1803384	ALX4 ||Homo sapiens ALX homeobox 4 (ALX4), mRNA. ||ILMN_1803384	ALX4	NM_021926.2	ALX4	11	Homo sapiens ALX homeobox 4 (ALX4), mRNA.	KIAA1788; PFM2; FPP; PFM1; PFM	60529	11p11.2e	6.61279	6.47816	6.55428	6.56178	6.53372	6.68271
ILMN_1797432	AMAC1 ||Homo sapiens acyl-malonyl condensing enzyme 1 (AMAC1), mRNA. ||ILMN_1797432	AMAC1	NM_152462.1	AMAC1	17	Homo sapiens acyl-malonyl condensing enzyme 1 (AMAC1), mRNA.	FLJ40154; TMEM21A	146861	17q12a	6.54241	6.64299	6.67299	6.51586	6.57531	6.7786
ILMN_1794728	AMAC1L1 ||PREDICTED: Homo sapiens acyl-malonyl condensing enzyme 1-like 1 (AMAC1L1), mRNA. ||ILMN_1794728	AMAC1L1	XM_928960.1	AMAC1L1	18	PREDICTED: Homo sapiens acyl-malonyl condensing enzyme 1-like 1 (AMAC1L1), mRNA.		646000	18p11.21f	6.61102	6.66576	6.51238	6.58736	6.64414	6.61912
ILMN_1715988	AMAC1L2 ||Homo sapiens acyl-malonyl condensing enzyme 1-like 2 (AMAC1L2), mRNA. ||ILMN_1715988	AMAC1L2	NM_054028.1	AMAC1L2	8	Homo sapiens acyl-malonyl condensing enzyme 1-like 2 (AMAC1L2), mRNA.	AMAC	83650	8p23.1b	6.79468	6.98903	6.79688	6.77939	6.74927	6.93734
ILMN_1713315	AMAC1L2 ||Homo sapiens acyl-malonyl condensing enzyme 1-like 2 (AMAC1L2), mRNA. ||ILMN_1713315	AMAC1L2	XM_942578.1	AMAC1L2	8	Homo sapiens acyl-malonyl condensing enzyme 1-like 2 (AMAC1L2), mRNA.	AMAC	83650	8p23.1b	6.85686	6.53045	6.63749	6.64904	6.52231	6.58496
ILMN_2194619	AMAC1L2 ||Homo sapiens acyl-malonyl condensing enzyme 1-like 2 (AMAC1L2), mRNA. ||ILMN_2194619	AMAC1L2	NM_054028.1	AMAC1L2	8	Homo sapiens acyl-malonyl condensing enzyme 1-like 2 (AMAC1L2), mRNA.	AMAC	83650	8p23.1b	6.56621	6.86196	6.77096	6.71795	6.68215	6.61839
ILMN_3246673	AMAC1L3 ||Homo sapiens acyl-malonyl condensing enzyme 1-like 3 (AMAC1L3), mRNA. ||ILMN_3246673	AMAC1L3	NM_001102614.1	AMAC1L3	17	Homo sapiens acyl-malonyl condensing enzyme 1-like 3 (AMAC1L3), mRNA.	TMEM21B	643664	17p13.1d	6.85624	6.77795	6.97269	6.84524	6.78764	6.81134
ILMN_1759670	AMACR ||Homo sapiens alpha-methylacyl-CoA racemase (AMACR), transcript variant 1, mRNA. ||ILMN_1759670	AMACR	NM_014324.4	AMACR	5	Homo sapiens alpha-methylacyl-CoA racemase (AMACR), transcript variant 1, mRNA.	RACE	23600	5p13.3a	7.45039	7.47549	7.46041	7.35852	7.32733	7.2829
ILMN_2367172	AMACR ||Homo sapiens alpha-methylacyl-CoA racemase (AMACR), transcript variant 2, mRNA. ||ILMN_2367172	AMACR	NM_203382.1	AMACR	5	Homo sapiens alpha-methylacyl-CoA racemase (AMACR), transcript variant 2, mRNA.	RACE	23600	5p13.3a	7.13062	6.92505	7.04996	6.69279	6.88826	6.97407
ILMN_1792741	AMACR ||Homo sapiens alpha-methylacyl-CoA racemase (AMACR), transcript variant 2, mRNA. ||ILMN_1792741	AMACR	NM_203382.1	AMACR	5	Homo sapiens alpha-methylacyl-CoA racemase (AMACR), transcript variant 2, mRNA.	RACE	23600	5p13.3a	6.86481	6.91934	7.02868	6.80529	6.87418	6.71836
ILMN_1794384	AMBN ||Homo sapiens ameloblastin (enamel matrix protein) (AMBN), mRNA. ||ILMN_1794384	AMBN	NM_016519.4	AMBN	4	Homo sapiens ameloblastin (enamel matrix protein) (AMBN), mRNA.		258	4q13.3a	6.64342	6.54427	6.76248	6.60333	6.62308	6.62044
ILMN_1688019	AMBN ||PREDICTED: Homo sapiens ameloblastin (enamel matrix protein) (AMBN), mRNA. ||ILMN_1688019	AMBN	XM_937804.1	AMBN		PREDICTED: Homo sapiens ameloblastin (enamel matrix protein) (AMBN), mRNA.		258	4q13.3a	6.72846	6.58496	6.55136	6.69947	6.60363	6.77965
ILMN_1751092	AMBN ||Homo sapiens ameloblastin (enamel matrix protein) (AMBN), mRNA. ||ILMN_1751092	AMBN	NM_016519.4	AMBN	4	Homo sapiens ameloblastin (enamel matrix protein) (AMBN), mRNA.		258	4q13.3a	6.54334	6.59559	6.58991	6.7211	6.5735	6.41532
ILMN_1697611	AMBN ||Homo sapiens ameloblastin (enamel matrix protein) (AMBN), mRNA. ||ILMN_1697611	AMBN	XM_937804.1	AMBN	4	Homo sapiens ameloblastin (enamel matrix protein) (AMBN), mRNA.		258	4q13.3a	6.74214	6.67751	6.7271	6.92339	6.72479	6.80025
ILMN_1695446	AMBP ||Homo sapiens alpha-1-microglobulin/bikunin precursor (AMBP), mRNA. ||ILMN_1695446	AMBP	NM_001633.2	AMBP	9	Homo sapiens alpha-1-microglobulin/bikunin precursor (AMBP), mRNA.	UTI; HCP; ITI; ITIL	259	9q32d	6.62308	6.58271	6.75556	6.65592	6.58241	6.7003
ILMN_1662681	AMBRA1 ||Homo sapiens autophagy/beclin-1 regulator 1 (AMBRA1), mRNA. ||ILMN_1662681	AMBRA1	NM_017749.2	AMBRA1	11	Homo sapiens autophagy/beclin-1 regulator 1 (AMBRA1), mRNA.	WDR94; FLJ20294; AMBRA1; MGC33725; KIAA1736	55626	11p11.2c	6.80077	6.94825	6.88484	7.00562	6.96832	7.03859
ILMN_1788462	AMD1 ||Homo sapiens adenosylmethionine decarboxylase 1 (AMD1), transcript variant 2, mRNA. ||ILMN_1788462	AMD1	NM_001033059.1	AMD1	6	Homo sapiens adenosylmethionine decarboxylase 1 (AMD1), transcript variant 2, mRNA.	ADOMETDC; AMD; DKFZp313L1234; FLJ26964	262	6q21h	10.4215	10.1115	9.97094	9.7775	10.2055	9.84064
ILMN_1667994	AMD1 ||Homo sapiens adenosylmethionine decarboxylase 1 (AMD1), transcript variant 1, mRNA. ||ILMN_1667994	AMD1	NM_001634.4	AMD1	6	Homo sapiens adenosylmethionine decarboxylase 1 (AMD1), transcript variant 1, mRNA.	ADOMETDC; AMD; DKFZp313L1234; FLJ26964	262	6q21h	8.87283	9.32382	9.10137	8.96457	9.2134	8.80523
ILMN_1788239	AMDHD1 ||Homo sapiens amidohydrolase domain containing 1 (AMDHD1), mRNA. ||ILMN_1788239	AMDHD1	NM_152435.1	AMDHD1	12	Homo sapiens amidohydrolase domain containing 1 (AMDHD1), mRNA.	HMFT1272; MGC35366	144193	12q23.1a	6.77228	6.52168	6.51017	6.53325	6.7237	6.57833
ILMN_1695759	AMDHD2 ||Homo sapiens amidohydrolase domain containing 2 (AMDHD2), mRNA. ||ILMN_1695759	AMDHD2	NM_015944.2	AMDHD2	16	Homo sapiens amidohydrolase domain containing 2 (AMDHD2), mRNA.	CGI-14	51005	16p13.3d	7.33932	7.25833	7.71067	7.1126	7.46923	7.2971
ILMN_2397406	AMELX ||Homo sapiens amelogenin (amelogenesis imperfecta 1, X-linked) (AMELX), transcript variant 1, mRNA. ||ILMN_2397406	AMELX	NM_001142.2	AMELX	X	Homo sapiens amelogenin (amelogenesis imperfecta 1, X-linked) (AMELX), transcript variant 1, mRNA.	AMGX; ALGN; AIH1; AMGL; AMG	265	Xp22.2	6.55413	6.67962	6.64746	6.79299	6.73376	6.54797
ILMN_1727258	AMELY ||Homo sapiens amelogenin, Y-linked (AMELY), mRNA. ||ILMN_1727258	AMELY	NM_001143.1	AMELY	Y	Homo sapiens amelogenin, Y-linked (AMELY), mRNA.	amelogenin; AMGL; AMGY	266	Yp11.2h	6.57137	6.64918	6.56758	6.46712	6.64198	6.70681
ILMN_1723116	AMFR ||Homo sapiens autocrine motility factor receptor (AMFR), mRNA. ||ILMN_1723116	AMFR	NM_138958.1	AMFR	16	Homo sapiens autocrine motility factor receptor (AMFR), mRNA.	GP78; RNF45	267	16q13a	10.3405	10.6161	10.172	10.2082	9.95013	10.2811
ILMN_1666258	AMFR ||Homo sapiens autocrine motility factor receptor (AMFR), mRNA. ||ILMN_1666258	AMFR	NM_001144.3	AMFR	16	Homo sapiens autocrine motility factor receptor (AMFR), mRNA.	GP78; RNF45	267	16q13a	7.91373	7.61714	7.67087	7.54055	7.61772	7.81044
ILMN_1660995	AMH ||Homo sapiens anti-Mullerian hormone (AMH), mRNA. ||ILMN_1660995	AMH	NM_000479.2	AMH	19	Homo sapiens anti-Mullerian hormone (AMH), mRNA.	MIF; MIS	268	19p13.3g	6.89748	7.06232	6.89142	7.37182	7.07735	7.15755
ILMN_1736412	AMHR2 ||Homo sapiens anti-Mullerian hormone receptor, type II (AMHR2), mRNA. ||ILMN_1736412	AMHR2	NM_020547.1	AMHR2	12	Homo sapiens anti-Mullerian hormone receptor, type II (AMHR2), mRNA.	AMHR; MISRII	269	12q13.13e	6.54133	6.51238	6.46287	6.57637	6.42341	6.62542
ILMN_1778723	AMICA1 ||Homo sapiens adhesion molecule, interacts with CXADR antigen 1 (AMICA1), mRNA. ||ILMN_1778723	AMICA1	NM_153206.1	AMICA1	11	Homo sapiens adhesion molecule, interacts with CXADR antigen 1 (AMICA1), mRNA.	MGC118814; AMICA; FLJ37080; CREA7-4; JAML; Gm638; CREA7-1; MGC118815	120425	11q23.3d	6.61941	6.73471	6.66092	6.75529	6.77202	6.73159
ILMN_1765460	AMIGO1 ||Homo sapiens adhesion molecule with Ig-like domain 1 (AMIGO1), mRNA. ||ILMN_1765460	AMIGO1	NM_020703.1	AMIGO1	1	Homo sapiens adhesion molecule with Ig-like domain 1 (AMIGO1), mRNA.	AMIGO	57463	1p13.3b	7.05864	7.07071	7.19849	7.0917	7.00675	6.90268
ILMN_1725896	AMIGO2 ||Homo sapiens adhesion molecule with Ig-like domain 2 (AMIGO2), mRNA. ||ILMN_1725896	AMIGO2	NM_181847.2	AMIGO2	12	Homo sapiens adhesion molecule with Ig-like domain 2 (AMIGO2), mRNA.	ALI1; DEGA	347902	12q13.11b	6.58556	6.68285	6.62176	6.71356	6.68299	6.71809
ILMN_1738233	AMIGO3 ||Homo sapiens adhesion molecule with Ig-like domain 3 (AMIGO3), mRNA. ||ILMN_1738233	AMIGO3	NM_198722.1	AMIGO3	3	Homo sapiens adhesion molecule with Ig-like domain 3 (AMIGO3), mRNA.	MGC120552	386724	3p21.31c	6.75342	6.66235	6.58135	6.60155	6.65664	6.51791
ILMN_1670506	AMMECR1 ||Homo sapiens Alport syndrome, mental retardation, midface hypoplasia and elliptocytosis chromosomal region gene 1 (AMMECR1), transcript variant 1, mRNA. ||ILMN_1670506	AMMECR1	NM_015365.2	AMMECR1	X	Homo sapiens Alport syndrome, mental retardation, midface hypoplasia and elliptocytosis chromosomal region gene 1 (AMMECR1), transcript variant 1, mRNA.	AMMERC1	9949	Xq22.3d	7.33459	7.36405	7.36929	6.98003	7.17503	7.05951
ILMN_1779374	AMMECR1 ||Homo sapiens Alport syndrome, mental retardation, midface hypoplasia and elliptocytosis chromosomal region gene 1 (AMMECR1), transcript variant 1, mRNA. ||ILMN_1779374	AMMECR1	NM_001025580.1	AMMECR1	X	Homo sapiens Alport syndrome, mental retardation, midface hypoplasia and elliptocytosis chromosomal region gene 1 (AMMECR1), transcript variant 1, mRNA.	AMMERC1	9949	Xq22.3d	9.56028	9.49831	9.5397	8.99325	9.02771	9.05289
ILMN_2394242	AMMECR1 ||Homo sapiens Alport syndrome, mental retardation, midface hypoplasia and elliptocytosis chromosomal region gene 1 (AMMECR1), transcript variant 2, mRNA. ||ILMN_2394242	AMMECR1	NM_001025580.1	AMMECR1	X	Homo sapiens Alport syndrome, mental retardation, midface hypoplasia and elliptocytosis chromosomal region gene 1 (AMMECR1), transcript variant 2, mRNA.	AMMERC1	9949	Xq22.3d	8.22709	8.04609	7.90394	7.72765	7.61309	7.48212
ILMN_1727023	AMMECR1L ||Homo sapiens AMME chromosomal region gene 1-like (AMMECR1L), mRNA. ||ILMN_1727023	AMMECR1L	NM_031445.2	AMMECR1L	2	Homo sapiens AMME chromosomal region gene 1-like (AMMECR1L), mRNA.	FLJ38552; MGC4268	83607	2q14.3e	7.93782	8.17343	8.05951	8.24298	8.3689	8.31066
ILMN_1683901	AMN ||Homo sapiens amnionless homolog (mouse) (AMN), mRNA. ||ILMN_1683901	AMN	NM_030943.1	AMN	14	Homo sapiens amnionless homolog (mouse) (AMN), mRNA.	PRO1028	81693	14q32.32a	6.89736	6.54086	6.65449	6.66406	6.76964	6.84737
ILMN_1750880	AMN1 ||Homo sapiens antagonist of mitotic exit network 1 homolog (S. cerevisiae) (AMN1), mRNA. ||ILMN_1750880	AMN1	NM_207337.1	AMN1	12	Homo sapiens antagonist of mitotic exit network 1 homolog (S. cerevisiae) (AMN1), mRNA.		196394	12p11.21b	7.29315	7.41988	7.56978	7.45828	7.38085	7.42668
ILMN_1792409	AMOT ||Homo sapiens angiomotin (AMOT), transcript variant 2, mRNA. ||ILMN_1792409	AMOT	NM_133265.2	AMOT	X	Homo sapiens angiomotin (AMOT), transcript variant 2, mRNA.	KIAA1071	154796	Xq23b	6.77479	6.7226	6.8716	6.69822	6.77004	6.69237
ILMN_1748141	AMOTL1 ||Homo sapiens angiomotin like 1 (AMOTL1), mRNA. ||ILMN_1748141	AMOTL1	NM_130847.1	AMOTL1	11	Homo sapiens angiomotin like 1 (AMOTL1), mRNA.	JEAP	154810	11q21b	6.78123	6.72751	6.78437	6.6476	6.79597	6.8392
ILMN_1778788	AMOTL2 ||Homo sapiens angiomotin like 2 (AMOTL2), mRNA. ||ILMN_1778788	AMOTL2	NM_016201.2	AMOTL2	3	Homo sapiens angiomotin like 2 (AMOTL2), mRNA.	LCCP	51421	3q22.1e	7.17682	7.09022	7.57342	7.08937	7.08534	7.33557
ILMN_1759312	AMPD1 ||Homo sapiens adenosine monophosphate deaminase 1 (isoform M) (AMPD1), mRNA. ||ILMN_1759312	AMPD1	NM_000036.1	AMPD1	1	Homo sapiens adenosine monophosphate deaminase 1 (isoform M) (AMPD1), mRNA.	MADA; MAD	270	1p13.2a	6.57031	6.58886	6.56071	6.64111	6.5452	6.60229
ILMN_1701589	AMPD2 ||Homo sapiens adenosine monophosphate deaminase 2 (isoform L) (AMPD2), transcript variant 1, mRNA. ||ILMN_1701589	AMPD2	NM_004037.6	AMPD2	1	Homo sapiens adenosine monophosphate deaminase 2 (isoform L) (AMPD2), transcript variant 1, mRNA.		271	1p13.3b	6.65921	6.52795	6.63633	6.6414	6.62161	6.62395
ILMN_1696830	AMPD2 ||Homo sapiens adenosine monophosphate deaminase 2 (isoform L) (AMPD2), transcript variant 3, mRNA. ||ILMN_1696830	AMPD2	NM_203404.1	AMPD2	1	Homo sapiens adenosine monophosphate deaminase 2 (isoform L) (AMPD2), transcript variant 3, mRNA.		271	1p13.3b	6.48269	6.4187	6.5452	6.41058	6.49394	6.57818
ILMN_1786899	AMPD2 ||Homo sapiens adenosine monophosphate deaminase 2 (isoform L) (AMPD2), transcript variant 2, mRNA. ||ILMN_1786899	AMPD2	NM_139156.2	AMPD2	1	Homo sapiens adenosine monophosphate deaminase 2 (isoform L) (AMPD2), transcript variant 2, mRNA.		271	1p13.3b	6.63052	6.56255	6.5809	6.56148	6.51112	6.59619
ILMN_1774447	AMPD3 ||Homo sapiens adenosine monophosphate deaminase (isoform E) (AMPD3), transcript variant 1, mRNA. ||ILMN_1774447	AMPD3	NM_001025389.1	AMPD3	11	Homo sapiens adenosine monophosphate deaminase (isoform E) (AMPD3), transcript variant 1, mRNA.		272	11p15.4a	6.5509	6.43846	6.60689	6.75849	6.52779	6.31796
ILMN_1660854	AMPD3 ||Homo sapiens adenosine monophosphate deaminase (isoform E) (AMPD3), transcript variant 1, mRNA. ||ILMN_1660854	AMPD3	NM_000480.2	AMPD3	11	Homo sapiens adenosine monophosphate deaminase (isoform E) (AMPD3), transcript variant 1, mRNA.		272	11p15.4a	6.65105	6.66803	6.65735	6.53123	6.5601	6.65564
ILMN_1665307	AMPD3 ||Homo sapiens adenosine monophosphate deaminase (isoform E) (AMPD3), transcript variant 2, mRNA. ||ILMN_1665307	AMPD3	NM_001025389.1	AMPD3	11	Homo sapiens adenosine monophosphate deaminase (isoform E) (AMPD3), transcript variant 2, mRNA.		272	11p15.4a	6.48043	6.61603	6.64976	6.53978	6.53325	6.55566
ILMN_1731223	AMPD3 ||Homo sapiens adenosine monophosphate deaminase (isoform E) (AMPD3), transcript variant 3, mRNA. ||ILMN_1731223	AMPD3	NM_001025390.1	AMPD3	11	Homo sapiens adenosine monophosphate deaminase (isoform E) (AMPD3), transcript variant 3, mRNA.		272	11p15.4a	6.5043	6.82069	6.69933	6.55597	6.672	6.6091
ILMN_1685834	AMPH ||Homo sapiens amphiphysin (AMPH), transcript variant 1, mRNA. ||ILMN_1685834	AMPH	NM_001635.2	AMPH	7	Homo sapiens amphiphysin (AMPH), transcript variant 1, mRNA.	AMPH1	273	7p14.1e	6.95849	6.9528	7.04571	7.17323	7.3579	7.23343
ILMN_1725297	AMPH ||Homo sapiens amphiphysin (AMPH), transcript variant 1, mRNA. ||ILMN_1725297	AMPH	NM_001635.2	AMPH	7	Homo sapiens amphiphysin (AMPH), transcript variant 1, mRNA.	AMPH1	273	7p14.1e	6.64544	6.80645	6.71644	6.69279	6.59096	6.63604
ILMN_1665331	AMT ||Homo sapiens aminomethyltransferase (AMT), mRNA. ||ILMN_1665331	AMT	NM_000481.2	AMT	3	Homo sapiens aminomethyltransferase (AMT), mRNA.	NKH; GCE; GCST	275	3p21.31d	6.92434	6.76553	6.94228	6.93145	6.91265	6.77558
ILMN_1713927	AMTN ||Homo sapiens amelotin (AMTN), mRNA. ||ILMN_1713927	AMTN	NM_212557.1	AMTN	4	Homo sapiens amelotin (AMTN), mRNA.	MGC148133; UNQ689; MGC148132	401138	4q13.3a	6.60866	6.66874	6.59126	6.77584	6.55474	6.76328
ILMN_1797796	AMY1A ||Homo sapiens amylase, alpha 1A (salivary) (AMY1A), transcript variant 2, mRNA. ||ILMN_1797796	AMY1A	NM_001008221.1	AMY1A	1	Homo sapiens amylase, alpha 1A (salivary) (AMY1A), transcript variant 2, mRNA.	AMY1; AMY1B	276	1p21.1c	6.80903	6.77043	6.72629	6.77294	6.74106	6.7028
ILMN_2294762	AMY1A ||Homo sapiens amylase, alpha 1A (salivary) (AMY1A), transcript variant 1, mRNA. ||ILMN_2294762	AMY1A	NM_004038.3	AMY1A	1	Homo sapiens amylase, alpha 1A (salivary) (AMY1A), transcript variant 1, mRNA.	AMY1; AMY1B	276	1p21.1c	12.209	12.209	12.0498	12.5102	12.2978	12.7258
ILMN_2408219	AMY1A ||Homo sapiens amylase, alpha 1A (salivary) (AMY1A), transcript variant 1, mRNA. ||ILMN_2408219	AMY1A	NM_004038.3	AMY1A	1	Homo sapiens amylase, alpha 1A (salivary) (AMY1A), transcript variant 1, mRNA.	AMY1; AMY1B	276	1p21.1c	6.48059	6.48993	6.47719	6.59679	6.46418	6.48043
ILMN_2094262	AMY1B ||Homo sapiens amylase, alpha 1B (salivary) (AMY1B), mRNA. ||ILMN_2094262	AMY1B	NM_001008218.1	AMY1B	1	Homo sapiens amylase, alpha 1B (salivary) (AMY1B), mRNA.	AMY1	277	1p21.1c	6.6844	6.72028	6.70363	6.832	6.9305	7.01179
ILMN_2094261	AMY1B ||Homo sapiens amylase, alpha 1B (salivary) (AMY1B), mRNA. ||ILMN_2094261	AMY1B	NM_001008218.1	AMY1B	1	Homo sapiens amylase, alpha 1B (salivary) (AMY1B), mRNA.	AMY1	277	1p21.1c	6.7866	6.75969	6.84687	6.82769	6.75221	6.72615
ILMN_1726327	AMY1B ||Homo sapiens amylase, alpha 1B (salivary) (AMY1B), mRNA. ||ILMN_1726327	AMY1B	NM_001008218.1	AMY1B	1	Homo sapiens amylase, alpha 1B (salivary) (AMY1B), mRNA.	AMY1	277	1p21.1c	9.5014	9.23762	8.92003	9.34645	9.04163	9.45631
ILMN_1663313	AMY1C ||Homo sapiens amylase, alpha 1C (salivary) (AMY1C), mRNA. ||ILMN_1663313	AMY1C	NM_001008219.1	AMY1C	1	Homo sapiens amylase, alpha 1C (salivary) (AMY1C), mRNA.	AMY1	278	1p21.1c	13.4886	13.6975	13.6256	13.8907	13.8884	14.0352
ILMN_1719031	AMY2A ||Homo sapiens amylase, alpha 2A (pancreatic) (AMY2A), mRNA. ||ILMN_1719031	AMY2A	NM_004038.3	AMY2A	1	Homo sapiens amylase, alpha 2A (pancreatic) (AMY2A), mRNA.	PA; AMY2; AMY2B	279	1p21.1c	6.55873	6.62381	6.60763	6.50573	6.58871	6.51254
ILMN_2131123	AMY2A ||Homo sapiens amylase, alpha 2A (pancreatic) (AMY2A), mRNA. ||ILMN_2131123	AMY2A	NM_000699.2	AMY2A	1	Homo sapiens amylase, alpha 2A (pancreatic) (AMY2A), mRNA.	PA; AMY2; AMY2B	279	1p21.1c	6.62629	6.67412	6.53372	6.58691	6.81327	6.74806
ILMN_1801303	AMY2A ||Homo sapiens amylase, alpha 2A (pancreatic) (AMY2A), mRNA. ||ILMN_1801303	AMY2A	XM_942801.1	AMY2A	1	Homo sapiens amylase, alpha 2A (pancreatic) (AMY2A), mRNA.	PA; AMY2; AMY2B	279	1p21.1c	7.10811	7.48559	7.20438	7.28762	7.22882	7.37278
ILMN_1751102	AMY2A ||Homo sapiens amylase, alpha 2A (pancreatic) (AMY2A), mRNA. ||ILMN_1751102	AMY2A	NM_000699.2	AMY2A	1	Homo sapiens amylase, alpha 2A (pancreatic) (AMY2A), mRNA.	PA; AMY2; AMY2B	279	1p21.1c	6.68552	6.7046	6.78738	6.77017	7.05083	6.65234
ILMN_1694882	AMY2B ||Homo sapiens amylase, alpha 2B (pancreatic) (AMY2B), mRNA. ||ILMN_1694882	AMY2B	NM_020978.3	AMY2B	1	Homo sapiens amylase, alpha 2B (pancreatic) (AMY2B), mRNA.	AMY2	280	1p21.1c	6.83681	6.71589	6.77439	6.849	6.97028	6.74994
ILMN_2073157	AMY2B ||Homo sapiens amylase, alpha 2B (pancreatic) (AMY2B), mRNA. ||ILMN_2073157	AMY2B	NM_020978.3	AMY2B	1	Homo sapiens amylase, alpha 2B (pancreatic) (AMY2B), mRNA.	AMY2	280	1p21.1c	7.05083	7.02813	7.10035	7.04418	6.92541	7.05028
ILMN_1785742	AMZ1 ||Homo sapiens archaelysin family metallopeptidase 1 (AMZ1), mRNA. ||ILMN_1785742	AMZ1	NM_133463.1	AMZ1	7	Homo sapiens archaelysin family metallopeptidase 1 (AMZ1), mRNA.	KIAA1950	155185	7p22.2c	6.57077	6.48623	6.54967	6.52011	6.6222	6.65535
ILMN_2309549	AMZ2 ||Homo sapiens archaelysin family metallopeptidase 2 (AMZ2), transcript variant 6, mRNA. ||ILMN_2309549	AMZ2	NM_001033574.1	AMZ2	17	Homo sapiens archaelysin family metallopeptidase 2 (AMZ2), transcript variant 6, mRNA.		51321	17q24.2c	7.53372	7.78647	7.74873	7.98778	7.6471	7.66619
ILMN_1801606	AMZ2 ||Homo sapiens archaelysin family metallopeptidase 2 (AMZ2), transcript variant 2, mRNA. ||ILMN_1801606	AMZ2	NM_016627.4	AMZ2	17	Homo sapiens archaelysin family metallopeptidase 2 (AMZ2), transcript variant 2, mRNA.		51321	17q24.2c	11.1009	10.9958	10.7048	10.7494	10.6739	10.466
ILMN_1664435	ANAPC1 ||PREDICTED: Homo sapiens anaphase promoting complex subunit 1 (ANAPC1), mRNA. ||ILMN_1664435	ANAPC1	XM_938503.1	ANAPC1		PREDICTED: Homo sapiens anaphase promoting complex subunit 1 (ANAPC1), mRNA.		64682	2q13c	6.65349	6.54288	6.61824	6.68566	6.6585	6.60925
ILMN_1804812	ANAPC1 ||Homo sapiens anaphase promoting complex subunit 1 (ANAPC1), mRNA. ||ILMN_1804812	ANAPC1	NM_022662.2	ANAPC1	2	Homo sapiens anaphase promoting complex subunit 1 (ANAPC1), mRNA.	TSG24; MCPR; APC1	64682	2q13c	8.45755	8.37278	8.29742	8.59511	8.61817	8.62994
ILMN_1659553	ANAPC1 ||Homo sapiens anaphase promoting complex subunit 1 (ANAPC1), mRNA. ||ILMN_1659553	ANAPC1	XM_942263.1	ANAPC1	2	Homo sapiens anaphase promoting complex subunit 1 (ANAPC1), mRNA.	TSG24; MCPR; APC1	64682	2q13c	7.87664	7.80355	7.80122	7.62491	7.99101	7.91391
ILMN_1770378	ANAPC10 ||Homo sapiens anaphase promoting complex subunit 10 (ANAPC10), mRNA. ||ILMN_1770378	ANAPC10	NM_014885.1	ANAPC10	4	Homo sapiens anaphase promoting complex subunit 10 (ANAPC10), mRNA.	DKFZP564L0562; APC10; DOC1	10393	4q31.22a	9.51392	9.34862	9.4034	9.33778	9.30709	9.52804
ILMN_2343563	ANAPC11 ||Homo sapiens anaphase promoting complex subunit 11 (ANAPC11), transcript variant 4, mRNA. ||ILMN_2343563	ANAPC11	NM_001002246.1	ANAPC11	17	Homo sapiens anaphase promoting complex subunit 11 (ANAPC11), transcript variant 4, mRNA.	HSPC214; MGC882; Apc11p; APC11	51529	17q25.3g	10.0225	10.1885	10.3419	10.6184	10.5312	10.5032
ILMN_1726281	ANAPC11 ||Homo sapiens anaphase promoting complex subunit 11 (ANAPC11), transcript variant 1, mRNA. ||ILMN_1726281	ANAPC11	XM_930216.1	ANAPC11	17	Homo sapiens anaphase promoting complex subunit 11 (ANAPC11), transcript variant 1, mRNA.	Apc11p; HSPC214; MGC882; APC11	51529	17q25.3g	6.83403	6.77505	6.84449	6.80632	6.82502	6.75995
ILMN_1753773	ANAPC11 ||Homo sapiens anaphase promoting complex subunit 11 (ANAPC11), transcript variant 1, mRNA. ||ILMN_1753773	ANAPC11	NM_001002244.1	ANAPC11	17	Homo sapiens anaphase promoting complex subunit 11 (ANAPC11), transcript variant 1, mRNA.	Apc11p; HSPC214; MGC882; APC11	51529	17q25.3g	7.06587	7.09887	6.98868	7.26903	7.13556	7.02137
ILMN_1722102	ANAPC11 ||Homo sapiens anaphase promoting complex subunit 11 (ANAPC11), transcript variant 4, mRNA. ||ILMN_1722102	ANAPC11	NM_001002247.1	ANAPC11	17	Homo sapiens anaphase promoting complex subunit 11 (ANAPC11), transcript variant 4, mRNA.	HSPC214; MGC882; Apc11p; APC11	51529	17q25.3g	10.6283	10.8246	11.0626	11.0667	11.0612	11.1569
ILMN_1674988	ANAPC11 ||PREDICTED: Homo sapiens APC11 anaphase promoting complex subunit 11 homolog (yeast), transcript variant 8 (ANAPC11), mRNA. ||ILMN_1674988	ANAPC11	XM_942695.1	ANAPC11		PREDICTED: Homo sapiens APC11 anaphase promoting complex subunit 11 homolog (yeast), transcript variant 8 (ANAPC11), mRNA.		51529	17q25.3g	6.64082	6.55827	6.63909	6.56362	6.58586	6.57622
ILMN_1793894	ANAPC13 ||Homo sapiens anaphase promoting complex subunit 13 (ANAPC13), mRNA. ||ILMN_1793894	ANAPC13	NM_015391.1	ANAPC13	3	Homo sapiens anaphase promoting complex subunit 13 (ANAPC13), mRNA.	SWM1; APC13; DKFZP566D193m; DKFZP566D193	25847	3q22.1e	11.2183	11.241	11.3168	11.5943	11.5207	11.7009
ILMN_1733096	ANAPC2 ||Homo sapiens anaphase promoting complex subunit 2 (ANAPC2), mRNA. ||ILMN_1733096	ANAPC2	NM_013366.3	ANAPC2	9	Homo sapiens anaphase promoting complex subunit 2 (ANAPC2), mRNA.	RP11-350O14.5; APC2	29882	9q34.3e	6.84411	6.80813	6.77965	6.82909	6.65048	6.79207
ILMN_1813243	ANAPC2 ||Homo sapiens anaphase promoting complex subunit 2 (ANAPC2), mRNA. ||ILMN_1813243	ANAPC2	NM_013366.3	ANAPC2	9	Homo sapiens anaphase promoting complex subunit 2 (ANAPC2), mRNA.	RP11-350O14.5; APC2	29882	9q34.3e	6.99932	6.91373	6.8716	6.84398	6.89809	6.85661
ILMN_1802973	ANAPC4 ||Homo sapiens anaphase promoting complex subunit 4 (ANAPC4), mRNA. ||ILMN_1802973	ANAPC4	NM_013367.2	ANAPC4	4	Homo sapiens anaphase promoting complex subunit 4 (ANAPC4), mRNA.	APC4	29945	4p15.2c	8.47723	8.27431	8.3407	8.46915	8.37951	8.45047
ILMN_1723177	ANAPC5 ||Homo sapiens anaphase promoting complex subunit 5 (ANAPC5), mRNA. ||ILMN_1723177	ANAPC5	NM_016237.3	ANAPC5	12	Homo sapiens anaphase promoting complex subunit 5 (ANAPC5), mRNA.	APC5; PDL-108	51433	12q24.31b	10.2531	10.3313	10.4616	10.4066	10.4912	10.4967
ILMN_2199284	ANAPC7 ||Homo sapiens anaphase promoting complex subunit 7 (ANAPC7), mRNA. ||ILMN_2199284	ANAPC7	NM_016238.1	ANAPC7	12	Homo sapiens anaphase promoting complex subunit 7 (ANAPC7), mRNA.	APC7	51434	12q24.11c	7.62768	7.73728	7.83156	8.23664	8.09032	8.15937
ILMN_1696974	ANG ||Homo sapiens angiogenin, ribonuclease, RNase A family, 5 (ANG), transcript variant 2, mRNA. ||ILMN_1696974	ANG	NM_194430.1	ANG	14	Homo sapiens angiogenin, ribonuclease, RNase A family, 5 (ANG), transcript variant 2, mRNA.	RNASE5; MGC22466; RNASE4; MGC71966	283	14q11.2b	7.11041	7.17383	6.99322	6.88509	7.00876	7.01413
ILMN_1760727	ANG ||Homo sapiens angiogenin, ribonuclease, RNase A family, 5 (ANG), transcript variant 2, mRNA. ||ILMN_1760727	ANG	NM_001145.2	ANG	14	Homo sapiens angiogenin, ribonuclease, RNase A family, 5 (ANG), transcript variant 2, mRNA.	RNASE5; MGC22466; RNASE4; MGC71966	283	14q11.2b	7.22333	7.2982	7.12774	6.96232	7.12629	6.87529
ILMN_1665871	ANGEL1 ||Homo sapiens angel homolog 1 (Drosophila) (ANGEL1), mRNA. ||ILMN_1665871	ANGEL1	NM_015305.2	ANGEL1	14	Homo sapiens angel homolog 1 (Drosophila) (ANGEL1), mRNA.	KIAA0759	23357	14q24.3c	7.33217	7.52341	7.58556	7.45171	7.37199	7.44104
ILMN_1736340	ANGEL2 ||Homo sapiens angel homolog 2 (Drosophila) (ANGEL2), mRNA. ||ILMN_1736340	ANGEL2	NM_144567.3	ANGEL2	1	Homo sapiens angel homolog 2 (Drosophila) (ANGEL2), mRNA.	FLJ12793; KIAA0759L	90806	1q32.3c	9.02744	8.89461	8.93679	8.48909	8.60818	8.49574
ILMN_1677723	ANGPT1 ||Homo sapiens angiopoietin 1 (ANGPT1), mRNA. ||ILMN_1677723	ANGPT1	NM_001146.3	ANGPT1	8	Homo sapiens angiopoietin 1 (ANGPT1), mRNA.	ANG1; AGP1; AGPT	284	8q23.1b-q23.1c	6.63778	6.60659	6.64861	6.73985	6.81019	6.65921
ILMN_2086890	ANGPT1 ||Homo sapiens angiopoietin 1 (ANGPT1), mRNA. ||ILMN_2086890	ANGPT1	NM_001146.3	ANGPT1	8	Homo sapiens angiopoietin 1 (ANGPT1), mRNA.	ANG1; AGP1; AGPT	284	8q23.1b-q23.1c	6.67412	6.55842	6.69084	6.67892	6.74187	6.84285
ILMN_3250067	ANGPT2 ||Homo sapiens angiopoietin 2 (ANGPT2), transcript variant 3, mRNA. ||ILMN_3250067	ANGPT2	NM_001118888.1	ANGPT2	8	Homo sapiens angiopoietin 2 (ANGPT2), transcript variant 3, mRNA.		285	8p23.1f	6.4933	6.67723	6.6532	6.58165	6.63285	6.58556
ILMN_3250879	ANGPT2 ||Homo sapiens angiopoietin 2 (ANGPT2), transcript variant 2, mRNA. ||ILMN_3250879	ANGPT2	NM_001118887.1	ANGPT2	8	Homo sapiens angiopoietin 2 (ANGPT2), transcript variant 2, mRNA.		285	8p23.1f	6.65363	6.60125	6.67666	6.74228	6.61324	6.75702
ILMN_1774207	ANGPT2 ||Homo sapiens angiopoietin 2 (ANGPT2), mRNA. ||ILMN_1774207	ANGPT2	NM_001147.1	ANGPT2	8	Homo sapiens angiopoietin 2 (ANGPT2), mRNA.	ANG2; AGPT2	285	8p23.1f	6.62979	6.44162	6.52669	6.63807	6.55903	6.54241
ILMN_1758443	ANGPT4 ||Homo sapiens angiopoietin 4 (ANGPT4), mRNA. ||ILMN_1758443	ANGPT4	NM_015985.2	ANGPT4	20	Homo sapiens angiopoietin 4 (ANGPT4), mRNA.	ANG4; ANG-3; MGC138183; AGP4; MGC138181	51378	20p13f-p13e	6.44112	6.32463	6.33682	6.57531	6.60348	6.61206
ILMN_1669773	ANGPTL1 ||Homo sapiens angiopoietin-like 1 (ANGPTL1), mRNA. ||ILMN_1669773	ANGPTL1	NM_004673.3	ANGPTL1	1	Homo sapiens angiopoietin-like 1 (ANGPTL1), mRNA.	KIAA0351; ANG3; ANGPT3; ARP1; dJ595C2.2; UNQ162; AngY	9068	1q25.2b	6.57183	6.57682	6.64155	6.67976	6.59723	6.63285
ILMN_2145501	ANGPTL1 ||Homo sapiens angiopoietin-like 1 (ANGPTL1), mRNA. ||ILMN_2145501	ANGPTL1	NM_004673.3	ANGPTL1	1	Homo sapiens angiopoietin-like 1 (ANGPTL1), mRNA.	KIAA0351; ANG3; ANGPT3; ARP1; dJ595C2.2; UNQ162; AngY	9068	1q25.2b	6.6311	6.55582	6.45582	6.64414	6.45154	6.48027
ILMN_1772612	ANGPTL2 ||Homo sapiens angiopoietin-like 2 (ANGPTL2), mRNA. ||ILMN_1772612	ANGPTL2	NM_012098.2	ANGPTL2	9	Homo sapiens angiopoietin-like 2 (ANGPTL2), mRNA.	ARP2; MGC8889; HARP	23452	9q33.3b	6.68356	6.57107	6.71795	6.61692	6.59305	6.65005
ILMN_1695193	ANGPTL3 ||Homo sapiens angiopoietin-like 3 (ANGPTL3), mRNA. ||ILMN_1695193	ANGPTL3	NM_014495.2	ANGPTL3	1	Homo sapiens angiopoietin-like 3 (ANGPTL3), mRNA.	ANGPT5	27329	1p31.3d	6.81147	6.74551	6.61471	6.80439	6.66761	6.70141
ILMN_2143220	ANGPTL3 ||Homo sapiens angiopoietin-like 3 (ANGPTL3), mRNA. ||ILMN_2143220	ANGPTL3	NM_014495.2	ANGPTL3	1	Homo sapiens angiopoietin-like 3 (ANGPTL3), mRNA.	ANGPT5	27329	1p31.3d	6.61353	6.68075	6.53962	6.61265	6.76924	6.8679
ILMN_1674376	ANGPTL4 ||Homo sapiens angiopoietin-like 4 (ANGPTL4), transcript variant 1, mRNA. ||ILMN_1674376	ANGPTL4	NM_139314.1	ANGPTL4	19	Homo sapiens angiopoietin-like 4 (ANGPTL4), transcript variant 1, mRNA.	HFARP; ANGPTL2; PGAR; NL2; pp1158; PPARG; ARP4; FIAF	51129	19p13.2d	6.78241	6.87615	6.78934	6.71644	6.74174	6.88399
ILMN_2386444	ANGPTL4 ||Homo sapiens angiopoietin-like 4 (ANGPTL4), transcript variant 3, mRNA. ||ILMN_2386444	ANGPTL4	NM_001039667.1	ANGPTL4	19	Homo sapiens angiopoietin-like 4 (ANGPTL4), transcript variant 3, mRNA.	HFARP; ANGPTL2; PGAR; NL2; pp1158; ARP4; FIAF	51129	19p13.2d	7.47517	7.40761	7.49089	7.83933	7.78581	8.29793
ILMN_1707727	ANGPTL4 ||Homo sapiens angiopoietin-like 4 (ANGPTL4), transcript variant 1, mRNA. ||ILMN_1707727	ANGPTL4	NM_139314.1	ANGPTL4	19	Homo sapiens angiopoietin-like 4 (ANGPTL4), transcript variant 1, mRNA.	HFARP; ANGPTL2; PGAR; NL2; pp1158; PPARG; ARP4; FIAF	51129	19p13.2d	8.21985	8.2596	9.28235	8.79474	8.98692	9.08284
ILMN_2166696	ANGPTL5 ||Homo sapiens angiopoietin-like 5 (ANGPTL5), mRNA. ||ILMN_2166696	ANGPTL5	NM_178127.2	ANGPTL5	11	Homo sapiens angiopoietin-like 5 (ANGPTL5), mRNA.		253935	11q22.1d	6.70016	6.6091	6.71026	6.54489	6.53496	6.68313
ILMN_1725518	ANGPTL6 ||Homo sapiens angiopoietin-like 6 (ANGPTL6), mRNA. ||ILMN_1725518	ANGPTL6	NM_031917.2	ANGPTL6	19	Homo sapiens angiopoietin-like 6 (ANGPTL6), mRNA.	AGF; ARP5	83854	19p13.2c	6.69627	6.77834	6.67214	6.47249	6.6008	6.6094
ILMN_1813361	ANGPTL7 ||Homo sapiens angiopoietin-like 7 (ANGPTL7), mRNA. ||ILMN_1813361	ANGPTL7	NM_021146.2	ANGPTL7	1	Homo sapiens angiopoietin-like 7 (ANGPTL7), mRNA.	RP4-647M16.2; dJ647M16.1; AngX; CDT6	10218	1p36.22b	6.50001	6.62863	6.53512	6.60452	6.61043	6.58075
ILMN_2317186	ANK1 ||Homo sapiens ankyrin 1, erythrocytic (ANK1), transcript variant 4, mRNA. ||ILMN_2317186	ANK1	NM_020475.2	ANK1	8	Homo sapiens ankyrin 1, erythrocytic (ANK1), transcript variant 4, mRNA.	SPH2; ANK; SPH1	286	8p11.21b	6.44791	6.56316	6.57274	6.41007	6.49362	6.5529
ILMN_1684694	ANK1 ||Homo sapiens ankyrin 1, erythrocytic (ANK1), transcript variant 5, mRNA. ||ILMN_1684694	ANK1	NM_020480.2	ANK1	8	Homo sapiens ankyrin 1, erythrocytic (ANK1), transcript variant 5, mRNA.	SPH2; ANK; SPH1	286	8p11.21b	6.84812	6.76421	6.76646	6.77992	6.79662	6.61456
ILMN_1776363	ANK2 ||Homo sapiens ankyrin 2, neuronal (ANK2), transcript variant 2, mRNA. ||ILMN_1776363	ANK2	NM_020977.2	ANK2	4	Homo sapiens ankyrin 2, neuronal (ANK2), transcript variant 2, mRNA.	DKFZp686P0948; FLJ38277; DKFZp686M09125; LQT4	287	4q26a	6.70169	6.65607	6.48655	6.73105	6.56255	6.64616
ILMN_1652729	ANK2 ||Homo sapiens ankyrin 2, neuronal (ANK2), transcript variant 1, mRNA. ||ILMN_1652729	ANK2	NM_001148.3	ANK2	4	Homo sapiens ankyrin 2, neuronal (ANK2), transcript variant 1, mRNA.	DKFZp686P0948; FLJ38277; DKFZp686M09125; LQT4	287	4q26a	6.76022	6.74994	6.62659	6.61648	6.73688	6.70722
ILMN_1661875	ANK3 ||Homo sapiens ankyrin 3, node of Ranvier (ankyrin G) (ANK3), transcript variant 2, mRNA. ||ILMN_1661875	ANK3	NM_001149.2	ANK3	10	Homo sapiens ankyrin 3, node of Ranvier (ankyrin G) (ANK3), transcript variant 2, mRNA.	ANKYRIN-G; FLJ45464	288	10q21.2a	6.62147	6.64616	6.7849	6.77584	6.67299	6.83592
ILMN_2390609	ANK3 ||Homo sapiens ankyrin 3, node of Ranvier (ankyrin G) (ANK3), transcript variant 2, mRNA. ||ILMN_2390609	ANK3	NM_001149.2	ANK3	10	Homo sapiens ankyrin 3, node of Ranvier (ankyrin G) (ANK3), transcript variant 2, mRNA.	ANKYRIN-G; FLJ45464	288	10q21.2a	6.60925	6.72982	6.79805	6.63836	6.78908	6.86666
ILMN_1651943	ANK3 ||Homo sapiens ankyrin 3, node of Ranvier (ankyrin G) (ANK3), transcript variant 1, mRNA. ||ILMN_1651943	ANK3	NM_020987.2	ANK3	10	Homo sapiens ankyrin 3, node of Ranvier (ankyrin G) (ANK3), transcript variant 1, mRNA.	ANKYRIN-G; FLJ45464	288	10q21.2a	6.74052	6.65191	6.60274	6.71905	6.82209	6.73985
ILMN_2112829	ANKAR ||Homo sapiens ankyrin and armadillo repeat containing (ANKAR), mRNA. ||ILMN_2112829	ANKAR	NM_144708.2	ANKAR	2	Homo sapiens ankyrin and armadillo repeat containing (ANKAR), mRNA.	FLJ25415	150709	2q32.2a	6.62044	6.65033	6.68215	6.61912	6.57001	6.64947
ILMN_2112834	ANKAR ||Homo sapiens ankyrin and armadillo repeat containing (ANKAR), mRNA. ||ILMN_2112834	ANKAR	NM_144708.2	ANKAR	2	Homo sapiens ankyrin and armadillo repeat containing (ANKAR), mRNA.	FLJ25415	150709	2q32.2a	6.70805	6.56026	6.65363	6.56071	6.6327	6.60881
ILMN_1813139	ANKDD1A ||Homo sapiens ankyrin repeat and death domain containing 1A (ANKDD1A), mRNA. ||ILMN_1813139	ANKDD1A	NM_182703.2	ANKDD1A	15	Homo sapiens ankyrin repeat and death domain containing 1A (ANKDD1A), mRNA.	MGC120306; FLJ25870; MGC120307; MGC120305	348094	15q22.31b	6.80245	6.78973	6.83668	6.8525	6.73498	6.7658
ILMN_1811239	ANKFN1 ||Homo sapiens ankyrin-repeat and fibronectin type III domain containing 1 (ANKFN1), mRNA. ||ILMN_1811239	ANKFN1	NM_153228.1	ANKFN1	17	Homo sapiens ankyrin-repeat and fibronectin type III domain containing 1 (ANKFN1), mRNA.	FLJ38335	162282	17q22c	6.46842	6.61648	6.50922	6.52262	6.48236	6.49394
ILMN_1794470	ANKFY1 ||Homo sapiens ankyrin repeat and FYVE domain containing 1 (ANKFY1), transcript variant 1, mRNA. ||ILMN_1794470	ANKFY1	NM_016376.2	ANKFY1	17	Homo sapiens ankyrin repeat and FYVE domain containing 1 (ANKFY1), transcript variant 1, mRNA.	KIAA1255; DKFZp686M19106; ANKHZN; ZFYVE14	51479	17p13.2c	6.51696	6.40207	6.68187	6.53978	6.49985	6.38578
ILMN_1801464	ANKFY1 ||Homo sapiens ankyrin repeat and FYVE domain containing 1 (ANKFY1), transcript variant 2, mRNA. ||ILMN_1801464	ANKFY1	NM_020740.1	ANKFY1	17	Homo sapiens ankyrin repeat and FYVE domain containing 1 (ANKFY1), transcript variant 2, mRNA.	KIAA1255; DKFZp686M19106; ANKHZN; ZFYVE14	51479	17p13.2c	6.62863	6.53621	6.65392	6.68524	6.69014	6.55259
ILMN_1735364	ANKFY1 ||Homo sapiens ankyrin repeat and FYVE domain containing 1 (ANKFY1), transcript variant 1, mRNA. ||ILMN_1735364	ANKFY1	NM_020740.1	ANKFY1	17	Homo sapiens ankyrin repeat and FYVE domain containing 1 (ANKFY1), transcript variant 1, mRNA.	KIAA1255; DKFZp686M19106; ANKHZN; ZFYVE14	51479	17p13.2c	6.85574	6.64602	6.62994	6.70183	6.71836	6.62512
ILMN_1660778	ANKH ||PREDICTED: Homo sapiens ankylosis, progressive homolog (mouse), transcript variant 3 (ANKH), mRNA. ||ILMN_1660778	ANKH	XM_944214.1	ANKH		PREDICTED: Homo sapiens ankylosis, progressive homolog (mouse), transcript variant 3 (ANKH), mRNA.		56172	5p15.2a	6.87774	6.70694	6.82833	6.53496	6.65406	6.6642
ILMN_1692080	ANKH ||Homo sapiens ankylosis, progressive homolog (mouse) (ANKH), mRNA. XM_944228 ||ILMN_1692080	ANKH	NM_054027.3	ANKH	5	Homo sapiens ankylosis, progressive homolog (mouse) (ANKH), mRNA. XM_944228	CPPDD; ANK; CMDJ; HANK; FLJ27166; CCAL2; MANK	56172	5p15.2a	6.70266	6.59649	6.57773	6.70002	6.54612	6.5821
ILMN_1765091	ANKHD1 ||Homo sapiens ankyrin repeat and KH domain containing 1 (ANKHD1), transcript variant 1, mRNA. ||ILMN_1765091	ANKHD1	NM_017747.1	ANKHD1	5	Homo sapiens ankyrin repeat and KH domain containing 1 (ANKHD1), transcript variant 1, mRNA.	VBARP; MASK	54882	5q31.3a-q31.3b	7.98607	8.36838	7.96648	8.03864	8.08098	8.13227
ILMN_2341382	ANKHD1 ||Homo sapiens ankyrin repeat and KH domain containing 1 (ANKHD1), transcript variant 3, mRNA. ||ILMN_2341382	ANKHD1	NM_024668.2	ANKHD1	5	Homo sapiens ankyrin repeat and KH domain containing 1 (ANKHD1), transcript variant 3, mRNA.	VBARP; MASK	54882	5q31.3a-q31.3b	6.90905	6.94883	6.99095	7.05951	7.2033	7.08119
ILMN_1778304	ANKHD1 ||Homo sapiens ankyrin repeat and KH domain containing 1 (ANKHD1), transcript variant 2, mRNA. ||ILMN_1778304	ANKHD1	NM_017978.1	ANKHD1	5	Homo sapiens ankyrin repeat and KH domain containing 1 (ANKHD1), transcript variant 2, mRNA.	VBARP; MASK	54882	5q31.3a-q31.3b	6.64429	6.64299	6.63923	6.7086	6.72042	6.4614
ILMN_1766560	ANKHD1-EIF4EBP3 ||Homo sapiens ANKHD1-EIF4EBP3 readthrough (ANKHD1-EIF4EBP3), mRNA. ||ILMN_1766560	ANKHD1-EIF4EBP3	NM_020690.4	ANKHD1-EIF4EBP3	5	Homo sapiens ANKHD1-EIF4EBP3 readthrough (ANKHD1-EIF4EBP3), mRNA.	MASK-BP3arf	404734	5q31.3a-q31.3b	7.50668	7.23783	7.35746	7.06037	7.33637	7.37972
ILMN_3241218	ANKIB1 ||Homo sapiens ankyrin repeat and IBR domain containing 1 (ANKIB1), mRNA. ||ILMN_3241218	ANKIB1	NM_019004.1	ANKIB1	7	Homo sapiens ankyrin repeat and IBR domain containing 1 (ANKIB1), mRNA.	DKFZP434A0225; KIAA1386; FLJ33123	54467	7q21.2a-q21.2b	9.8632	9.93862	9.70196	10.0348	10.0048	9.7775
ILMN_1797873	ANKK1 ||Homo sapiens ankyrin repeat and kinase domain containing 1 (ANKK1), mRNA. ||ILMN_1797873	ANKK1	NM_178510.1	ANKK1	11	Homo sapiens ankyrin repeat and kinase domain containing 1 (ANKK1), mRNA.	PKK2	255239	11q23.1d	6.54226	6.64414	6.58316	6.54442	6.59664	6.56773
ILMN_3243457	ANKLE1 ||Homo sapiens ankyrin repeat and LEM domain containing 1 (ANKLE1), mRNA. ||ILMN_3243457	ANKLE1	NM_152363.4	ANKLE1	19	Homo sapiens ankyrin repeat and LEM domain containing 1 (ANKLE1), mRNA.	LEM3; FLJ39369	126549	19p13.11e	6.69418	6.55628	6.78057	6.63154	6.72151	6.64616
ILMN_3249608	ANKLE2 ||Homo sapiens ankyrin repeat and LEM domain containing 2 (ANKLE2), mRNA. ||ILMN_3249608	ANKLE2	NM_015114.1	ANKLE2	12	Homo sapiens ankyrin repeat and LEM domain containing 2 (ANKLE2), mRNA.	FLJ22280; FLJ36132	23141	12q24.33d	9.32856	9.09579	9.0345	8.95893	9.05894	9.0401
ILMN_1675483	ANKMY1 ||Homo sapiens ankyrin repeat and MYND domain containing 1 (ANKMY1), transcript variant 2, mRNA. ||ILMN_1675483	ANKMY1	NM_016552.2	ANKMY1	2	Homo sapiens ankyrin repeat and MYND domain containing 1 (ANKMY1), transcript variant 2, mRNA.	DKFZp686L21237; DKFZp686D20155; FLJ20499; ZMYND13	51281	2q37.3e	6.86678	6.779	6.98105	6.84637	6.8674	6.92232
ILMN_2251062	ANKMY1 ||Homo sapiens ankyrin repeat and MYND domain containing 1 (ANKMY1), transcript variant 2, mRNA. ||ILMN_2251062	ANKMY1	NM_017844.2	ANKMY1	2	Homo sapiens ankyrin repeat and MYND domain containing 1 (ANKMY1), transcript variant 2, mRNA.	DKFZp686L21237; DKFZp686D20155; FLJ20499; ZMYND13	51281	2q37.3e	6.56727	6.39129	6.51602	6.52372	6.51822	6.68552
ILMN_1799369	ANKMY1 ||Homo sapiens ankyrin repeat and MYND domain containing 1 (ANKMY1), transcript variant 1, mRNA. ||ILMN_1799369	ANKMY1	NM_016552.2	ANKMY1	2	Homo sapiens ankyrin repeat and MYND domain containing 1 (ANKMY1), transcript variant 1, mRNA.	DKFZp686L21237; DKFZp686D20155; FLJ20499; ZMYND13	51281	2q37.3e	6.55536	6.60051	6.58676	6.62029	6.56894	6.49601
ILMN_1784292	ANKMY2 ||Homo sapiens ankyrin repeat and MYND domain containing 2 (ANKMY2), mRNA. ||ILMN_1784292	ANKMY2	NM_020319.1	ANKMY2	7	Homo sapiens ankyrin repeat and MYND domain containing 2 (ANKMY2), mRNA.	DKFZP564O043; ZMYND20	57037	7p21.1c-p21.1b	8.62509	8.63499	8.61394	9.04371	8.90749	8.79627
ILMN_1687351	ANKRA2 ||Homo sapiens ankyrin repeat, family A (RFXANK-like), 2 (ANKRA2), mRNA. ||ILMN_1687351	ANKRA2	NM_023039.2	ANKRA2	5	Homo sapiens ankyrin repeat, family A (RFXANK-like), 2 (ANKRA2), mRNA.	ANKRA	57763	5q13.2c	7.61309	7.65313	7.83491	7.60615	7.5772	7.3726
ILMN_2185563	ANKRA2 ||Homo sapiens ankyrin repeat, family A (RFXANK-like), 2 (ANKRA2), mRNA. ||ILMN_2185563	ANKRA2	NM_023039.2	ANKRA2	5	Homo sapiens ankyrin repeat, family A (RFXANK-like), 2 (ANKRA2), mRNA.	ANKRA	57763	5q13.2c	8.26931	8.25899	8.08348	8.16078	8.11207	8.12252
ILMN_1716264	ANKRD1 ||Homo sapiens ankyrin repeat domain 1 (cardiac muscle) (ANKRD1), mRNA. ||ILMN_1716264	ANKRD1	NM_014391.2	ANKRD1	10	Homo sapiens ankyrin repeat domain 1 (cardiac muscle) (ANKRD1), mRNA.	C-193; ALRP; bA320F15.2; CVARP; CARP; MCARP	27063	10q23.31d	8.30652	8.27366	8.04139	8.77775	8.82362	8.7361
ILMN_1711828	ANKRD10 ||Homo sapiens ankyrin repeat domain 10 (ANKRD10), mRNA. ||ILMN_1711828	ANKRD10	NM_017664.2	ANKRD10	13	Homo sapiens ankyrin repeat domain 10 (ANKRD10), mRNA.	DKFZp686B07190; FLJ20093	55608	13q34a-q34b	9.48537	9.41085	9.45929	9.36722	9.48734	9.66381
ILMN_2115218	ANKRD10 ||Homo sapiens ankyrin repeat domain 10 (ANKRD10), mRNA. ||ILMN_2115218	ANKRD10	NM_017664.2	ANKRD10	13	Homo sapiens ankyrin repeat domain 10 (ANKRD10), mRNA.	DKFZp686B07190; FLJ20093	55608	13q34a-q34b	9.63341	9.57423	9.70801	9.61906	9.83961	9.4842
ILMN_2108709	ANKRD11 ||Homo sapiens ankyrin repeat domain 11 (ANKRD11), mRNA. ||ILMN_2108709	ANKRD11	NM_013275.4	ANKRD11	16	Homo sapiens ankyrin repeat domain 11 (ANKRD11), mRNA.	LZ16; T13; ANCO-1	29123	16q24.3a-q24.3b	9.32425	9.56253	9.74542	10.0419	9.94885	10.2048
ILMN_1690465	ANKRD11 ||Homo sapiens ankyrin repeat domain 11 (ANKRD11), mRNA. ||ILMN_1690465	ANKRD11	NM_013275.4	ANKRD11	16	Homo sapiens ankyrin repeat domain 11 (ANKRD11), mRNA.	LZ16; T13; ANCO-1	29123	16q24.3a-q24.3b	6.78188	6.80465	6.60777	6.61721	6.72751	6.64097
ILMN_1661833	ANKRD12 ||Homo sapiens ankyrin repeat domain 12 (ANKRD12), transcript variant 1, mRNA. ||ILMN_1661833	ANKRD12	NM_015208.2	ANKRD12	18	Homo sapiens ankyrin repeat domain 12 (ANKRD12), transcript variant 1, mRNA.	ANCO1; FLJ20053; ANCO-2; KIAA0874; Nbla00144; GAC-1	23253	18p11.22c	7.9982	7.86925	7.81583	7.60822	7.78875	7.74618
ILMN_1689908	ANKRD13A ||Homo sapiens ankyrin repeat domain 13A (ANKRD13A), mRNA. ||ILMN_1689908	ANKRD13A	NM_033121.1	ANKRD13A	12	Homo sapiens ankyrin repeat domain 13A (ANKRD13A), mRNA.	ANKRD13; NY-REN-25	88455	12q24.11c	9.17807	9.36019	9.05474	9.31639	9.33329	9.11684
ILMN_1794070	ANKRD13B ||Homo sapiens ankyrin repeat domain 13B (ANKRD13B), mRNA. ||ILMN_1794070	ANKRD13B	NM_152345.3	ANKRD13B	17	Homo sapiens ankyrin repeat domain 13B (ANKRD13B), mRNA.	FLJ25555; FLJ20418	124930	17q11.2b	7.44386	7.39823	7.12526	7.3644	7.198	7.34988
ILMN_2148507	ANKRD13C ||Homo sapiens ankyrin repeat domain 13C (ANKRD13C), mRNA. ||ILMN_2148507	ANKRD13C	NM_030816.2	ANKRD13C	1	Homo sapiens ankyrin repeat domain 13C (ANKRD13C), mRNA.	DKFZP566D1346; dJ677H15.3; FLJ14998; RP4-677H15.5	81573	1p31.1k	7.68166	7.5941	7.67278	7.66718	8.1103	8.01575
ILMN_1660183	ANKRD13D ||PREDICTED: Homo sapiens ankyrin repeat domain 13 family, member D, transcript variant 4 (ANKRD13D), mRNA. ||ILMN_1660183	ANKRD13D	XM_945561.1	ANKRD13D		PREDICTED: Homo sapiens ankyrin repeat domain 13 family, member D, transcript variant 4 (ANKRD13D), mRNA.		338692	11q13.1f	6.63778	6.52888	6.62673	6.63125	6.55674	6.73769
ILMN_1667830	ANKRD13D ||PREDICTED: Homo sapiens ankyrin repeat domain 13 family, member D, transcript variant 5 (ANKRD13D), mRNA. ||ILMN_1667830	ANKRD13D	XM_945565.1	ANKRD13D		PREDICTED: Homo sapiens ankyrin repeat domain 13 family, member D, transcript variant 5 (ANKRD13D), mRNA.		338692	11q13.1f	6.4441	6.62746	6.69028	6.70543	6.56194	6.75302
ILMN_1790351	ANKRD13D ||PREDICTED: Homo sapiens ankyrin repeat domain 13 family, member D, transcript variant 3 (ANKRD13D), mRNA. ||ILMN_1790351	ANKRD13D	XM_945557.1	ANKRD13D		PREDICTED: Homo sapiens ankyrin repeat domain 13 family, member D, transcript variant 3 (ANKRD13D), mRNA.		338692	11q13.1f	6.70915	6.47881	6.72533	6.70058	6.65964	6.79168
ILMN_1807112	ANKRD13D ||PREDICTED: Homo sapiens ankyrin repeat domain 13 family, member D, transcript variant 6 (ANKRD13D), mRNA. ||ILMN_1807112	ANKRD13D	XM_945567.1	ANKRD13D		PREDICTED: Homo sapiens ankyrin repeat domain 13 family, member D, transcript variant 6 (ANKRD13D), mRNA.		338692	11q13.1f	6.6401	6.69544	6.51349	6.88606	6.82718	6.7301
ILMN_1672356	ANKRD13D ||PREDICTED: Homo sapiens ankyrin repeat domain 13 family, member D, transcript variant 7 (ANKRD13D), mRNA. ||ILMN_1672356	ANKRD13D	XM_945571.1	ANKRD13D		PREDICTED: Homo sapiens ankyrin repeat domain 13 family, member D, transcript variant 7 (ANKRD13D), mRNA.		338692	11q13.1f	7.22718	7.25729	7.69286	7.40403	7.45771	7.38819
ILMN_1662902	ANKRD13D ||Homo sapiens ankyrin repeat domain 13 family, member D (ANKRD13D), mRNA. XM_945571 ||ILMN_1662902	ANKRD13D	NM_207354.1	ANKRD13D	11	Homo sapiens ankyrin repeat domain 13 family, member D (ANKRD13D), mRNA. XM_945571	MGC50828	338692	11q13.1f	6.74052	6.61941	6.6125	6.67807	6.67737	6.71493
ILMN_1675435	ANKRD16 ||Homo sapiens ankyrin repeat domain 16 (ANKRD16), transcript variant 1, mRNA. ||ILMN_1675435	ANKRD16	NM_019046.1	ANKRD16	10	Homo sapiens ankyrin repeat domain 16 (ANKRD16), transcript variant 1, mRNA.		54522	10p15.1b	7.20183	7.17413	7.2317	7.23821	7.22014	7.23735
ILMN_1659156	ANKRD16 ||Homo sapiens ankyrin repeat domain 16 (ANKRD16), transcript variant 1, mRNA. ||ILMN_1659156	ANKRD16	NM_001009941.1	ANKRD16	10	Homo sapiens ankyrin repeat domain 16 (ANKRD16), transcript variant 1, mRNA.		54522	10p15.1b	7.32085	7.5127	7.43421	7.75736	7.58256	7.75509
ILMN_2353431	ANKRD16 ||Homo sapiens ankyrin repeat domain 16 (ANKRD16), transcript variant 2, mRNA. ||ILMN_2353431	ANKRD16	NM_001009941.1	ANKRD16	10	Homo sapiens ankyrin repeat domain 16 (ANKRD16), transcript variant 2, mRNA.		54522	10p15.1b	7.01714	7.01156	7.06652	7.2737	7.0797	7.09085
ILMN_1787064	ANKRD17 ||Homo sapiens ankyrin repeat domain 17 (ANKRD17), transcript variant 1, mRNA. ||ILMN_1787064	ANKRD17	NM_032217.3	ANKRD17	4	Homo sapiens ankyrin repeat domain 17 (ANKRD17), transcript variant 1, mRNA.	KIAA0697; GTAR; FLJ22206; NY-BR-16	26057	4q13.3d	7.00259	6.87209	6.79299	6.71631	6.8387	6.81109
ILMN_2406335	ANKRD17 ||Homo sapiens ankyrin repeat domain 17 (ANKRD17), transcript variant 2, mRNA. ||ILMN_2406335	ANKRD17	NM_198889.1	ANKRD17	4	Homo sapiens ankyrin repeat domain 17 (ANKRD17), transcript variant 2, mRNA.	KIAA0697; GTAR; FLJ22206; NY-BR-16	26057	4q13.3d	8.97146	8.73366	8.82391	8.6017	8.73995	8.5225
ILMN_1712019	ANKRD17 ||Homo sapiens ankyrin repeat domain 17 (ANKRD17), transcript variant 2, mRNA. ||ILMN_1712019	ANKRD17	NM_198889.1	ANKRD17	4	Homo sapiens ankyrin repeat domain 17 (ANKRD17), transcript variant 2, mRNA.	KIAA0697; GTAR; FLJ22206; NY-BR-16	26057	4q13.3d	9.46805	9.58233	9.22241	9.2334	9.45304	9.15821
ILMN_3190486	ANKRD18A ||PREDICTED: Homo sapiens ankyrin repeat domain 18A (ANKRD18A), partial mRNA. ||ILMN_3190486	ANKRD18A	XM_001717620.1	ANKRD18A		PREDICTED: Homo sapiens ankyrin repeat domain 18A (ANKRD18A), partial mRNA.		253650	9p13.1b	6.83466	6.77873	6.76142	6.70432	6.89458	6.64631
ILMN_3255211	ANKRD18A ||PREDICTED: Homo sapiens ankyrin repeat domain 18A (ANKRD18A), mRNA. ||ILMN_3255211	ANKRD18A	XM_001726105.1	ANKRD18A	9	PREDICTED: Homo sapiens ankyrin repeat domain 18A (ANKRD18A), mRNA.		253650	9p13.1b	6.70196	6.69585	6.73091	6.58736	6.67129	6.76142
ILMN_3192974	ANKRD18B ||PREDICTED: Homo sapiens ankyrin repeat domain 18B (ANKRD18B), mRNA. ||ILMN_3192974	ANKRD18B	XM_001716325.1	ANKRD18B		PREDICTED: Homo sapiens ankyrin repeat domain 18B (ANKRD18B), mRNA.		441459	9p13.3d	6.6388	6.52701	6.54241	6.88935	6.57107	6.70363
ILMN_3233098	ANKRD18B ||PREDICTED: Homo sapiens ankyrin repeat domain 18B (ANKRD18B), mRNA. ||ILMN_3233098	ANKRD18B	XM_001717197.1	ANKRD18B		PREDICTED: Homo sapiens ankyrin repeat domain 18B (ANKRD18B), mRNA.		441459	9p13.3d	6.78018	6.71534	6.76408	6.6858	6.71108	6.6632
ILMN_1666221	ANKRD19 ||Homo sapiens ankyrin repeat domain 19 (ANKRD19), mRNA. ||ILMN_1666221	ANKRD19	NM_001010925.1	ANKRD19		Homo sapiens ankyrin repeat domain 19 (ANKRD19), mRNA.	FLJ36178; bA526D8.2	138649	9q22.31b	6.51396	6.68426	6.66278	6.64544	6.68538	6.54458
ILMN_1682547	ANKRD2 ||Homo sapiens ankyrin repeat domain 2 (stretch responsive muscle) (ANKRD2), transcript variant 1, mRNA. ||ILMN_1682547	ANKRD2	NM_020349.2	ANKRD2	10	Homo sapiens ankyrin repeat domain 2 (stretch responsive muscle) (ANKRD2), transcript variant 1, mRNA.	ARPP; MGC104314	26287	10q24.1b	6.60259	6.55903	6.48575	6.70321	6.69947	6.69237
ILMN_1747839	ANKRD20A1 ||Homo sapiens ankyrin repeat domain 20 family, member A1 (ANKRD20A1), mRNA. ||ILMN_1747839	ANKRD20A1	NM_001012421.1	ANKRD20A1		Homo sapiens ankyrin repeat domain 20 family, member A1 (ANKRD20A1), mRNA.	DKFZp434A171; ANKRD20A	84210	9q12h	6.75315	6.86456	6.79364	6.71315	6.64861	6.74093
ILMN_1679184	ANKRD20A1 ||Homo sapiens ankyrin repeat domain 20 family, member A1 (ANKRD20A1), mRNA. ||ILMN_1679184	ANKRD20A1	XM_497035.2	ANKRD20A1		Homo sapiens ankyrin repeat domain 20 family, member A1 (ANKRD20A1), mRNA.	DKFZp434A171; ANKRD20A	84210	9q12h	6.80941	6.8896	6.74672	6.80967	6.76381	6.78999
ILMN_2215824	ANKRD20A1 ||Homo sapiens ankyrin repeat domain 20 family, member A1 (ANKRD20A1), mRNA. ||ILMN_2215824	ANKRD20A1	NM_032250.1	ANKRD20A1	9	Homo sapiens ankyrin repeat domain 20 family, member A1 (ANKRD20A1), mRNA.	ANKRD20A; DKFZp434A171	84210	9q12h	7.43538	7.3505	7.41549	7.12278	7.24859	7.07874
ILMN_1670452	ANKRD20A1 ||Homo sapiens ankyrin repeat domain 20 family, member A1 (ANKRD20A1), mRNA. ||ILMN_1670452	ANKRD20A1	NM_001012419.1	ANKRD20A1		Homo sapiens ankyrin repeat domain 20 family, member A1 (ANKRD20A1), mRNA.	DKFZp434A171; ANKRD20A	84210	9q12h	6.90605	6.84071	6.88972	6.86245	6.85462	6.88533
ILMN_3244353	ANKRD20A2 ||Homo sapiens ankyrin repeat domain 20 family, member A2 (ANKRD20A2), mRNA. ||ILMN_3244353	ANKRD20A2	NM_001012421.1	ANKRD20A2	9	Homo sapiens ankyrin repeat domain 20 family, member A2 (ANKRD20A2), mRNA.		441430	9p12a-p11.2d	6.77083	6.58646	6.51728	6.53978	6.57289	6.66974
ILMN_2289424	ANKRD20A3 ||Homo sapiens ankyrin repeat domain 20 family, member A3 (ANKRD20A3), mRNA. ||ILMN_2289424	ANKRD20A3	NM_001012419.1	ANKRD20A3	9	Homo sapiens ankyrin repeat domain 20 family, member A3 (ANKRD20A3), mRNA.		441425	9p11.2d	6.59649	6.69627	6.52136	6.63532	6.54659	6.54148
ILMN_2398211	ANKRD20A3 ||Homo sapiens ankyrin repeat domain 20 family, member A3 (ANKRD20A3), mRNA. ||ILMN_2398211	ANKRD20A3	NM_001012419.1	ANKRD20A3	9	Homo sapiens ankyrin repeat domain 20 family, member A3 (ANKRD20A3), mRNA.		441425	9p11.2d	6.70612	6.80954	6.76315	6.78241	6.75582	6.73295
ILMN_3240529	ANKRD20A4 ||Homo sapiens ankyrin repeat domain 20 family, member A4 (ANKRD20A4), mRNA. ||ILMN_3240529	ANKRD20A4	NM_001098805.1	ANKRD20A4	9	Homo sapiens ankyrin repeat domain 20 family, member A4 (ANKRD20A4), mRNA.		728747	9q12i	6.68692	6.52795	6.58541	6.5624	6.67327	6.62979
ILMN_3307747	ANKRD20B ||Homo sapiens ankyrin repeat domain 20B (ANKRD20B), non-coding RNA. ||ILMN_3307747	ANKRD20B	NR_003366.2	ANKRD20B	2	Homo sapiens ankyrin repeat domain 20B (ANKRD20B), non-coding RNA.	DKFZp686H1631	729171	2q11.1b	6.54551	6.61736	6.64068	6.64587	6.78005	6.86245
ILMN_1680631	ANKRD20B ||Homo sapiens ankyrin repeat domain 20B (ANKRD20B) on chromosome 2. ||ILMN_1680631	ANKRD20B	XM_943915.1	ANKRD20B		Homo sapiens ankyrin repeat domain 20B (ANKRD20B) on chromosome 2.	DKFZp686H1631	729171	2q11.1b	6.64184	6.58526	6.50367	6.54009	6.68271	6.61117
ILMN_2181867	ANKRD20B ||Homo sapiens ankyrin repeat domain 20B (ANKRD20B) on chromosome 2. ||ILMN_2181867	ANKRD20B	NR_003366.1	ANKRD20B		Homo sapiens ankyrin repeat domain 20B (ANKRD20B) on chromosome 2.	DKFZp686H1631	729171	2q11.1b	6.91862	6.8786	6.81558	6.73904	6.90485	6.88374
ILMN_1757147	ANKRD20B ||Homo sapiens ankyrin repeat domain 20B (ANKRD20B) on chromosome 2. ||ILMN_1757147	ANKRD20B	XM_934275.1	ANKRD20B		Homo sapiens ankyrin repeat domain 20B (ANKRD20B) on chromosome 2.	DKFZp686H1631	729171	2q11.1b	6.78202	6.49857	6.44626	6.40752	6.5489	6.60866
ILMN_1671812	ANKRD21 ||Homo sapiens ankyrin repeat domain 21 (ANKRD21), mRNA. ||ILMN_1671812	ANKRD21	NM_174981.2	ANKRD21	21	Homo sapiens ankyrin repeat domain 21 (ANKRD21), mRNA.	POTE-21; POTE21; POTE	317754	21q11.2b	6.78908	6.60555	6.79051	6.59813	6.55029	6.64184
ILMN_1799848	ANKRD22 ||Homo sapiens ankyrin repeat domain 22 (ANKRD22), mRNA. ||ILMN_1799848	ANKRD22	NM_144590.1	ANKRD22	10	Homo sapiens ankyrin repeat domain 22 (ANKRD22), mRNA.	MGC22805	118932	10q23.31b	6.60689	6.5694	6.6327	6.6893	6.77847	6.59559
ILMN_2132599	ANKRD22 ||Homo sapiens ankyrin repeat domain 22 (ANKRD22), mRNA. ||ILMN_2132599	ANKRD22	NM_144590.1	ANKRD22	10	Homo sapiens ankyrin repeat domain 22 (ANKRD22), mRNA.	MGC22805	118932	10q23.31b	7.05279	7.08566	7.18864	7.05344	7.15836	7.04636
ILMN_2227338	ANKRD23 ||Homo sapiens ankyrin repeat domain 23 (ANKRD23), mRNA. ||ILMN_2227338	ANKRD23	NM_144994.7	ANKRD23	2	Homo sapiens ankyrin repeat domain 23 (ANKRD23), mRNA.	FLJ32449; MARP3; MGC129593; DARP	200539	2q11.2a	6.83857	6.99266	7.17672	6.97556	6.98368	7.16259
ILMN_1747151	ANKRD23 ||Homo sapiens ankyrin repeat domain 23 (ANKRD23), mRNA. ||ILMN_1747151	ANKRD23	NM_144994.6	ANKRD23	2	Homo sapiens ankyrin repeat domain 23 (ANKRD23), mRNA.	FLJ32449; MARP3; DARP	200539	2q11.2a	6.70639	6.61014	6.75596	6.65492	6.61147	6.61191
ILMN_1768202	ANKRD24 ||Homo sapiens ankyrin repeat domain 24 (ANKRD24), mRNA. ||ILMN_1768202	ANKRD24	XM_940063.1	ANKRD24	19	Homo sapiens ankyrin repeat domain 24 (ANKRD24), mRNA.	KIAA1981	170961	19p13.3e-p13.3d	6.72288	6.69891	6.74792	6.64832	6.64414	6.82197
ILMN_2101368	ANKRD24 ||Homo sapiens ankyrin repeat domain 24 (ANKRD24), mRNA. ||ILMN_2101368	ANKRD24	NM_133475.1	ANKRD24	19	Homo sapiens ankyrin repeat domain 24 (ANKRD24), mRNA.	KIAA1981	170961	19p13.3e-p13.3d	6.49905	6.35614	6.65678	6.62425	6.56285	6.52011
ILMN_1740161	ANKRD26 ||Homo sapiens ankyrin repeat domain 26 (ANKRD26), mRNA. ||ILMN_1740161	ANKRD26	NM_014915.1	ANKRD26	10	Homo sapiens ankyrin repeat domain 26 (ANKRD26), mRNA.	MGC163325; bA145E8.1	22852	10p12.1a	7.08958	7.05626	6.94989	6.98937	7.01837	7.01201
ILMN_1794063	ANKRD27 ||Homo sapiens ankyrin repeat domain 27 (VPS9 domain) (ANKRD27), mRNA. ||ILMN_1794063	ANKRD27	NM_032139.1	ANKRD27	19	Homo sapiens ankyrin repeat domain 27 (VPS9 domain) (ANKRD27), mRNA.	FLJ00040; VARP; PP12899; DKFZP434L0718	84079	19q13.11a	8.81839	8.27938	8.20882	8.57875	8.24484	8.42316
ILMN_1697594	ANKRD28 ||Homo sapiens ankyrin repeat domain 28 (ANKRD28), mRNA. ||ILMN_1697594	ANKRD28	NM_015199.2	ANKRD28	3	Homo sapiens ankyrin repeat domain 28 (ANKRD28), mRNA.	PITK; KIAA0379	23243	3p24.3e	7.09286	7.21665	7.01915	7.04264	7.13494	6.92683
ILMN_2232520	ANKRD28 ||Homo sapiens ankyrin repeat domain 28 (ANKRD28), mRNA. ||ILMN_2232520	ANKRD28	NM_015199.2	ANKRD28	3	Homo sapiens ankyrin repeat domain 28 (ANKRD28), mRNA.	PITK; KIAA0379	23243	3p24.3e	7.7362	7.73897	7.68678	7.67751	7.63546	7.62972
ILMN_2075643	ANKRD29 ||Homo sapiens ankyrin repeat domain 29 (ANKRD29), mRNA. ||ILMN_2075643	ANKRD29	NM_173505.2	ANKRD29	18	Homo sapiens ankyrin repeat domain 29 (ANKRD29), mRNA.	FLJ25053	147463	18q11.2b	8.29407	8.07494	8.26303	7.92202	7.9465	7.87695
ILMN_1749338	ANKRD29 ||Homo sapiens ankyrin repeat domain 29 (ANKRD29), mRNA. ||ILMN_1749338	ANKRD29	NM_173505.2	ANKRD29	18	Homo sapiens ankyrin repeat domain 29 (ANKRD29), mRNA.	FLJ25053	147463	18q11.2b	7.66107	7.65628	7.61772	7.4489	7.51995	7.54496
ILMN_1756727	ANKRD30A ||PREDICTED: Homo sapiens ankyrin repeat domain 30A (ANKRD30A), mRNA. ||ILMN_1756727	ANKRD30A	XM_940707.1	ANKRD30A		PREDICTED: Homo sapiens ankyrin repeat domain 30A (ANKRD30A), mRNA.		91074	10p11.21a	6.66633	6.64904	6.55766	6.66562	6.66747	6.69669
ILMN_1813607	ANKRD30A ||PREDICTED: Homo sapiens ankyrin repeat domain 30A (ANKRD30A), mRNA. ||ILMN_1813607	ANKRD30A	NM_052997.1	ANKRD30A		PREDICTED: Homo sapiens ankyrin repeat domain 30A (ANKRD30A), mRNA.		91074	10p11.21a	6.57698	6.44145	6.39421	6.59559	6.53916	6.59768
ILMN_1796059	ANKRD30A ||PREDICTED: Homo sapiens ankyrin repeat domain 30A (ANKRD30A), mRNA. ||ILMN_1796059	ANKRD30A	XM_940707.1	ANKRD30A		PREDICTED: Homo sapiens ankyrin repeat domain 30A (ANKRD30A), mRNA.		91074	10p11.21a	6.49554	6.57092	6.47281	6.45302	6.37434	6.72438
ILMN_1730678	ANKRD30B ||Homo sapiens ankyrin repeat domain 30B (ANKRD30B), mRNA. ||ILMN_1730678	ANKRD30B	NM_001029862.1	ANKRD30B	18	Homo sapiens ankyrin repeat domain 30B (ANKRD30B), mRNA.	NY-BR-1.1	374860	18p11.21a	11.9503	12.073	12.2716	12.1627	12.2226	12.1609
ILMN_1708056	ANKRD31 ||PREDICTED: Homo sapiens ankyrin repeat domain 31 (ANKRD31), mRNA. ||ILMN_1708056	ANKRD31	XM_937397.1	ANKRD31	5	PREDICTED: Homo sapiens ankyrin repeat domain 31 (ANKRD31), mRNA.		256006	5q13.3b	6.59261	6.59559	6.76673	6.58361	6.74039	6.6575
ILMN_2214278	ANKRD32 ||Homo sapiens ankyrin repeat domain 32 (ANKRD32), mRNA. ||ILMN_2214278	ANKRD32	NM_032290.2	ANKRD32	5	Homo sapiens ankyrin repeat domain 32 (ANKRD32), mRNA.	DKFZp761C121	84250	5q15b	8.48744	8.22656	8.30943	8.31361	8.48095	8.32143
ILMN_1805985	ANKRD32 ||Homo sapiens ankyrin repeat domain 32 (ANKRD32), mRNA. ||ILMN_1805985	ANKRD32	NM_032290.2	ANKRD32	5	Homo sapiens ankyrin repeat domain 32 (ANKRD32), mRNA.	DKFZp761C121	84250	5q15b	8.27603	8.19357	7.87067	7.6872	8.20256	7.86944
ILMN_1667748	ANKRD33 ||Homo sapiens ankyrin repeat domain 33 (ANKRD33), mRNA. ||ILMN_1667748	ANKRD33	NM_182608.2	ANKRD33	12	Homo sapiens ankyrin repeat domain 33 (ANKRD33), mRNA.	DKFZp686O1689; C12orf7	341405	12q13.13c	7.35006	7.64652	7.87258	7.6537	7.62388	7.87036
ILMN_2119793	ANKRD34A ||Homo sapiens ankyrin repeat domain 34A (ANKRD34A), mRNA. ||ILMN_2119793	ANKRD34A	NM_001039888.2	ANKRD34A	1	Homo sapiens ankyrin repeat domain 34A (ANKRD34A), mRNA.	ANKRD34; DKFZp761F202	284615	1q21.1b	7.02879	6.91349	6.79714	6.8896	6.8748	6.86493
ILMN_1655766	ANKRD34B ||Homo sapiens ankyrin repeat domain 34B (ANKRD34B), mRNA. ||ILMN_1655766	ANKRD34B	NM_001004441.1	ANKRD34B	5	Homo sapiens ankyrin repeat domain 34B (ANKRD34B), mRNA.	DP58	340120	5q14.1e	7.1918	7.30287	7.1981	7.14629	6.87885	6.98105
ILMN_1758215	ANKRD34C ||PREDICTED: Homo sapiens ankyrin repeat domain 34C, transcript variant 2 (ANKRD34C), mRNA. ||ILMN_1758215	ANKRD34C	XM_930512.1	ANKRD34C	15	PREDICTED: Homo sapiens ankyrin repeat domain 34C, transcript variant 2 (ANKRD34C), mRNA.		390616	15q25.1a	6.86431	6.77926	6.67779	6.82082	6.74039	6.7961
ILMN_2145153	ANKRD35 ||Homo sapiens ankyrin repeat domain 35 (ANKRD35), mRNA. ||ILMN_2145153	ANKRD35	NM_144698.3	ANKRD35	1	Homo sapiens ankyrin repeat domain 35 (ANKRD35), mRNA.	MGC126667; FLJ25124; MGC126669	148741	1q21.1b	6.82782	6.71452	6.87603	6.74497	6.92041	6.8999
ILMN_1798006	ANKRD35 ||Homo sapiens ankyrin repeat domain 35 (ANKRD35), mRNA. ||ILMN_1798006	ANKRD35	NM_144698.2	ANKRD35	1	Homo sapiens ankyrin repeat domain 35 (ANKRD35), mRNA.	MGC126667; FLJ25124; MGC126669	148741	1q21.1b	6.71946	6.77992	6.77716	6.80723	6.71658	6.7021
ILMN_2382431	ANKRD36 ||Homo sapiens ankyrin repeat domain 36 (ANKRD36), mRNA. ||ILMN_2382431	ANKRD36	NM_198555.3	ANKRD36	2	Homo sapiens ankyrin repeat domain 36 (ANKRD36), mRNA.	UNQ2430	375248	2q11.2b	6.90171	6.87455	7.00809	6.80297	6.99061	6.68804
ILMN_1750459	ANKRD36 ||Homo sapiens ankyrin repeat domain 36 (ANKRD36), mRNA. ||ILMN_1750459	ANKRD36	NM_198555.1	ANKRD36	2	Homo sapiens ankyrin repeat domain 36 (ANKRD36), mRNA.	UNQ2430	375248	2q11.2b	6.6178	6.49394	6.62717	6.61383	6.67793	6.6985
ILMN_1686523	ANKRD36 ||PREDICTED: Homo sapiens ankyrin repeat domain 36 (ANKRD36), mRNA. ||ILMN_1686523	ANKRD36	XM_937233.1	ANKRD36		PREDICTED: Homo sapiens ankyrin repeat domain 36 (ANKRD36), mRNA.		375248	2q11.2b	6.64933	6.59021	6.54164	6.69125	6.63488	6.66092
ILMN_2280568	ANKRD36 ||Homo sapiens ankyrin repeat domain 36 (ANKRD36), mRNA. ||ILMN_2280568	ANKRD36	NM_198555.3	ANKRD36	2	Homo sapiens ankyrin repeat domain 36 (ANKRD36), mRNA.	UNQ2430	375248	2q11.2b	7.32724	7.43012	7.33316	7.25172	7.14914	7.0227
ILMN_1780806	ANKRD36B ||Homo sapiens ankyrin repeat domain 36B (ANKRD36B), mRNA. ||ILMN_1780806	ANKRD36B	XM_931666.1	ANKRD36B	2	Homo sapiens ankyrin repeat domain 36B (ANKRD36B), mRNA.	MGC149865; MGC167812; FLJ21281; FLJ90089; MGC149864	57730	2q11.2b	7.71198	7.95553	8.14134	7.48961	7.2723	7.49097
ILMN_2189614	ANKRD36B ||Homo sapiens ankyrin repeat domain 36B (ANKRD36B), mRNA. ||ILMN_2189614	ANKRD36B	NM_025190.2	ANKRD36B	2	Homo sapiens ankyrin repeat domain 36B (ANKRD36B), mRNA.	MGC149865; MGC167812; FLJ21281; FLJ90089; MGC149864	57730	2q11.2b	7.03551	6.85362	6.88289	6.87639	6.87639	6.85012
ILMN_1756417	ANKRD37 ||Homo sapiens ankyrin repeat domain 37 (ANKRD37), mRNA. ||ILMN_1756417	ANKRD37	NM_181726.1	ANKRD37	4	Homo sapiens ankyrin repeat domain 37 (ANKRD37), mRNA.	Lrp2bp; MGC111507	353322	4q35.1f	7.147	7.31234	7.12722	6.94322	6.99763	6.92374
ILMN_1776936	ANKRD38 ||Homo sapiens ankyrin repeat domain 38 (ANKRD38), mRNA. ||ILMN_1776936	ANKRD38	NM_181712.2	ANKRD38		Homo sapiens ankyrin repeat domain 38 (ANKRD38), mRNA.	dJ1078M7.1; FLJ10884; KIAA0172; RP5-1155K23.5	163782	1p31.3d	6.75529	6.84373	6.62921	6.61883	6.75596	6.71754
ILMN_1710979	ANKRD39 ||Homo sapiens ankyrin repeat domain 39 (ANKRD39), mRNA. ||ILMN_1710979	ANKRD39	NM_016466.4	ANKRD39	2	Homo sapiens ankyrin repeat domain 39 (ANKRD39), mRNA.	MGC41816	51239	2q11.2a	7.72731	8.02918	7.88917	7.80187	7.95553	7.80826
ILMN_1758846	ANKRD40 ||Homo sapiens ankyrin repeat domain 40 (ANKRD40), mRNA. ||ILMN_1758846	ANKRD40	NM_052855.2	ANKRD40	17	Homo sapiens ankyrin repeat domain 40 (ANKRD40), mRNA.	MGC15396; DKFZp451K241	91369	17q21.33b	8.49121	8.54462	8.59096	8.61456	8.6226	8.482
ILMN_1751744	ANKRD41 ||Homo sapiens ankyrin repeat domain 41 (ANKRD41), mRNA. ||ILMN_1751744	ANKRD41	NM_152363.2	ANKRD41	19	Homo sapiens ankyrin repeat domain 41 (ANKRD41), mRNA.	FLJ39369	126549	19p13.11e	6.73471	6.78516	6.68496	6.62	6.72969	6.63938
ILMN_2091590	ANKRD41 ||Homo sapiens ankyrin repeat domain 41 (ANKRD41), mRNA. ||ILMN_2091590	ANKRD41	NM_152363.2	ANKRD41	19	Homo sapiens ankyrin repeat domain 41 (ANKRD41), mRNA.	FLJ39369	126549	19p13.11e	6.69738	6.52623	6.66292	6.75435	6.63909	6.69794
ILMN_1676605	ANKRD42 ||Homo sapiens ankyrin repeat domain 42 (ANKRD42), mRNA. ||ILMN_1676605	ANKRD42	NM_182603.1	ANKRD42	11	Homo sapiens ankyrin repeat domain 42 (ANKRD42), mRNA.	FLJ37874	338699	11q14.1d	6.55873	6.50414	6.52293	6.56727	6.47913	6.3658
ILMN_1779882	ANKRD43 ||Homo sapiens ankyrin repeat domain 43 (ANKRD43), mRNA. ||ILMN_1779882	ANKRD43	NM_175873.3	ANKRD43	5	Homo sapiens ankyrin repeat domain 43 (ANKRD43), mRNA.		134548	5q31.1c	6.91205	6.8421	6.83656	6.97292	6.96058	6.91982
ILMN_1755049	ANKRD44 ||Homo sapiens ankyrin repeat domain 44 (ANKRD44), mRNA. ||ILMN_1755049	ANKRD44	NM_153697.1	ANKRD44	2	Homo sapiens ankyrin repeat domain 44 (ANKRD44), mRNA.	MGC70444; MGC21968	91526	2q33.1a	6.61383	6.86443	6.69613	6.72151	6.6837	6.61574
ILMN_2059844	ANKRD44 ||Homo sapiens ankyrin repeat domain 44 (ANKRD44), mRNA. ||ILMN_2059844	ANKRD44	NM_153697.1	ANKRD44	2	Homo sapiens ankyrin repeat domain 44 (ANKRD44), mRNA.	MGC70444; MGC21968	91526	2q33.1a	7.68895	7.9374	7.81596	7.42836	7.68222	7.71301
ILMN_1733716	ANKRD45 ||Homo sapiens ankyrin repeat domain 45 (ANKRD45), mRNA. ||ILMN_1733716	ANKRD45	NM_198493.1	ANKRD45	1	Homo sapiens ankyrin repeat domain 45 (ANKRD45), mRNA.	MGC161633; MGC161631; RP3-436N22.4; FLJ45235	339416	1q25.1a	6.62775	6.7389	6.65105	6.67892	6.63836	6.67737
ILMN_1712298	ANKRD46 ||Homo sapiens ankyrin repeat domain 46 (ANKRD46), mRNA. ||ILMN_1712298	ANKRD46	NM_198401.2	ANKRD46	8	Homo sapiens ankyrin repeat domain 46 (ANKRD46), mRNA.		157567	8q22.3a	7.51791	7.53387	7.60755	7.28457	7.18577	7.36072
ILMN_1755588	ANKRD47 ||Homo sapiens ankyrin repeat domain 47 (ANKRD47), mRNA. ||ILMN_1755588	ANKRD47	NM_198471.1	ANKRD47	19	Homo sapiens ankyrin repeat domain 47 (ANKRD47), mRNA.	FLJ46061	256949	19p13.2d	6.8175	6.749	6.77175	6.64371	6.71877	6.74281
ILMN_1669259	ANKRD49 ||Homo sapiens ankyrin repeat domain 49 (ANKRD49), mRNA. ||ILMN_1669259	ANKRD49	NM_017704.2	ANKRD49	11	Homo sapiens ankyrin repeat domain 49 (ANKRD49), mRNA.	FGIF; FLJ20189; GBIF; FLJ20441	54851	11q21b	8.24921	8.17223	7.94626	8.48696	8.34332	8.30529
ILMN_1728957	ANKRD5 ||Homo sapiens ankyrin repeat domain 5 (ANKRD5), transcript variant 1, mRNA. ||ILMN_1728957	ANKRD5	NM_022096.4	ANKRD5	20	Homo sapiens ankyrin repeat domain 5 (ANKRD5), transcript variant 1, mRNA.	dJ839B4.6; FLJ21669	63926	20p12.2b	6.46205	6.61927	6.43463	6.61132	6.5697	6.57259
ILMN_1793466	ANKRD5 ||Homo sapiens ankyrin repeat domain 5 (ANKRD5), transcript variant 1, mRNA. ||ILMN_1793466	ANKRD5	NM_022096.4	ANKRD5	20	Homo sapiens ankyrin repeat domain 5 (ANKRD5), transcript variant 1, mRNA.	dJ839B4.6; FLJ21669	63926	20p12.2b	6.74483	6.73322	6.63633	6.55321	6.87504	6.68944
ILMN_2367300	ANKRD5 ||Homo sapiens ankyrin repeat domain 5 (ANKRD5), transcript variant 2, mRNA. ||ILMN_2367300	ANKRD5	NM_198798.1	ANKRD5	20	Homo sapiens ankyrin repeat domain 5 (ANKRD5), transcript variant 2, mRNA.	dJ839B4.6; FLJ21669	63926	20p12.2b	6.68159	6.77926	6.60541	6.51444	6.7301	6.72479
ILMN_2226304	ANKRD50 ||Homo sapiens ankyrin repeat domain 50 (ANKRD50), mRNA. ||ILMN_2226304	ANKRD50	NM_020337.1	ANKRD50	4	Homo sapiens ankyrin repeat domain 50 (ANKRD50), mRNA.	KIAA1223	57182	4q28.1b	7.71788	7.94901	7.92023	7.62454	7.69995	7.65907
ILMN_3244029	ANKRD52 ||Homo sapiens ankyrin repeat domain 52 (ANKRD52), mRNA. ||ILMN_3244029	ANKRD52	NM_173595.3	ANKRD52	12	Homo sapiens ankyrin repeat domain 52 (ANKRD52), mRNA.	FLJ34236	283373	12q13.2c	7.76971	7.5763	7.58744	7.78306	7.64753	7.97252
ILMN_1772660	ANKRD53 ||Homo sapiens ankyrin repeat domain 53 (ANKRD53), mRNA. ||ILMN_1772660	ANKRD53	NM_024933.2	ANKRD53	2	Homo sapiens ankyrin repeat domain 53 (ANKRD53), mRNA.	FLJ36160; FLJ12056	79998	2p13.3c	6.69265	6.72724	6.75475	6.78921	6.6844	6.71053
ILMN_1766309	ANKRD54 ||Homo sapiens ankyrin repeat domain 54 (ANKRD54), mRNA. ||ILMN_1766309	ANKRD54	NM_138797.1	ANKRD54	22	Homo sapiens ankyrin repeat domain 54 (ANKRD54), mRNA.		129138	22q13.1a	8.83143	8.72537	8.76195	9.16606	9.07243	8.93984
ILMN_2341724	ANKRD55 ||Homo sapiens ankyrin repeat domain 55 (ANKRD55), transcript variant 2, mRNA. ||ILMN_2341724	ANKRD55	NM_001039935.1	ANKRD55	5	Homo sapiens ankyrin repeat domain 55 (ANKRD55), transcript variant 2, mRNA.	FLJ11795; MGC126014; MGC126013	79722	5q11.2e	6.47897	6.52262	6.44095	6.46842	6.38578	6.49873
ILMN_2072045	ANKRD56 ||Homo sapiens ankyrin repeat domain 56 (ANKRD56), mRNA. ||ILMN_2072045	ANKRD56	NM_001029870.1	ANKRD56	4	Homo sapiens ankyrin repeat domain 56 (ANKRD56), mRNA.		345079	4q21.1b	6.70113	6.76315	6.69766	6.56834	6.75355	6.69975
ILMN_1724040	ANKRD57 ||Homo sapiens ankyrin repeat domain 57 (ANKRD57), mRNA. ||ILMN_1724040	ANKRD57	NM_023016.2	ANKRD57	2	Homo sapiens ankyrin repeat domain 57 (ANKRD57), mRNA.	C2orf26	65124	2q13a	10.9018	10.8135	10.8609	9.81051	9.69579	9.54514
ILMN_1692849	ANKRD58 ||PREDICTED: Homo sapiens ankyrin repeat domain 58 (ANKRD58), mRNA. ||ILMN_1692849	ANKRD58	XM_293380.3	ANKRD58	X	PREDICTED: Homo sapiens ankyrin repeat domain 58 (ANKRD58), mRNA.		347454	Xq24c	6.60896	6.73647	6.65177	6.84172	6.58361	6.77597
ILMN_1698159	ANKRD6 ||Homo sapiens ankyrin repeat domain 6 (ANKRD6), mRNA. ||ILMN_1698159	ANKRD6	NM_014942.2	ANKRD6	6	Homo sapiens ankyrin repeat domain 6 (ANKRD6), mRNA.		22881	6q15c-q15d	6.90123	6.897	6.77703	6.92766	6.84612	6.90893
ILMN_2178587	ANKRD6 ||Homo sapiens ankyrin repeat domain 6 (ANKRD6), mRNA. ||ILMN_2178587	ANKRD6	NM_014942.2	ANKRD6	6	Homo sapiens ankyrin repeat domain 6 (ANKRD6), mRNA.		22881	6q15c-q15d	7.95321	7.76022	7.68895	7.96104	7.886	7.96982
ILMN_2354930	ANKRD7 ||Homo sapiens ankyrin repeat domain 7 (ANKRD7), transcript variant 1, mRNA. ||ILMN_2354930	ANKRD7	NM_001077708.1	ANKRD7	7	Homo sapiens ankyrin repeat domain 7 (ANKRD7), transcript variant 1, mRNA.	TSA806	56311	7q31.31a	6.64501	6.70293	6.64285	6.68524	6.6499	6.69209
ILMN_1779951	ANKRD7 ||Homo sapiens ankyrin repeat domain 7 (ANKRD7), transcript variant 1, mRNA. ||ILMN_1779951	ANKRD7	NM_019644.1	ANKRD7	7	Homo sapiens ankyrin repeat domain 7 (ANKRD7), transcript variant 1, mRNA.	TSA806	56311	7q31.31a	6.69223	6.63183	6.66732	6.69975	6.5932	6.6605
ILMN_1675937	ANKRD9 ||Homo sapiens ankyrin repeat domain 9 (ANKRD9), mRNA. ||ILMN_1675937	ANKRD9	NM_152326.2	ANKRD9	14	Homo sapiens ankyrin repeat domain 9 (ANKRD9), mRNA.	MGC21990	122416	14q32.31c	7.51602	7.46312	7.51009	7.85947	7.57999	7.7139
ILMN_2048607	ANKRD9 ||Homo sapiens ankyrin repeat domain 9 (ANKRD9), mRNA. ||ILMN_2048607	ANKRD9	NM_152326.2	ANKRD9	14	Homo sapiens ankyrin repeat domain 9 (ANKRD9), mRNA.	MGC21990	122416	14q32.31c	10.002	10.6827	10.8237	10.9768	11.1921	11.1344
ILMN_1813669	ANKS1A ||Homo sapiens ankyrin repeat and sterile alpha motif domain containing 1A (ANKS1A), mRNA. ||ILMN_1813669	ANKS1A	NM_015245.1	ANKS1A	6	Homo sapiens ankyrin repeat and sterile alpha motif domain containing 1A (ANKS1A), mRNA.	ANKS1; KIAA0229; MGC42354	23294	6p21.31d	8.31029	8.29439	8.43979	7.99362	7.74873	7.78921
ILMN_1758392	ANKS1B ||Homo sapiens ankyrin repeat and sterile alpha motif domain containing 1B (ANKS1B), transcript variant 2, mRNA. ||ILMN_1758392	ANKS1B	NM_181670.2	ANKS1B	12	Homo sapiens ankyrin repeat and sterile alpha motif domain containing 1B (ANKS1B), transcript variant 2, mRNA.	MGC26087; ANKS2; AIDA; cajalin-2; EB-1; AIDA-1	56899	12q23.1c-q23.1d	6.70238	6.70224	6.8363	6.79909	6.63387	6.79442
ILMN_1696131	ANKS1B ||Homo sapiens ankyrin repeat and sterile alpha motif domain containing 1B (ANKS1B), transcript variant 1, mRNA. ||ILMN_1696131	ANKS1B	NM_152788.3	ANKS1B	12	Homo sapiens ankyrin repeat and sterile alpha motif domain containing 1B (ANKS1B), transcript variant 1, mRNA.	MGC26087; EB-1; ANKS2; AIDA-1; AIDA; cajalin-2	56899	12q23.1c-q23.1d	6.71493	6.70543	6.68342	6.66306	6.61824	6.60999
ILMN_2340974	ANKS1B ||Homo sapiens ankyrin repeat and sterile alpha motif domain containing 1B (ANKS1B), transcript variant 3, mRNA. ||ILMN_2340974	ANKS1B	NM_020140.2	ANKS1B	12	Homo sapiens ankyrin repeat and sterile alpha motif domain containing 1B (ANKS1B), transcript variant 3, mRNA.	MGC26087; ANKS2; AIDA; cajalin-2; EB-1; AIDA-1	56899	12q23.1c-q23.1d	6.61589	6.5281	6.5744	6.57728	6.66007	6.66477
ILMN_1751636	ANKS3 ||Homo sapiens ankyrin repeat and sterile alpha motif domain containing 3 (ANKS3), mRNA. ||ILMN_1751636	ANKS3	NM_133450.1	ANKS3	16	Homo sapiens ankyrin repeat and sterile alpha motif domain containing 3 (ANKS3), mRNA.	FLJ32345; FLJ32767; KIAA1977	124401	16p13.3b	7.13812	7.05907	7.0398	6.98766	7.18844	7.04821
ILMN_2199658	ANKS4B ||Homo sapiens ankyrin repeat and sterile alpha motif domain containing 4B (ANKS4B), mRNA. ||ILMN_2199658	ANKS4B	NM_145865.1	ANKS4B	16	Homo sapiens ankyrin repeat and sterile alpha motif domain containing 4B (ANKS4B), mRNA.	MGC133381; MGC133380; FLJ38819; HARP	257629	16p12.2b	6.5941	6.62	6.58586	6.6178	6.672	6.64227
ILMN_1735108	ANKS6 ||Homo sapiens ankyrin repeat and sterile alpha motif domain containing 6 (ANKS6), mRNA. ||ILMN_1735108	ANKS6	NM_173551.3	ANKS6	9	Homo sapiens ankyrin repeat and sterile alpha motif domain containing 6 (ANKS6), mRNA.	DKFZp781I0117; DKFZp686D24121; SAMD6; ANKRD14; MGC70366	203286	9q22.33c	6.74376	6.66192	6.85312	6.74497	6.82731	6.8125
ILMN_1677487	ANKZF1 ||Homo sapiens ankyrin repeat and zinc finger domain containing 1 (ANKZF1), transcript variant 2, mRNA. ||ILMN_1677487	ANKZF1	NM_018089.1	ANKZF1	2	Homo sapiens ankyrin repeat and zinc finger domain containing 1 (ANKZF1), transcript variant 2, mRNA.	ZNF744; FLJ13144; FLJ10415	55139	2q35f	7.65263	7.28049	7.38258	7.26716	7.40812	7.46352
ILMN_2273796	ANKZF1 ||Homo sapiens ankyrin repeat and zinc finger domain containing 1 (ANKZF1), transcript variant 1, mRNA. ||ILMN_2273796	ANKZF1	NM_018089.2	ANKZF1	2	Homo sapiens ankyrin repeat and zinc finger domain containing 1 (ANKZF1), transcript variant 1, mRNA.	ZNF744; FLJ13144; FLJ10415	55139	2q35f	6.53356	6.61279	6.69014	6.56712	6.5932	6.63952
ILMN_2370692	ANKZF1 ||Homo sapiens ankyrin repeat and zinc finger domain containing 1 (ANKZF1), transcript variant 1, mRNA. ||ILMN_2370692	ANKZF1	NM_018089.2	ANKZF1	2	Homo sapiens ankyrin repeat and zinc finger domain containing 1 (ANKZF1), transcript variant 1, mRNA.	ZNF744; FLJ13144; FLJ10415	55139	2q35f	7.05344	7.06437	7.05669	7.17263	6.86381	7.24517
ILMN_1739645	ANLN ||Homo sapiens anillin, actin binding protein (ANLN), mRNA. ||ILMN_1739645	ANLN	NM_018685.2	ANLN	7	Homo sapiens anillin, actin binding protein (ANLN), mRNA.	DKFZp779A055; Scraps; scra; ANILLIN	54443	7p14.2a	11.2366	10.8865	10.556	10.5784	10.7144	10.7702
ILMN_3237961	ANO1 ||Homo sapiens anoctamin 1, calcium activated chloride channel (ANO1), transcript variant 1, mRNA. ||ILMN_3237961	ANO1	NM_018043.5	ANO1	11	Homo sapiens anoctamin 1, calcium activated chloride channel (ANO1), transcript variant 1, mRNA.		55107	11q13.3b-q13.3c	6.87344	6.60437	6.53761	6.70681	6.84549	6.71822
ILMN_1767111	ANO10 ||Homo sapiens anoctamin 10 (ANO10), mRNA. ||ILMN_1767111	ANO10	NM_018075.2	ANO10	3	Homo sapiens anoctamin 10 (ANO10), mRNA.	FLJ10375; MGC47890	55129	3p22.1a-p21.33e	7.65091	7.55459	7.74228	7.59216	7.56201	7.72697
ILMN_3248094	ANO2 ||Homo sapiens anoctamin 2 (ANO2), mRNA. ||ILMN_3248094	ANO2	NM_020373.2	ANO2	12	Homo sapiens anoctamin 2 (ANO2), mRNA.		57101	12p13.31e	6.85711	6.6222	6.75956	6.56621	6.6372	6.72792
ILMN_3240765	ANO3 ||Homo sapiens anoctamin 3 (ANO3), mRNA. ||ILMN_3240765	ANO3	NM_031418.2	ANO3	11	Homo sapiens anoctamin 3 (ANO3), mRNA.	C11orf25; GENX-3947	63982	11p14.2a	6.70404	6.60259	6.53263	6.62556	6.52231	6.55121
ILMN_2228215	ANO4 ||Homo sapiens anoctamin 4 (ANO4), mRNA. ||ILMN_2228215	ANO4	NM_178826.2	ANO4	12	Homo sapiens anoctamin 4 (ANO4), mRNA.	MGC130026; FLJ34272; FLJ35277; FLJ34221	121601	12q23.1d-q23.2a	7.00146	6.96844	6.87934	7.14517	6.9438	7.01369
ILMN_1690154	ANO5 ||Homo sapiens anoctamin 5 (ANO5), mRNA. ||ILMN_1690154	ANO5	NM_213599.1	ANO5	11	Homo sapiens anoctamin 5 (ANO5), mRNA.	GDD1	203859	11p14.3d	6.80761	6.73132	6.65549	6.59544	6.67976	6.67073
ILMN_1674941	ANO6 ||Homo sapiens anoctamin 6 (ANO6), mRNA. ||ILMN_1674941	ANO6	NM_001025356.1	ANO6	12	Homo sapiens anoctamin 6 (ANO6), mRNA.	MGC104751	196527	12q12h	8.72424	8.76135	8.86518	8.3815	8.56567	8.46222
ILMN_1675423	ANO7 ||Homo sapiens anoctamin 7 (ANO7), transcript variant NGEP-L, mRNA. ||ILMN_1675423	ANO7	NM_001001666.1	ANO7	2	Homo sapiens anoctamin 7 (ANO7), transcript variant NGEP-L, mRNA.	PCANAP5; IPCA5; D-TMPP; IPCA-5; PCANAP5L; NGEP	50636	2q37.3f	6.53962	6.82426	6.60925	6.62512	6.71905	6.69766
ILMN_1683824	ANO7 ||Homo sapiens anoctamin 7 (ANO7), transcript variant NGEP-L, mRNA. ||ILMN_1683824	ANO7	NM_001001891.1	ANO7	2	Homo sapiens anoctamin 7 (ANO7), transcript variant NGEP-L, mRNA.	PCANAP5; IPCA5; D-TMPP; IPCA-5; PCANAP5L; NGEP	50636	2q37.3f	6.68299	6.70377	6.82566	6.66249	6.62688	6.65835
ILMN_1732948	ANO7 ||Homo sapiens anoctamin 7 (ANO7), transcript variant NGEP-S, mRNA. ||ILMN_1732948	ANO7	NM_001001666.1	ANO7	2	Homo sapiens anoctamin 7 (ANO7), transcript variant NGEP-S, mRNA.	PCANAP5; IPCA5; D-TMPP; IPCA-5; PCANAP5L; NGEP	50636	2q37.3f	6.55842	6.4358	6.53683	6.66178	6.50001	6.48317
ILMN_1709124	ANO8 ||Homo sapiens anoctamin 8 (ANO8), mRNA. ||ILMN_1709124	ANO8	NM_020959.1	ANO8	19	Homo sapiens anoctamin 8 (ANO8), mRNA.	KIAA1623	57719	19p13.11e	7.1813	7.16692	7.41633	7.21636	7.33682	7.6139
ILMN_1762629	ANO9 ||Homo sapiens anoctamin 9 (ANO9), mRNA. ||ILMN_1762629	ANO9	NM_001012302.1	ANO9	11	Homo sapiens anoctamin 9 (ANO9), mRNA.	TP53I5; PIG5	338440	11p15.5d	6.83908	6.70846	6.90629	6.71932	6.80787	6.94439
ILMN_1769259	ANO9 ||Homo sapiens anoctamin 9 (ANO9), mRNA. ||ILMN_1769259	ANO9	XM_938582.1	ANO9	11	Homo sapiens anoctamin 9 (ANO9), mRNA.	TP53I5; PIG5	338440	11p15.5d	6.80839	6.75622	6.82349	6.70487	6.98368	6.75556
ILMN_1798679	ANO9 ||Homo sapiens anoctamin 9 (ANO9), mRNA. ||ILMN_1798679	ANO9	NM_001012302.1	ANO9	11	Homo sapiens anoctamin 9 (ANO9), mRNA.	TP53I5; PIG5	338440	11p15.5d	6.56605	6.60703	6.60259	6.56803	6.66576	6.52763
ILMN_1807945	ANP32A ||Homo sapiens acidic (leucine-rich) nuclear phosphoprotein 32 family, member A (ANP32A), mRNA. ||ILMN_1807945	ANP32A	NM_006305.2	ANP32A	15	Homo sapiens acidic (leucine-rich) nuclear phosphoprotein 32 family, member A (ANP32A), mRNA.	C15orf1; PP32; PHAPI; MGC150373; PHAP1; I1PP2A; LANP; MAPM; MGC119787	8125	15q23a	8.68664	8.73213	8.79698	9.10103	8.83529	8.95239
ILMN_1684293	ANP32B ||Homo sapiens acidic (leucine-rich) nuclear phosphoprotein 32 family, member B (ANP32B), mRNA. ||ILMN_1684293	ANP32B	NM_006401.1	ANP32B	9	Homo sapiens acidic (leucine-rich) nuclear phosphoprotein 32 family, member B (ANP32B), mRNA.	PHAPI2; SSP29; APRIL	10541	9q22.33b	13.3254	13.2786	13.4298	13.4156	13.42	13.5647
ILMN_2151412	ANP32C ||Homo sapiens acidic (leucine-rich) nuclear phosphoprotein 32 family, member C (ANP32C), mRNA. ||ILMN_2151412	ANP32C	NM_012403.1	ANP32C	4	Homo sapiens acidic (leucine-rich) nuclear phosphoprotein 32 family, member C (ANP32C), mRNA.	PP32R1	23520	4q32.3a	6.40156	6.61677	6.44857	6.49378	6.52262	6.50684
ILMN_1655868	ANP32C ||Homo sapiens acidic (leucine-rich) nuclear phosphoprotein 32 family, member C (ANP32C), mRNA. ||ILMN_1655868	ANP32C	NM_012403.1	ANP32C	4	Homo sapiens acidic (leucine-rich) nuclear phosphoprotein 32 family, member C (ANP32C), mRNA.	PP32R1	23520	4q32.3a	8.08486	8.27016	8.30611	8.46246	8.21126	8.35584
ILMN_1728191	ANP32D ||Homo sapiens acidic (leucine-rich) nuclear phosphoprotein 32 family, member D (ANP32D), mRNA. ||ILMN_1728191	ANP32D	NM_012404.2	ANP32D	12	Homo sapiens acidic (leucine-rich) nuclear phosphoprotein 32 family, member D (ANP32D), mRNA.	PP32R2	23519	12q13.11c	6.66249	6.61191	6.66704	6.5043	6.52105	6.55658
ILMN_1684923	ANP32E ||Homo sapiens acidic (leucine-rich) nuclear phosphoprotein 32 family, member E (ANP32E), mRNA. ||ILMN_1684923	ANP32E	NM_030920.2	ANP32E	1	Homo sapiens acidic (leucine-rich) nuclear phosphoprotein 32 family, member E (ANP32E), mRNA.	LANP-L; LANPL; MGC5350	81611	1q21.2b	6.81301	6.86765	6.87738	6.9384	6.65421	6.6327
ILMN_1763837	ANPEP ||Homo sapiens alanyl (membrane) aminopeptidase (aminopeptidase N, aminopeptidase M, microsomal aminopeptidase, CD13, p150) (ANPEP), mRNA. ||ILMN_1763837	ANPEP	NM_001150.1	ANPEP	15	Homo sapiens alanyl (membrane) aminopeptidase (aminopeptidase N, aminopeptidase M, microsomal aminopeptidase, CD13, p150) (ANPEP), mRNA.	APN; gp150; CD13; LAP1; PEPN	290	15q26.1b	8.57935	8.91973	9.21713	7.5519	7.58969	7.42417
ILMN_1887731	ANRIL ||Homo sapiens antisense noncoding RNA in the INK4 locus (ANRIL) on chromosome 9. ||ILMN_1887731	ANRIL	Hs.556821	ANRIL	9	Homo sapiens antisense noncoding RNA in the INK4 locus (ANRIL) on chromosome 9.	RP11-145E5.4	100048912	9p21.3c	6.56514	6.68454	6.82706	6.61765	6.65105	6.76938
ILMN_1670379	ANTXR1 ||Homo sapiens anthrax toxin receptor 1 (ANTXR1), transcript variant 1, mRNA. ||ILMN_1670379	ANTXR1	NM_032208.1	ANTXR1	2	Homo sapiens anthrax toxin receptor 1 (ANTXR1), transcript variant 1, mRNA.	ATR; FLJ21776; FLJ11298; TEM8; FLJ10601	84168	2p14a	9.57003	9.4034	9.33613	9.89896	9.98285	9.80771
ILMN_1811877	ANTXR1 ||Homo sapiens anthrax toxin receptor 1 (ANTXR1), transcript variant 3, mRNA. ||ILMN_1811877	ANTXR1	NM_018153.2	ANTXR1	2	Homo sapiens anthrax toxin receptor 1 (ANTXR1), transcript variant 3, mRNA.	ATR; FLJ21776; FLJ11298; TEM8; FLJ10601	84168	2p14a	7.01033	6.85649	6.86765	7.07746	7.10077	6.93086
ILMN_2387995	ANTXR1 ||Homo sapiens anthrax toxin receptor 1 (ANTXR1), transcript variant 2, mRNA. ||ILMN_2387995	ANTXR1	NM_053034.1	ANTXR1	2	Homo sapiens anthrax toxin receptor 1 (ANTXR1), transcript variant 2, mRNA.	ATR; FLJ21776; FLJ11298; TEM8; FLJ10601	84168	2p14a	7.20154	6.98413	7.25673	7.03419	7.22978	7.14231
ILMN_1780894	ANTXR1 ||Homo sapiens anthrax toxin receptor 1 (ANTXR1), transcript variant 1, mRNA. ||ILMN_1780894	ANTXR1	NM_053034.1	ANTXR1	2	Homo sapiens anthrax toxin receptor 1 (ANTXR1), transcript variant 1, mRNA.	ATR; FLJ21776; FLJ11298; TEM8; FLJ10601	84168	2p14a	7.1235	7.06275	7.01803	7.11145	7.19397	7.27156
ILMN_1812926	ANTXR2 ||Homo sapiens anthrax toxin receptor 2 (ANTXR2), mRNA. ||ILMN_1812926	ANTXR2	NM_058172.3	ANTXR2	4	Homo sapiens anthrax toxin receptor 2 (ANTXR2), mRNA.	FLJ31074; MGC111533; CMG-2; MGC45856; JHF; CMG2; ISH	118429	4q21.21b	8.00197	7.82661	8.00776	7.68643	7.68839	7.80245
ILMN_1668044	ANTXRL ||Homo sapiens anthrax toxin receptor-like (ANTXRL), non-coding RNA. ||ILMN_1668044	ANTXRL	XM_937376.1	ANTXRL	10	Homo sapiens anthrax toxin receptor-like (ANTXRL), non-coding RNA.		195977	10q11.22b	6.75074	6.79455	6.79909	6.77492	6.60348	6.58451
ILMN_1668566	ANUBL1 ||Homo sapiens AN1, ubiquitin-like, homolog (Xenopus laevis) (ANUBL1), mRNA. ||ILMN_1668566	ANUBL1	NM_174890.1	ANUBL1	10	Homo sapiens AN1, ubiquitin-like, homolog (Xenopus laevis) (ANUBL1), mRNA.	ZFAND4; FLJ40185	93550	10q11.21d	6.95641	6.85025	6.73512	6.98778	7.23487	6.95919
ILMN_2184184	ANXA1 ||Homo sapiens annexin A1 (ANXA1), mRNA. ||ILMN_2184184	ANXA1	NM_000700.1	ANXA1	9	Homo sapiens annexin A1 (ANXA1), mRNA.	LPC1; ANX1	301	9q21.13a	13.1355	12.9742	13.0199	12.7276	12.607	12.5304
ILMN_1699421	ANXA10 ||Homo sapiens annexin A10 (ANXA10), mRNA. ||ILMN_1699421	ANXA10	NM_007193.3	ANXA10	4	Homo sapiens annexin A10 (ANXA10), mRNA.	ANX14	11199	4q32.3e	6.62088	6.78385	6.81378	6.83086	6.65793	6.73037
ILMN_2380494	ANXA11 ||Homo sapiens annexin A11 (ANXA11), transcript variant a, mRNA. ||ILMN_2380494	ANXA11	NM_001157.2	ANXA11	10	Homo sapiens annexin A11 (ANXA11), transcript variant a, mRNA.	CAP50; ANX11	311	10q22.3f	8.51061	8.52344	8.37916	8.23333	8.3041	8.19599
ILMN_1685170	ANXA11 ||Homo sapiens annexin A11 (ANXA11), transcript variant a, mRNA. ||ILMN_1685170	ANXA11	NM_145868.1	ANXA11	10	Homo sapiens annexin A11 (ANXA11), transcript variant a, mRNA.	CAP50; ANX11	311	10q22.3f	8.44704	8.64133	8.46985	8.54311	8.45697	8.47586
ILMN_1807003	ANXA11 ||Homo sapiens annexin A11 (ANXA11), transcript variant c, mRNA. ||ILMN_1807003	ANXA11	NM_145869.1	ANXA11	10	Homo sapiens annexin A11 (ANXA11), transcript variant c, mRNA.	ANX11; CAP50	311	10q22.3f	7.09645	6.93546	7.2268	7.05669	7.02037	6.94813
ILMN_2412490	ANXA13 ||Homo sapiens annexin A13 (ANXA13), transcript variant 1, mRNA. ||ILMN_2412490	ANXA13	NM_004306.2	ANXA13	8	Homo sapiens annexin A13 (ANXA13), transcript variant 1, mRNA.	MGC150460; ISA; ANX13	312	8q24.13c	6.75982	6.55827	6.51901	6.6097	6.66704	6.75409
ILMN_1737612	ANXA13 ||Homo sapiens annexin A13 (ANXA13), transcript variant 2, mRNA. ||ILMN_1737612	ANXA13	NM_001003954.1	ANXA13	8	Homo sapiens annexin A13 (ANXA13), transcript variant 2, mRNA.	MGC150460; ISA; ANX13	312	8q24.13c	6.67737	6.48929	6.50271	6.64111	6.70224	6.60866
ILMN_1799243	ANXA13 ||Homo sapiens annexin A13 (ANXA13), transcript variant 1, mRNA. ||ILMN_1799243	ANXA13	NM_001003954.1	ANXA13	8	Homo sapiens annexin A13 (ANXA13), transcript variant 1, mRNA.	MGC150460; ISA; ANX13	312	8q24.13c	6.55612	6.66747	6.51175	6.55075	6.52685	6.51381
ILMN_1711899	ANXA2 ||Homo sapiens annexin A2 (ANXA2), transcript variant 2, mRNA. ||ILMN_1711899	ANXA2	NM_001002857.1	ANXA2	15	Homo sapiens annexin A2 (ANXA2), transcript variant 2, mRNA.	P36; LPC2D; ANX2L4; ANX2; PAP-IV; CAL1H; LIP2; LPC2	302	15q22.2a	11.1689	11.2573	11.4224	11.2908	11.159	11.2507
ILMN_1755937	ANXA2 ||Homo sapiens annexin A2 (ANXA2), transcript variant 2, mRNA. ||ILMN_1755937	ANXA2	NM_001002857.1	ANXA2	15	Homo sapiens annexin A2 (ANXA2), transcript variant 2, mRNA.	P36; LPC2D; ANX2L4; ANX2; PAP-IV; CAL1H; LIP2; LPC2	302	15q22.2a	8.51274	8.56932	8.30952	8.27547	8.18572	8.31596
ILMN_2409167	ANXA2 ||Homo sapiens annexin A2 (ANXA2), transcript variant 1, mRNA. ||ILMN_2409167	ANXA2	NM_001002858.1	ANXA2	15	Homo sapiens annexin A2 (ANXA2), transcript variant 1, mRNA.	P36; LPC2D; ANX2L4; ANX2; PAP-IV; CAL1H; LIP2; LPC2	302	15q22.2a	13.6626	13.4801	13.6394	13.7704	13.7258	13.7083
ILMN_1698100	ANXA2P1 ||Homo sapiens annexin A2 pseudogene 1 (ANXA2P1) on chromosome 4. ||ILMN_1698100	ANXA2P1	NR_001562.1	ANXA2P1	4	Homo sapiens annexin A2 pseudogene 1 (ANXA2P1) on chromosome 4.	LPC2A; ANX2L1; ANX2P1	303	4q31.3d	11.4303	11.4843	11.5157	11.6083	11.4377	11.9042
ILMN_2041101	ANXA2P1 ||Homo sapiens annexin A2 pseudogene 1 (ANXA2P1) on chromosome 4. ||ILMN_2041101	ANXA2P1	NR_001562.1	ANXA2P1	4	Homo sapiens annexin A2 pseudogene 1 (ANXA2P1) on chromosome 4.	LPC2A; ANX2L1; ANX2P1	303	4q31.3d	14.2267	14.3065	13.7654	13.9805	13.9129	13.8849
ILMN_3235632	ANXA2P2 ||Homo sapiens annexin A2 pseudogene 2 (ANXA2P2), non-coding RNA. ||ILMN_3235632	ANXA2P2	NR_003573.1	ANXA2P2	9	Homo sapiens annexin A2 pseudogene 2 (ANXA2P2), non-coding RNA.	ANX2L2; LPC2B; ANX2P2	304	9p13.3d	14.2017	14.1913	14.195	14.4958	14.4383	14.2776
ILMN_1798372	ANXA2P3 ||Homo sapiens annexin A2 pseudogene 3 (ANXA2P3), non-coding RNA. ||ILMN_1798372	ANXA2P3	NR_001446.1	ANXA2P3	10	Homo sapiens annexin A2 pseudogene 3 (ANXA2P3), non-coding RNA.	ANX2L3; LIP2; LPC2C; ANX2P3	305	10q21.3b	7.83156	7.76719	7.85611	7.75636	7.93269	7.88032
ILMN_1694548	ANXA3 ||Homo sapiens annexin A3 (ANXA3), mRNA. ||ILMN_1694548	ANXA3	NM_005139.1	ANXA3	4	Homo sapiens annexin A3 (ANXA3), mRNA.	ANX3	306	4q21.21a	11.993	12.101	11.7167	12.3649	12.3173	12.1799
ILMN_1711408	ANXA4 ||Homo sapiens annexin A4 (ANXA4), mRNA. ||ILMN_1711408	ANXA4	NM_001153.2	ANXA4	2	Homo sapiens annexin A4 (ANXA4), mRNA.	DKFZp686H02120; MGC75105; PIG28; ANX4	307	2p14a	10.3189	10.4974	9.8318	9.7191	9.77152	9.71452
ILMN_1741003	ANXA5 ||Homo sapiens annexin A5 (ANXA5), mRNA. ||ILMN_1741003	ANXA5	NM_001154.2	ANXA5	4	Homo sapiens annexin A5 (ANXA5), mRNA.	PP4; ANX5; ENX2	308	4q27c	11.8785	11.8036	11.86	11.7046	11.7596	11.5552
[truncated: 45,954 more rows]
