# Supplementary material for: A miR-192-EGR1-HOXB9 regulatory network controls the angiogenic switch in cancer
Source: Nat Commun. 2016 Apr 4;7:11169. doi: 10.1038/ncomms11169 (PMC4822037; doi:10.1038/ncomms11169)
Supplement: Supplementary Data 4 — Functional pathways altered by miR-192. [file ncomms11169-s5.xlsx]

## Sheet: Sheet1
Supplementary Data 4. Functional pathways altered by miR-192
Annotation ID	Functional Annotation	Ontology	Tree Level	Number of occurrences	Fraction of nodes	Hyper-geometric p-value	Genes
GO:0035505	positive regulation of myosin light chain kinase activity	BP	11	1	0.00505051	0	IL1B
GO:0035504	regulation of myosin light chain kinase activity	BP	10	1	0.00505051	0	IL1B
GO:0035635	entry of bacterium into host cell	BP	9	1	0.00505051	0	ITGAV
GO:0042585	germinal vesicle	CC	8	1	0.00505051	0	MARCKS
GO:0042466	chemokinesis	BP	5	1	0.00505051	0	CCL20
GO:0042465	kinesis	BP	4	1	0.00505051	0	CCL20
GO:0033791	3alpha,7alpha,12alpha-trihydroxy-5beta-cholestanoyl-CoA 24-hydroxylase activity	MF	5	1	0.00505051	0	ACOX2
GO:0034116	positive regulation of heterotypic cell-cell adhesion	BP	6	2	0.010101	0	IL1B, TNF
GO:0034146	toll-like receptor 5 signaling pathway	BP	8	1	0.00505051	0	TNFAIP3
GO:0034147	regulation of toll-like receptor 5 signaling pathway	BP	9	1	0.00505051	0	TNFAIP3
GO:0034148	negative regulation of toll-like receptor 5 signaling pathway	BP	9	1	0.00505051	0	TNFAIP3
GO:0034140	negative regulation of toll-like receptor 3 signaling pathway	BP	9	1	0.00505051	0	TNFAIP3
GO:0034213	quinolinate catabolic process	BP	9	1	0.00505051	0	QPRT
GO:0034238	macrophage fusion	BP	5	1	0.00505051	0	ADAM9
GO:0034239	regulation of macrophage fusion	BP	6	1	0.00505051	0	ADAM9
GO:0034241	positive regulation of macrophage fusion	BP	6	1	0.00505051	0	ADAM9
GO:0001765	membrane raft assembly	BP	5	2	0.010101	0	CAV1, CAV2
GO:0001922	B-1 B cell homeostasis	BP	6	1	0.00505051	0	TNFAIP3
GO:0001884	pyrimidine nucleoside binding	MF	4	1	0.00505051	0	DCK
GO:0034987	immunoglobulin receptor binding	MF	5	1	0.00505051	0	FLNA
GO:0034989	GTP-Ral binding	MF	9	1	0.00505051	0	FLNA
GO:0034988	Fc-gamma receptor I complex binding	MF	6	1	0.00505051	0	FLNA
GO:0002037	negative regulation of L-glutamate transport	BP	9	1	0.00505051	0	TNF
GO:0002396	MHC protein complex assembly	BP	8	1	0.00505051	0	CALR
GO:0002397	MHC class I protein complex assembly	BP	9	1	0.00505051	0	CALR
GO:0002501	peptide antigen assembly with MHC protein complex	BP	9	1	0.00505051	0	CALR
GO:0002502	peptide antigen assembly with MHC class I protein complex	BP	10	1	0.00505051	0	CALR
GO:0042660	positive regulation of cell fate specification	BP	7	1	0.00505051	0	FGF2
GO:0004044	amidophosphoribosyltransferase activity	MF	6	1	0.00505051	0	PPAT
GO:0043035	chromatin insulator sequence binding	MF	5	1	0.00505051	0	CTCF
GO:0003979	UDP-glucose 6-dehydrogenase activity	MF	6	1	0.00505051	0	UGDH
GO:0043257	laminin-8 complex	CC	9	1	0.00505051	0	LAMB1
GO:0004137	deoxycytidine kinase activity	MF	9	1	0.00505051	0	DCK
GO:0043649	dicarboxylic acid catabolic process	BP	8	1	0.00505051	0	QPRT
GO:0048280	vesicle fusion with Golgi apparatus	BP	6	1	0.00505051	0	USO1
GO:0047743	chlordecone reductase activity	MF	6	1	0.00505051	0	AKR1C4
GO:0047395	glycerophosphoinositol glycerophosphodiesterase activity	MF	7	1	0.00505051	0	GDE1
GO:0050115	myosin-light-chain-phosphatase activity	MF	7	1	0.00505051	0	PPP1CB
GO:0046086	adenosine biosynthetic process	BP	11	1	0.00505051	0	NT5E
GO:0046092	deoxycytidine metabolic process	BP	10	1	0.00505051	0	DCK
GO:0045994	positive regulation of translational initiation by iron	BP	9	1	0.00505051	0	TNF
GO:0006343	establishment of chromatin silencing	BP	10	1	0.00505051	0	SIRT1
GO:0046947	hydroxylysine biosynthetic process	BP	10	1	0.00505051	0	PLOD1
GO:0046946	hydroxylysine metabolic process	BP	9	1	0.00505051	0	PLOD1
GO:0006781	succinyl-CoA pathway	BP	7	1	0.00505051	0	SUCLA2
GO:0052066	entry of symbiont into host cell by promotion of host phagocytosis	BP	9	1	0.00505051	0	ITGAV
GO:0051764	actin crosslink formation	BP	9	1	0.00505051	0	FLNA
GO:0006543	glutamine catabolic process	BP	10	1	0.00505051	0	GLS
GO:0060142	regulation of syncytium formation by plasma membrane fusion	BP	5	1	0.00505051	0	ADAM9
GO:0060143	positive regulation of syncytium formation by plasma membrane fusion	BP	5	1	0.00505051	0	ADAM9
GO:0052231	modulation of phagocytosis in other organism involved in symbiotic interaction	BP	8	1	0.00505051	0	ITGAV
GO:0052191	positive regulation by symbiont of host phagocytosis	BP	9	1	0.00505051	0	ITGAV
GO:0052190	modulation by symbiont of host phagocytosis	BP	8	1	0.00505051	0	ITGAV
GO:0052522	positive regulation by organism of phagocytosis in other organism involved in symbiotic interaction	BP	8	1	0.00505051	0	ITGAV
GO:0052370	entry of organism into cell of other organism by promotion of phagocytosis in other organism involved in symbiotic interaction	BP	8	1	0.00505051	0	ITGAV
GO:0070836	caveola assembly	BP	6	2	0.010101	0	CAV1, CAV2
GO:0070885	negative regulation of calcineurin-NFAT signaling pathway	BP	8	1	0.00505051	0	PRNP
GO:0008812	choline dehydrogenase activity	MF	5	1	0.00505051	0	CHDH
GO:0070164	negative regulation of adiponectin secretion	BP	7	1	0.00505051	0	IL1B
GO:0008890	glycine C-acetyltransferase activity	MF	9	1	0.00505051	0	GCAT
GO:0070433	negative regulation of nucleotide-binding oligomerization domain containing 2 signaling pathway	BP	5	1	0.00505051	0	TNFAIP3
GO:0070425	negative regulation of nucleotide-binding oligomerization domain containing signaling pathway	BP	4	1	0.00505051	0	TNFAIP3
GO:0070429	negative regulation of nucleotide-binding oligomerization domain containing 1 signaling pathway	BP	5	1	0.00505051	0	TNFAIP3
GO:0060691	epithelial cell maturation involved in salivary gland development	BP	8	1	0.00505051	0	XBP1
GO:0061048	negative regulation of branching involved in lung morphogenesis	BP	4	1	0.00505051	0	TNF
GO:0015327	cystine:glutamate antiporter activity	MF	7	1	0.00505051	0	SLC7A11
GO:0060353	regulation of cell adhesion molecule production	BP	4	1	0.00505051	0	IL1B
GO:0060355	positive regulation of cell adhesion molecule production	BP	4	1	0.00505051	0	IL1B
GO:0090291	negative regulation of osteoclast proliferation	BP	5	1	0.00505051	0	TNFAIP3
GO:0090289	regulation of osteoclast proliferation	BP	5	1	0.00505051	0	TNFAIP3
GO:2000364	regulation of STAT protein import into nucleus	BP	9	1	0.00505051	0	IL6
GO:2000366	positive regulation of STAT protein import into nucleus	BP	9	1	0.00505051	0	IL6
GO:2000349	negative regulation of CD40 signaling pathway	BP	5	1	0.00505051	0	TNFAIP3
GO:2000425	regulation of apoptotic cell clearance	BP	8	1	0.00505051	0	ITGAV
Null	Unknown	Unknown	0	10	0.0505051	0	CEBPD, NP, KLHDC5, INDO, CALM1, SFRS3, HSPA1A, MICALL1, TMEM66, TM4SF1
GO:0072573	tolerance induction to lipopolysaccharide	BP	4	1	0.00505051	0	TNFAIP3
GO:0017130	poly(C) RNA binding	MF	7	1	0.00505051	0	PABPC4
GO:0017018	myosin phosphatase activity	MF	9	1	0.00505051	0	PPP1CB
GO:0019809	spermidine binding	MF	5	1	0.00505051	0	SAT1
GO:0019808	polyamine binding	MF	4	1	0.00505051	0	SAT1
GO:0030377	U-plasminogen activator receptor activity	MF	5	1	0.00505051	0	PLAUR
GO:0032028	myosin head/neck binding	MF	7	1	0.00505051	0	STX1A
GO:0031937	positive regulation of chromatin silencing	BP	5	1	0.00505051	0	SIRT1
GO:0031748	D1 dopamine receptor binding	MF	7	1	0.00505051	0	CAV2
GO:0032548	pyrimidine deoxyribonucleoside binding	MF	5	1	0.00505051	0	DCK
GO:0032546	deoxyribonucleoside binding	MF	4	1	0.00505051	0	DCK
GO:0051090	regulation of transcription factor activity	BP	8	17	0.0858586	1.5208e-08	IRAK2, IRAK1, IL1B, FOS, RB1, NCOA3, SIRT1, TNF, SMARCB1, FLNA, PRNP, IL6, FZD1, COMMD1, TNFAIP3, ID1, MAPK9
GO:0051101	regulation of DNA binding	BP	5	17	0.0858586	5.58069e-08	IRAK2, IRAK1, IL1B, FOS, RB1, NCOA3, SIRT1, TNF, SMARCB1, FLNA, PRNP, IL6, FZD1, COMMD1, TNFAIP3, ID1, MAPK9
GO:0045840	positive regulation of mitosis	BP	7	6	0.030303	9.15758e-08	IL1B, RB1, TNF, IL1A, TERF1, TGFA
GO:0051785	positive regulation of nuclear division	BP	8	6	0.030303	9.15758e-08	IL1B, RB1, TNF, IL1A, TERF1, TGFA
GO:0051403	stress-activated MAPK cascade	BP	7	8	0.040404	2.24124e-07	IRAK2, IRAK1, IL1B, FOS, ATF1, IL1A, CREB1, MAPK9
GO:0043433	negative regulation of transcription factor activity	BP	7	9	0.0454545	2.44707e-07	IRAK2, IRAK1, RB1, SIRT1, FLNA, PRNP, COMMD1, TNFAIP3, ID1
GO:0090048	negative regulation of transcription regulator activity	BP	5	9	0.0454545	2.44707e-07	IRAK2, IRAK1, RB1, SIRT1, FLNA, PRNP, COMMD1, TNFAIP3, ID1
GO:0051098	regulation of binding	BP	4	18	0.0909091	2.91625e-07	IRAK2, IRAK1, IL1B, FOS, RB1, NCOA3, SIRT1, TNF, SMARCB1, FLNA, CAV1, PRNP, IL6, FZD1, COMMD1, TNFAIP3, ID1, MAPK9
GO:0043392	negative regulation of DNA binding	BP	6	9	0.0454545	7.19591e-07	IRAK2, IRAK1, RB1, SIRT1, FLNA, PRNP, COMMD1, TNFAIP3, ID1
GO:0051100	negative regulation of binding	BP	5	10	0.0505051	8.46281e-07	IRAK2, IRAK1, RB1, SIRT1, FLNA, CAV1, PRNP, COMMD1, TNFAIP3, ID1
GO:0060341	regulation of cellular localization	BP	4	20	0.10101	8.7339e-07	IL1B, RB1, FGF2, SIRT1, SPCS3, NSF, TNF, PRKAR1A, IQGAP1, FLNA, RAP1B, IL6, FZD1, MARCKS, IL1A, CHD7, CD40, CREB1, STX1A, ADAM9
GO:0046883	regulation of hormone secretion	BP	5	11	0.0555556	1.19829e-06	IL1B, SPCS3, TNF, PRKAR1A, IQGAP1, RAP1B, IL6, MARCKS, CHD7, CREB1, STX1A
GO:0043122	regulation of I-kappaB kinase/NF-kappaB cascade	BP	7	11	0.0555556	1.28738e-06	IRAK1, IL1B, TNF, BIRC2, FLNA, IL1A, CD40, ECT2, TNFRSF10B, LITAF, TNFAIP3
GO:0000165	MAPKKK cascade	BP	6	18	0.0909091	1.85881e-06	IRAK2, IRAK1, IL1B, FOS, FGF2, MAP3K5, TNF, CAV1, ITGAV, RB1CC1, IL6, ATF1, IL1A, CREB1, ID1, MAPK9, TGFA, ADAM9
GO:0051046	regulation of secretion	BP	5	16	0.0808081	2.73918e-06	IL1B, FGF2, SPCS3, NSF, TNF, PRKAR1A, IQGAP1, RAP1B, IL6, MARCKS, IL1A, CHD7, CD40, CREB1, STX1A, ADAM9
GO:0034114	regulation of heterotypic cell-cell adhesion	BP	6	2	0.010101	2.76258e-06	IL1B, TNF
GO:0034113	heterotypic cell-cell adhesion	BP	5	2	0.010101	2.76258e-06	IL1B, TNF
GO:0008475	procollagen-lysine 5-dioxygenase activity	MF	7	2	0.010101	2.76258e-06	PLOD1, PLOD2
GO:0070586	cell-cell adhesion involved in gastrulation	BP	6	2	0.010101	2.76258e-06	IL1B, TNF
GO:0070587	regulation of cell-cell adhesion involved in gastrulation	BP	7	2	0.010101	2.76258e-06	IL1B, TNF
GO:0010193	response to ozone	BP	4	2	0.010101	2.76258e-06	IL1B, IL1A
GO:0060559	positive regulation of calcidiol 1-monooxygenase activity	BP	8	2	0.010101	2.76258e-06	IL1B, TNF
GO:0009914	hormone transport	BP	4	12	0.0606061	2.90811e-06	IL1B, SPCS3, TNF, PRKAR1A, IQGAP1, SLCO4A1, RAP1B, IL6, MARCKS, CHD7, CREB1, STX1A
GO:0051783	regulation of nuclear division	BP	8	8	0.040404	2.98648e-06	IL1B, RB1, TNF, IL1A, CAV2, TERF1, MAD2L1, TGFA
GO:0007088	regulation of mitosis	BP	7	8	0.040404	2.98648e-06	IL1B, RB1, TNF, IL1A, CAV2, TERF1, MAD2L1, TGFA
GO:0007249	I-kappaB kinase/NF-kappaB cascade	BP	6	12	0.0606061	3.08245e-06	IRAK2, IRAK1, IL1B, TNF, BIRC2, FLNA, IL1A, CD40, ECT2, TNFRSF10B, LITAF, TNFAIP3
GO:0043123	positive regulation of I-kappaB kinase/NF-kappaB cascade	BP	7	10	0.0505051	3.21563e-06	IRAK1, IL1B, TNF, BIRC2, FLNA, IL1A, CD40, ECT2, TNFRSF10B, LITAF
GO:0001944	vasculature development	BP	5	18	0.0909091	3.27701e-06	IL1B, FGF2, IL8, CYP1B1, CAV1, ITGAV, IL6, FZD1, IL1A, CHD7, PLAU, ANPEP, TNFAIP3, ID1, MYLK, SAT1, EPAS1, TGFA
GO:0048514	blood vessel morphogenesis	BP	7	16	0.0808081	3.52124e-06	IL1B, FGF2, IL8, CYP1B1, CAV1, ITGAV, IL6, IL1A, PLAU, ANPEP, TNFAIP3, ID1, MYLK, SAT1, EPAS1, TGFA
GO:0034138	toll-like receptor 3 signaling pathway	BP	8	7	0.0353535	3.8554e-06	IRAK2, IRAK1, FOS, ATF1, CREB1, TNFAIP3, MAPK9
GO:0070498	interleukin-1-mediated signaling pathway	BP	6	3	0.0151515	4.57179e-06	IRAK2, IRAK1, IL1R1
GO:0090068	positive regulation of cell cycle process	BP	6	9	0.0454545	4.69412e-06	IL1B, RB1, TNF, PSMD1, PSMD6, IL1A, PSMC2, TERF1, TGFA
GO:0006260	DNA replication	BP	6	14	0.0707071	4.99765e-06	SIRT1, MCM3, MCM10, CALR, IL6, GINS4, ATF1, LIN9, HMGA1, WRNIP1, RRM2, RPA3, MED1, TERF1
GO:0001568	blood vessel development	BP	6	17	0.0858586	5.56072e-06	IL1B, FGF2, IL8, CYP1B1, CAV1, ITGAV, IL6, IL1A, CHD7, PLAU, ANPEP, TNFAIP3, ID1, MYLK, SAT1, EPAS1, TGFA
GO:0010035	response to inorganic substance	BP	4	15	0.0757576	5.62629e-06	IL1R1, FOS, SIRT1, MAP3K5, CAV1, CALR, PRNP, IL6, CYBRD1, ATF1, IL1A, MTF1, MAPK9, NFE2L2, ADAM9
GO:0034134	toll-like receptor 2 signaling pathway	BP	8	7	0.0353535	6.03951e-06	IRAK2, IRAK1, FOS, ATF1, CREB1, TNFAIP3, MAPK9
GO:0010817	regulation of hormone levels	BP	4	16	0.0808081	6.18115e-06	IL1B, FGF2, SPCS3, TNF, PRKAR1A, CYP1B1, IQGAP1, SLCO4A1, RAP1B, IL6, AKR1C4, MARCKS, CHD7, CREB1, STX1A, MED1
GO:0010564	regulation of cell cycle process	BP	5	16	0.0808081	7.21789e-06	IL1B, RB1, MCM3, MCM10, CTCF, TNF, CALR, PSMD1, PSMD6, IL1A, PSMC2, CAV2, RPA3, TERF1, MAD2L1, TGFA
GO:0090276	regulation of peptide hormone secretion	BP	7	9	0.0454545	7.44192e-06	IL1B, SPCS3, TNF, PRKAR1A, IQGAP1, RAP1B, MARCKS, CHD7, STX1A
GO:0051023	regulation of immunoglobulin secretion	BP	6	3	0.0151515	7.53565e-06	TNF, IL6, CD40
GO:0030072	peptide hormone secretion	BP	6	10	0.0505051	7.83215e-06	IL1B, SPCS3, TNF, PRKAR1A, IQGAP1, RAP1B, IL6, MARCKS, CHD7, STX1A
GO:0001525	angiogenesis	BP	5	14	0.0707071	7.83642e-06	IL1B, FGF2, IL8, CYP1B1, ITGAV, IL6, IL1A, PLAU, ANPEP, TNFAIP3, ID1, SAT1, EPAS1, TGFA
GO:0006954	inflammatory response	BP	5	17	0.0858586	8.59637e-06	IRAK2, IL1B, IL1RAP, FOS, NMI, NT5E, IL8, CXCL2, CCL20, CXCL1, TNF, MGST2, F11R, IL6, IL1A, CD40, TNFAIP3
GO:0002791	regulation of peptide secretion	BP	6	9	0.0454545	8.62432e-06	IL1B, SPCS3, TNF, PRKAR1A, IQGAP1, RAP1B, MARCKS, CHD7, STX1A
GO:0090087	regulation of peptide transport	BP	5	9	0.0454545	8.62432e-06	IL1B, SPCS3, TNF, PRKAR1A, IQGAP1, RAP1B, MARCKS, CHD7, STX1A
GO:0031098	stress-activated protein kinase signaling cascade	BP	6	11	0.0555556	8.70928e-06	IRAK2, IRAK1, IL1B, FOS, MAP3K5, TNF, RB1CC1, ATF1, IL1A, CREB1, MAPK9
GO:0003001	generation of a signal involved in cell-cell signaling	BP	5	14	0.0707071	1.016e-05	IL1B, SPCS3, TNF, PRKAR1A, IQGAP1, RAP1B, IL6, MARCKS, CHD7, GLS, CREB1, STX1A, HSPA8, SLC38A2
GO:0023061	signal release	BP	6	14	0.0707071	1.016e-05	IL1B, SPCS3, TNF, PRKAR1A, IQGAP1, RAP1B, IL6, MARCKS, CHD7, GLS, CREB1, STX1A, HSPA8, SLC38A2
GO:0046879	hormone secretion	BP	5	11	0.0555556	1.03136e-05	IL1B, SPCS3, TNF, PRKAR1A, IQGAP1, RAP1B, IL6, MARCKS, CHD7, CREB1, STX1A
GO:0002790	peptide secretion	BP	5	10	0.0505051	1.07555e-05	IL1B, SPCS3, TNF, PRKAR1A, IQGAP1, RAP1B, IL6, MARCKS, CHD7, STX1A
GO:0002439	chronic inflammatory response to antigenic stimulus	BP	7	2	0.010101	1.09353e-05	IL1B, TNF
GO:0042695	thelarche	BP	8	2	0.010101	1.09353e-05	NCOA3, MED1
GO:0005862	muscle thin filament tropomyosin	CC	8	2	0.010101	1.09353e-05	TPM4, TPM2
GO:0070815	peptidyl-lysine 5-dioxygenase activity	MF	6	2	0.010101	1.09353e-05	PLOD1, PLOD2
GO:0060744	mammary gland branching involved in thelarche	BP	5	2	0.010101	1.09353e-05	NCOA3, MED1
GO:0016453	C-acetyltransferase activity	MF	8	2	0.010101	1.09353e-05	GCAT, ACAT2
GO:2000351	regulation of endothelial cell apoptosis	BP	7	2	0.010101	1.09353e-05	CD40, TNFAIP3
GO:0072577	endothelial cell apoptosis	BP	6	2	0.010101	1.09353e-05	CD40, TNFAIP3
GO:0033591	response to L-ascorbic acid	BP	8	2	0.010101	1.09353e-05	IL1B, IL1A
GO:0048305	immunoglobulin secretion	BP	5	3	0.0151515	1.17112e-05	TNF, IL6, CD40
GO:0005149	interleukin-1 receptor binding	MF	6	3	0.0151515	1.17112e-05	IRAK1, IL1B, IL1A
GO:0051044	positive regulation of membrane protein ectodomain proteolysis	BP	8	3	0.0151515	1.17112e-05	IL1B, TNF, ADAM9
GO:0009612	response to mechanical stimulus	BP	4	8	0.040404	1.58358e-05	IL1B, FOS, TNF, CAV1, IL6, CD40, CTSB, TNFRSF10B
GO:0034142	toll-like receptor 4 signaling pathway	BP	8	7	0.0353535	1.64467e-05	IRAK2, IRAK1, FOS, ATF1, CREB1, TNFAIP3, MAPK9
GO:0001660	fever generation	BP	8	3	0.0151515	1.73733e-05	IL1B, TNF, IL1A
GO:0045073	regulation of chemokine biosynthetic process	BP	6	3	0.0151515	1.73733e-05	IL1B, TNF, IL6
GO:0042176	regulation of protein catabolic process	BP	5	8	0.040404	1.84753e-05	IL1B, TNF, FLNA, PSMD1, COMMD1, TNFAIP3, MAD2L1, ADAM9
GO:0032623	interleukin-2 production	BP	4	5	0.0252525	2.16894e-05	IL1B, IL1RAP, PRNP, IL1A, TNFAIP3
GO:0015833	peptide transport	BP	4	10	0.0505051	2.19095e-05	IL1B, SPCS3, TNF, PRKAR1A, IQGAP1, RAP1B, IL6, MARCKS, CHD7, STX1A
GO:0010038	response to metal ion	BP	5	11	0.0555556	2.2852e-05	FOS, CAV1, CALR, PRNP, IL6, CYBRD1, ATF1, IL1A, MTF1, MAPK9, ADAM9
GO:0042033	chemokine biosynthetic process	BP	5	3	0.0151515	2.48184e-05	IL1B, TNF, IL6
GO:0050755	chemokine metabolic process	BP	5	3	0.0151515	2.48184e-05	IL1B, TNF, IL6
GO:0032755	positive regulation of interleukin-6 production	BP	5	4	0.020202	2.73772e-05	IL1B, TNF, IL6, IL1A
GO:0045787	positive regulation of cell cycle	BP	5	7	0.0353535	2.80143e-05	IL1B, RB1, TNF, CALR, IL1A, TERF1, TGFA
GO:0005625	soluble fraction	CC	4	15	0.0757576	3.17172e-05	CXCL2, SMARCB1, WNK1, CAV1, CALR, PPP2R4, IDH1, PPAT, ANPEP, RAB2A, CTSB, MSN, ID1, SAT1, PHAX
GO:0019915	lipid storage	BP	5	5	0.0252525	3.28768e-05	IL1B, TNF, CAV1, ITGAV, IL6
GO:0050796	regulation of insulin secretion	BP	8	8	0.040404	3.31069e-05	IL1B, SPCS3, TNF, PRKAR1A, IQGAP1, RAP1B, MARCKS, STX1A
GO:0070851	growth factor receptor binding	MF	5	7	0.0353535	3.31321e-05	IRAK1, IL1B, IL1R1, FGF2, IL6, IL1A, TGFA
GO:0010888	negative regulation of lipid storage	BP	7	3	0.0151515	3.43634e-05	TNF, ITGAV, IL6
GO:0002756	MyD88-independent toll-like receptor signaling pathway	BP	8	6	0.030303	3.46706e-05	IRAK2, IRAK1, FOS, ATF1, CREB1, MAPK9
GO:0031349	positive regulation of defense response	BP	5	10	0.0505051	3.98217e-05	IRAK2, IRAK1, IL1B, FOS, TNF, IL6, ATF1, CREB1, TNFAIP3, MAPK9
GO:0009897	external side of plasma membrane	CC	4	9	0.0454545	4.13665e-05	TNF, CALR, ITGAV, ALCAM, GPC4, IL6, CD40, CTSB, ADAM9
GO:0043550	regulation of lipid kinase activity	BP	6	3	0.0151515	4.63436e-05	RB1, FGF2, RBL2
GO:0051043	regulation of membrane protein ectodomain proteolysis	BP	8	3	0.0151515	4.63436e-05	IL1B, TNF, ADAM9
GO:0016514	SWI/SNF complex	CC	6	3	0.0151515	4.63436e-05	RB1, SMARCB1, SMARCC2
GO:0032494	response to peptidoglycan	BP	5	3	0.0151515	4.63436e-05	IRAK1, IL6, TNFAIP3
GO:0051091	positive regulation of transcription factor activity	BP	7	8	0.040404	4.65084e-05	IRAK2, IRAK1, IL1B, NCOA3, TNF, SMARCB1, IL6, FZD1
GO:0002224	toll-like receptor signaling pathway	BP	7	7	0.0353535	4.94415e-05	IRAK2, IRAK1, FOS, ATF1, CREB1, TNFAIP3, MAPK9
GO:0034130	toll-like receptor 1 signaling pathway	BP	8	6	0.030303	5.12399e-05	IRAK2, IRAK1, FOS, ATF1, CREB1, MAPK9
GO:0045090	retroviral genome replication	BP	6	2	0.010101	5.35447e-05	IL8, SMARCB1
GO:0004704	NF-kappaB-inducing kinase activity	MF	9	2	0.010101	5.35447e-05	IRAK2, IRAK1
GO:0072357	PTW/PP1 phosphatase complex	CC	5	2	0.010101	5.35447e-05	PPP1CB, PPP1CA
GO:0031935	regulation of chromatin silencing	BP	5	2	0.010101	5.35447e-05	SIRT1, HMGA1
GO:0006886	intracellular protein transport	BP	5	18	0.0909091	5.60455e-05	IL1B, FGF2, SIRT1, SRP9, TNF, SYTL2, FLNA, CALR, IL6, FZD1, USO1, MACF1, STX7, STX1A, AP1S2, SEC24A, CLTC, KPNA3
GO:0014047	glutamate secretion	BP	7	4	0.020202	5.66571e-05	IL1B, GLS, STX1A, SLC38A2
GO:0010573	vascular endothelial growth factor production	BP	4	3	0.0151515	6.11119e-05	IL1B, IL6, IL1A
GO:0010574	regulation of vascular endothelial growth factor production	BP	5	3	0.0151515	6.11119e-05	IL1B, IL6, IL1A
GO:0030867	rough endoplasmic reticulum membrane	CC	6	3	0.0151515	6.11119e-05	SRP9, PLOD1, PLOD2
GO:0032675	regulation of interleukin-6 production	BP	5	5	0.0252525	6.14314e-05	IL1B, TNF, IL6, IL1A, TNFAIP3
GO:0007050	cell cycle arrest	BP	5	14	0.0707071	6.18074e-05	RB1, CUL5, MCM3, MCM10, IL8, CALR, PRNP, PSMD1, PSMD6, MACF1, PSMC2, RPA3, TERF1, MAD2L1
GO:0016504	peptidase activator activity	MF	4	4	0.020202	6.67848e-05	MAP3K5, CAV1, TNFRSF10B, TERF1
GO:0002221	pattern recognition receptor signaling pathway	BP	6	7	0.0353535	6.68783e-05	IRAK2, IRAK1, FOS, ATF1, CREB1, TNFAIP3, MAPK9
GO:0051248	negative regulation of protein metabolic process	BP	5	12	0.0606061	6.69777e-05	SRP9, FLNA, CAV1, CALR, ITGAV, PRNP, PPP2R4, PSMD1, PSMD6, PSMC2, TNFAIP3, MAD2L1
GO:0070371	ERK1 and ERK2 cascade	BP	7	6	0.030303	6.75177e-05	IL1B, FGF2, TNF, ITGAV, IL6, IL1A
GO:0070374	positive regulation of ERK1 and ERK2 cascade	BP	8	5	0.0252525	6.89978e-05	IL1B, FGF2, TNF, IL6, IL1A
GO:0030155	regulation of cell adhesion	BP	4	10	0.0505051	6.91527e-05	IL1B, IL8, TNF, ITGAV, SPP1, LAMA3, MACF1, PLAU, SDC4, ADAM9
GO:0010627	regulation of intracellular protein kinase cascade	BP	6	16	0.0808081	7.0272e-05	IRAK1, IL1B, FGF2, MAP3K5, TNF, BIRC2, FLNA, CAV1, IL6, IL1A, CD40, ECT2, TNFRSF10B, LITAF, TNFAIP3, ID1
GO:0090047	positive regulation of transcription regulator activity	BP	5	8	0.040404	7.27621e-05	IRAK2, IRAK1, IL1B, NCOA3, TNF, SMARCB1, IL6, FZD1
GO:0045995	regulation of embryonic development	BP	5	5	0.0252525	7.72897e-05	IL1B, TNF, LAMA3, FZD1, NFE2L2
GO:0032635	interleukin-6 production	BP	4	5	0.0252525	7.72897e-05	IL1B, TNF, IL6, IL1A, TNFAIP3
GO:0031649	heat generation	BP	5	3	0.0151515	7.9037e-05	IL1B, TNF, IL1A
GO:0002755	MyD88-dependent toll-like receptor signaling pathway	BP	8	6	0.030303	8.05491e-05	IRAK2, IRAK1, FOS, ATF1, CREB1, MAPK9
GO:0050678	regulation of epithelial cell proliferation	BP	4	9	0.0454545	8.07318e-05	RB1, FGF2, CAV1, LAMB1, IL6, CAV2, TNFAIP3, MED1, TGFA
GO:0002758	innate immune response-activating signal transduction	BP	5	7	0.0353535	8.30756e-05	IRAK2, IRAK1, FOS, ATF1, CREB1, TNFAIP3, MAPK9
GO:0006200	ATP catabolic process	BP	13	6	0.030303	8.77945e-05	NSF, PPP2R4, PSMD6, MACF1, WRNIP1, PSMC2
GO:0007595	lactation	BP	6	4	0.020202	9.11789e-05	CAV1, PPAT, CREB1, MED1
GO:0043388	positive regulation of DNA binding	BP	6	8	0.040404	9.27041e-05	IRAK2, IRAK1, IL1B, NCOA3, TNF, SMARCB1, IL6, FZD1
GO:0001846	opsonin binding	MF	4	2	0.010101	9.27294e-05	CALR, ITGAV
GO:0045136	development of secondary sexual characteristics	BP	5	2	0.010101	9.27294e-05	NCOA3, MED1
GO:0042975	peroxisome proliferator activated receptor binding	MF	5	2	0.010101	9.27294e-05	HMGA1, MED1
GO:0004908	interleukin-1 receptor activity	MF	7	2	0.010101	9.27294e-05	IL1RAP, IL1R1
GO:0005606	laminin-1 complex	CC	9	2	0.010101	9.27294e-05	LAMA3, LAMB1
GO:0046543	development of secondary female sexual characteristics	BP	6	2	0.010101	9.27294e-05	NCOA3, MED1
GO:0060664	epithelial cell proliferation involved in salivary gland morphogenesis	BP	8	2	0.010101	9.27294e-05	TNF, IL6
GO:0010829	negative regulation of glucose transport	BP	10	2	0.010101	9.27294e-05	IL1B, TNF
GO:0060558	regulation of calcidiol 1-monooxygenase activity	BP	7	2	0.010101	9.27294e-05	IL1B, TNF
GO:0031579	membrane raft organization	BP	4	2	0.010101	9.27294e-05	CAV1, CAV2
GO:0002218	activation of innate immune response	BP	4	7	0.0353535	9.55843e-05	IRAK2, IRAK1, FOS, ATF1, CREB1, TNFAIP3, MAPK9
GO:0008656	caspase activator activity	MF	6	3	0.0151515	0.000100502	MAP3K5, TNFRSF10B, TERF1
GO:0015949	nucleobase, nucleoside and nucleotide interconversion	BP	7	3	0.0151515	0.000100502	CMPK1, GLRX, RRM2
GO:0071347	cellular response to interleukin-1	BP	7	3	0.0151515	0.000100502	IRAK2, IRAK1, IL1R1
GO:0008063	Toll signaling pathway	BP	5	6	0.030303	0.000103881	IRAK2, IRAK1, FOS, ATF1, CREB1, MAPK9
GO:0034614	cellular response to reactive oxygen species	BP	6	5	0.0252525	0.000107026	FOS, SIRT1, MAP3K5, IL6, NFE2L2
GO:0000082	G1/S transition of mitotic cell cycle	BP	5	9	0.0454545	0.000110158	RB1, CUL5, MCM3, MCM10, PSMD1, PSMD6, RRM2, PSMC2, RPA3
GO:0005126	cytokine receptor binding	MF	5	10	0.0505051	0.000110281	IRAK1, IL1B, IL8, CXCL2, CCL20, CXCL1, TNF, IL6, HSD17B7, IL1A
GO:0061041	regulation of wound healing	BP	6	5	0.0252525	0.000118738	CAV1, PLAU, PLAUR, TNFAIP3, NFE2L2
GO:0000149	SNARE binding	MF	4	4	0.020202	0.0001219	NSF, CAV1, STX1A, CAV2
GO:0019079	viral genome replication	BP	5	4	0.020202	0.0001219	IL8, TNF, SMARCB1, HBXIP
GO:0032663	regulation of interleukin-2 production	BP	5	4	0.020202	0.0001219	IL1B, PRNP, IL1A, TNFAIP3
GO:0000216	M/G1 transition of mitotic cell cycle	BP	5	6	0.030303	0.000122288	MCM3, MCM10, PSMD1, PSMD6, PSMC2, RPA3
GO:0030728	ovulation	BP	6	3	0.0151515	0.000125905	IL1B, IL1R1, SIRT1
GO:0045786	negative regulation of cell cycle	BP	5	15	0.0757576	0.00012669	RB1, CUL5, MCM3, MCM10, IL8, CALR, PRNP, PSMD1, PSMD6, MACF1, PSMC2, RPA3, TNFAIP3, TERF1, MAD2L1
GO:0030073	insulin secretion	BP	7	8	0.040404	0.000131093	IL1B, SPCS3, TNF, PRKAR1A, IQGAP1, RAP1B, MARCKS, STX1A
GO:0030879	mammary gland development	BP	7	7	0.0353535	0.000133821	FGF2, NCOA3, CAV1, PPAT, CREB1, MED1, TGFA
GO:0002237	response to molecule of bacterial origin	BP	4	9	0.0454545	0.000134448	IRAK2, IRAK1, IL1B, FOS, IL8, CXCL2, IL6, IL1A, TNFAIP3
GO:0070688	MLL5-L complex	CC	6	2	0.010101	0.000146826	PPP1CB, PPP1CA
GO:0060968	regulation of gene silencing	BP	4	2	0.010101	0.000146826	SIRT1, HMGA1
GO:0032703	negative regulation of interleukin-2 production	BP	5	2	0.010101	0.000146826	PRNP, TNFAIP3
GO:0031401	positive regulation of protein modification process	BP	6	13	0.0656566	0.000147141	IL1B, FGF2, TNF, CAV1, PPP2R4, RB1CC1, PSMD1, PSMD6, IL6, FZD1, COMMD1, PSMC2, TGFA
GO:0006913	nucleocytoplasmic transport	BP	6	12	0.0606061	0.000153815	IL1B, FGF2, SIRT1, CDC40, TNF, FLNA, CALR, IL6, FZD1, NCBP1, KPNA3, PHAX
GO:0016505	apoptotic protease activator activity	MF	5	3	0.0151515	0.000155653	MAP3K5, TNFRSF10B, TERF1
GO:0051169	nuclear transport	BP	5	12	0.0606061	0.000165153	IL1B, FGF2, SIRT1, CDC40, TNF, FLNA, CALR, IL6, FZD1, NCBP1, KPNA3, PHAX
GO:0044427	chromosomal part	CC	6	17	0.0858586	0.000170032	RB1, RBL2, SIRT1, MCM3, CTCF, EXOSC3, SMARCB1, CHD7, CREB1, HMGA1, CENPK, MIS12, RPA3, TERF1, MAD2L1, NFE2L2, SMARCC2
GO:0006979	response to oxidative stress	BP	4	10	0.0505051	0.000170699	FOS, SIRT1, MAP3K5, PRNP, IDH1, IL6, TPM4, MTF1, NFE2L2, ADAM9
GO:0007254	JNK cascade	BP	7	8	0.040404	0.000172498	IRAK2, IRAK1, IL1B, MAP3K5, TNF, RB1CC1, IL1A, MAPK9
GO:0019058	viral infectious cycle	BP	4	10	0.0505051	0.00017805	RPL4, TCEB1, IL8, TNF, SMARCB1, ITGAV, NCBP1, HMGA1, HBXIP, TH1L
GO:0071902	positive regulation of protein serine/threonine kinase activity	BP	11	9	0.0454545	0.000179281	IRAK2, IRAK1, IL1B, FGF2, MAP3K5, TNF, STK3, TNFRSF10B, TGFA
GO:0010638	positive regulation of organelle organization	BP	6	8	0.040404	0.000181965	IL1B, RB1, TNF, CAV1, IL1A, TERF1, TGFA, SDC4
GO:0045428	regulation of nitric oxide biosynthetic process	BP	7	4	0.020202	0.000182136	IL1B, TNF, CAV1, IL6
GO:0030374	ligand-dependent nuclear receptor transcription coactivator activity	MF	6	4	0.020202	0.000182136	FGF2, NCOA3, HMGA1, MED1
GO:0000187	activation of MAPK activity	BP	7	7	0.0353535	0.000183887	IRAK2, IRAK1, IL1B, FGF2, MAP3K5, TNF, TGFA
GO:0032269	negative regulation of cellular protein metabolic process	BP	5	11	0.0555556	0.000186226	SRP9, CAV1, CALR, ITGAV, PRNP, PPP2R4, PSMD1, PSMD6, PSMC2, TNFAIP3, MAD2L1
GO:0001666	response to hypoxia	BP	4	9	0.0454545	0.000187857	IL1B, TNF, CAV1, PLOD1, PLOD2, IL1A, PLAU, ATP1B1, EPAS1
GO:0002675	positive regulation of acute inflammatory response	BP	7	3	0.0151515	0.000190167	IL1B, TNF, IL6
GO:0045599	negative regulation of fat cell differentiation	BP	6	3	0.0151515	0.000190167	SIRT1, TNF, IL6
GO:0070603	SWI/SNF-type complex	CC	5	3	0.0151515	0.000190167	RB1, SMARCB1, SMARCC2
GO:0051247	positive regulation of protein metabolic process	BP	5	15	0.0757576	0.000195277	IL1B, FGF2, TNF, CAV1, PPP2R4, RB1CC1, PSMD1, PSMD6, IL6, FZD1, COMMD1, PSMC2, TNFAIP3, TGFA, ADAM9
GO:0035425	autocrine signaling	BP	5	1	0.00505051	0.000197926	FZD1
GO:0040030	regulation of molecular function, epigenetic	BP	4	1	0.00505051	0.000197926	CTCF
GO:0042284	sphingolipid delta-4 desaturase activity	MF	5	1	0.00505051	0.000197926	DEGS1
GO:0000189	MAPK import into nucleus	BP	7	1	0.00505051	0.000197926	FGF2
GO:0000177	cytoplasmic exosome (RNase complex)	CC	5	1	0.00505051	0.000197926	EXOSC3
GO:0000253	3-keto sterol reductase activity	MF	6	1	0.00505051	0.000197926	HSD17B7
GO:0001301	progressive alteration of chromatin involved in cell aging	BP	5	1	0.00505051	0.000197926	TERF1
GO:0001309	age-dependent telomere shortening	BP	7	1	0.00505051	0.000197926	TERF1
GO:0001304	progressive alteration of chromatin involved in replicative cell aging	BP	6	1	0.00505051	0.000197926	TERF1
GO:0001674	female germ cell nucleus	CC	7	1	0.00505051	0.000197926	MARCKS
GO:0034144	negative regulation of toll-like receptor 4 signaling pathway	BP	9	1	0.00505051	0.000197926	TNFAIP3
GO:0034136	negative regulation of toll-like receptor 2 signaling pathway	BP	9	1	0.00505051	0.000197926	TNFAIP3
GO:0001835	blastocyst hatching	BP	9	1	0.00505051	0.000197926	SMARCB1
GO:0035188	hatching	BP	4	1	0.00505051	0.000197926	SMARCB1
GO:0002036	regulation of L-glutamate transport	BP	8	1	0.00505051	0.000197926	TNF
GO:0002384	hepatic immune response	BP	5	1	0.00505051	0.000197926	IL6
GO:0002158	osteoclast proliferation	BP	4	1	0.00505051	0.000197926	TNFAIP3
GO:0044183	protein binding involved in protein folding	MF	4	1	0.00505051	0.000197926	CALR
GO:0044339	canonical Wnt receptor signaling pathway involved in osteoblast differentiation	BP	5	1	0.00505051	0.000197926	FZD1
GO:0044338	canonical Wnt receptor signaling pathway involved in mesenchymal stem cell differentiation	BP	7	1	0.00505051	0.000197926	FZD1
GO:0002876	positive regulation of chronic inflammatory response to antigenic stimulus	BP	8	1	0.00505051	0.000197926	TNF
GO:0045210	FasL biosynthetic process	BP	7	1	0.00505051	0.000197926	PHLDA1
GO:0004359	glutaminase activity	MF	6	1	0.00505051	0.000197926	GLS
GO:0004145	diamine N-acetyltransferase activity	MF	9	1	0.00505051	0.000197926	SAT1
GO:0004450	isocitrate dehydrogenase (NADP+) activity	MF	7	1	0.00505051	0.000197926	IDH1
GO:0004909	interleukin-1, Type I, activating receptor activity	MF	8	1	0.00505051	0.000197926	IL1R1
GO:0047042	androsterone dehydrogenase (B-specific) activity	MF	7	1	0.00505051	0.000197926	AKR1C4
GO:0050145	nucleoside phosphate kinase activity	MF	6	1	0.00505051	0.000197926	CMPK1
GO:0005153	interleukin-8 receptor binding	MF	8	1	0.00505051	0.000197926	IL8
GO:0046136	positive regulation of vitamin metabolic process	BP	5	1	0.00505051	0.000197926	TNF
GO:0046125	pyrimidine deoxyribonucleoside metabolic process	BP	9	1	0.00505051	0.000197926	DCK
GO:0005607	laminin-2 complex	CC	9	1	0.00505051	0.000197926	LAMB1
GO:0005684	U2-type spliceosomal complex	CC	5	1	0.00505051	0.000197926	SF3A1
GO:0045900	negative regulation of translational elongation	BP	7	1	0.00505051	0.000197926	SRP9
GO:0006345	loss of chromatin silencing	BP	6	1	0.00505051	0.000197926	HMGA1
GO:0006447	regulation of translational initiation by iron	BP	8	1	0.00505051	0.000197926	TNF
GO:0006408	snRNA export from nucleus	BP	8	1	0.00505051	0.000197926	PHAX
GO:0006097	glyoxylate cycle	BP	6	1	0.00505051	0.000197926	IDH1
GO:0006196	AMP catabolic process	BP	13	1	0.00505051	0.000197926	NT5E
GO:0006780	uroporphyrinogen III biosynthetic process	BP	7	1	0.00505051	0.000197926	SUCLA2
GO:0060128	adrenocorticotropin hormone secreting cell differentiation	BP	12	1	0.00505051	0.000197926	FGF2
GO:0008160	protein tyrosine phosphatase activator activity	MF	6	1	0.00505051	0.000197926	PPP2R4
GO:0051030	snRNA transport	BP	7	1	0.00505051	0.000197926	PHAX
GO:0010621	negative regulation of transcription by transcription factor localization	BP	6	1	0.00505051	0.000197926	ID1
GO:0070884	regulation of calcineurin-NFAT signaling pathway	BP	8	1	0.00505051	0.000197926	PRNP
GO:0070162	adiponectin secretion	BP	7	1	0.00505051	0.000197926	IL1B
GO:0070163	regulation of adiponectin secretion	BP	6	1	0.00505051	0.000197926	IL1B
GO:0070432	regulation of nucleotide-binding oligomerization domain containing 2 signaling pathway	BP	5	1	0.00505051	0.000197926	TNFAIP3
GO:0070424	regulation of nucleotide-binding oligomerization domain containing signaling pathway	BP	4	1	0.00505051	0.000197926	TNFAIP3
GO:0070428	regulation of nucleotide-binding oligomerization domain containing 1 signaling pathway	BP	5	1	0.00505051	0.000197926	TNFAIP3
GO:0060690	epithelial cell differentiation involved in salivary gland development	BP	6	1	0.00505051	0.000197926	XBP1
GO:0060557	positive regulation of vitamin D biosynthetic process	BP	8	1	0.00505051	0.000197926	TNF
GO:0060414	aorta smooth muscle tissue morphogenesis	BP	7	1	0.00505051	0.000197926	MYLK
GO:0016402	pristanoyl-CoA oxidase activity	MF	7	1	0.00505051	0.000197926	ACOX2
GO:2000097	regulation of smooth muscle cell-matrix adhesion	BP	7	1	0.00505051	0.000197926	PLAU
GO:2000348	regulation of CD40 signaling pathway	BP	5	1	0.00505051	0.000197926	TNFAIP3
GO:2000352	negative regulation of endothelial cell apoptosis	BP	7	1	0.00505051	0.000197926	TNFAIP3
GO:2000353	positive regulation of endothelial cell apoptosis	BP	7	1	0.00505051	0.000197926	CD40
GO:0072497	mesenchymal stem cell differentiation	BP	6	1	0.00505051	0.000197926	FZD1
GO:0072542	protein phosphatase activator activity	MF	5	1	0.00505051	0.000197926	PPP2R4
GO:0015432	bile acid-exporting ATPase activity	MF	8	1	0.00505051	0.000197926	ABCC3
GO:0090230	regulation of centromere complex assembly	BP	8	1	0.00505051	0.000197926	RB1
GO:0071316	cellular response to nicotine	BP	7	1	0.00505051	0.000197926	TNF
GO:0071459	protein localization to chromosome, centromeric region	BP	8	1	0.00505051	0.000197926	RB1
GO:0071639	positive regulation of monocyte chemotactic protein-1 production	BP	6	1	0.00505051	0.000197926	IL1B
GO:0031134	sister chromatid biorientation	BP	7	1	0.00505051	0.000197926	RB1
GO:0032214	negative regulation of telomere maintenance via semi-conservative replication	BP	9	1	0.00505051	0.000197926	TERF1
GO:0032213	regulation of telomere maintenance via semi-conservative replication	BP	9	1	0.00505051	0.000197926	TERF1
GO:0031462	Cul2-RING ubiquitin ligase complex	CC	6	1	0.00505051	0.000197926	COMMD1
GO:0032916	positive regulation of transforming growth factor-beta3 production	BP	6	1	0.00505051	0.000197926	CREB1
GO:0043549	regulation of kinase activity	BP	8	17	0.0858586	0.000208069	IRAK2, IRAK1, IL1B, RB1, FGF2, RBL2, MAP3K5, TNF, PRKAR1A, CAV1, IL6, STK3, TNFRSF10B, TNFAIP3, TGFA, SDC4, ADAM9
GO:0010740	positive regulation of intracellular protein kinase cascade	BP	6	12	0.0606061	0.000210684	IRAK1, IL1B, FGF2, TNF, BIRC2, FLNA, IL6, IL1A, CD40, ECT2, TNFRSF10B, LITAF
GO:0045080	positive regulation of chemokine biosynthetic process	BP	6	2	0.010101	0.000217953	IL1B, TNF
GO:0007063	regulation of sister chromatid cohesion	BP	5	2	0.010101	0.000217953	RB1, CTCF
GO:0009629	response to gravity	BP	4	2	0.010101	0.000217953	FOS, STX1A
GO:0031620	regulation of fever generation	BP	9	2	0.010101	0.000217953	IL1B, TNF
GO:0031622	positive regulation of fever generation	BP	9	2	0.010101	0.000217953	IL1B, TNF
GO:0042094	interleukin-2 biosynthetic process	BP	5	3	0.0151515	0.000229876	IL1B, IL1RAP, IL1A
GO:0031663	lipopolysaccharide-mediated signaling pathway	BP	5	3	0.0151515	0.000229876	IRAK2, IRAK1, TNFAIP3
GO:0032088	negative regulation of NF-kappaB transcription factor activity	BP	8	4	0.020202	0.000233383	IRAK2, IRAK1, COMMD1, TNFAIP3
GO:0048193	Golgi vesicle transport	BP	5	8	0.040404	0.000236043	USO1, MACF1, STX7, HSPA8, RAB2A, AP1S2, SEC24A, CLTC
GO:0070372	regulation of ERK1 and ERK2 cascade	BP	8	5	0.0252525	0.000253519	IL1B, FGF2, TNF, IL6, IL1A
GO:0006916	anti-apoptosis	BP	7	11	0.0555556	0.000259779	IRAK1, IL1B, SIRT1, TNF, CAV1, PRNP, IL6, IL1A, TNFAIP3, HBXIP, TGFA
GO:0045785	positive regulation of cell adhesion	BP	4	6	0.030303	0.000276736	IL1B, TNF, ITGAV, SPP1, SDC4, ADAM9
GO:0050679	positive regulation of epithelial cell proliferation	BP	4	6	0.030303	0.000296276	FGF2, LAMB1, IL6, TNFAIP3, MED1, TGFA
GO:0006892	post-Golgi vesicle-mediated transport	BP	6	5	0.0252525	0.0003011	MACF1, STX7, HSPA8, AP1S2, CLTC
GO:0051223	regulation of protein transport	BP	5	9	0.0454545	0.000307295	IL1B, SIRT1, TNF, FLNA, IL6, FZD1, IL1A, CD40, ADAM9
GO:0042403	thyroid hormone metabolic process	BP	9	2	0.010101	0.000308132	SLCO4A1, MED1
GO:0034508	centromere complex assembly	BP	7	2	0.010101	0.000308132	RB1, MIS12
GO:0035162	embryonic hemopoiesis	BP	6	2	0.010101	0.000308132	SH2B3, MED1
GO:0043256	laminin complex	CC	8	2	0.010101	0.000308132	LAMA3, LAMB1
GO:0010470	regulation of gastrulation	BP	6	2	0.010101	0.000308132	IL1B, TNF
GO:0010893	positive regulation of steroid biosynthetic process	BP	7	2	0.010101	0.000308132	TNF, IL1A
GO:0019206	nucleoside kinase activity	MF	7	2	0.010101	0.000308132	CMPK1, DCK
GO:0016725	oxidoreductase activity, acting on CH or CH2 groups	MF	4	2	0.010101	0.000308132	RRM2, ACOX2
GO:0031116	positive regulation of microtubule polymerization	BP	10	2	0.010101	0.000308132	CAV1, TERF1
GO:0033158	regulation of protein import into nucleus, translocation	BP	9	2	0.010101	0.000308132	SIRT1, IL6
GO:0046686	response to cadmium ion	BP	6	3	0.0151515	0.000326644	PRNP, MTF1, MAPK9
GO:0033280	response to vitamin D	BP	8	3	0.0151515	0.000326644	IL1B, SPP1, FZD1
GO:0032722	positive regulation of chemokine production	BP	5	3	0.0151515	0.000326644	IL1B, TNF, IL6
GO:0003712	transcription cofactor activity	MF	4	14	0.0707071	0.000330307	RB1, FGF2, NCOA3, NMI, SIRT1, CTCF, CREB1, HMGA1, CBFB, TRIP13, MED1, MTF1, EPAS1, SMARCC2
GO:0042306	regulation of protein import into nucleus	BP	8	6	0.030303	0.00033868	IL1B, SIRT1, TNF, FLNA, IL6, FZD1
GO:0042470	melanosome	CC	7	6	0.030303	0.00033868	SYTL2, HSPA8, RAB2A, CTSB, RAB5B, CLTC
GO:0048770	pigment granule	CC	6	6	0.030303	0.00033868	SYTL2, HSPA8, RAB2A, CTSB, RAB5B, CLTC
GO:0006261	DNA-dependent DNA replication	BP	7	6	0.030303	0.00033868	MCM3, GINS4, HMGA1, WRNIP1, RPA3, TERF1
GO:0006112	energy reserve metabolic process	BP	6	8	0.040404	0.000349947	SPCS3, PPP1CB, PPP1CA, PRKAR1A, IQGAP1, RAP1B, MARCKS, STX1A
GO:0051099	positive regulation of binding	BP	5	8	0.040404	0.000349947	IRAK2, IRAK1, IL1B, NCOA3, TNF, SMARCB1, IL6, FZD1
GO:0032496	response to lipopolysaccharide	BP	5	8	0.040404	0.000349947	IRAK2, IRAK1, IL1B, FOS, IL8, IL6, IL1A, TNFAIP3
GO:0070482	response to oxygen levels	BP	4	9	0.0454545	0.000364101	IL1B, TNF, CAV1, PLOD1, PLOD2, IL1A, PLAU, ATP1B1, EPAS1
GO:0007346	regulation of mitotic cell cycle	BP	5	11	0.0555556	0.000369189	IL1B, RB1, TNF, PSMD1, PSMD6, IL1A, PSMC2, CAV2, TERF1, MAD2L1, TGFA
GO:0045859	regulation of protein kinase activity	BP	8	16	0.0808081	0.000394142	IRAK2, IRAK1, IL1B, RB1, FGF2, MAP3K5, TNF, PRKAR1A, CAV1, IL6, STK3, TNFRSF10B, TNFAIP3, TGFA, SDC4, ADAM9
GO:0048732	gland development	BP	6	10	0.0505051	0.000407355	FGF2, XBP1, NCOA3, TNF, CAV1, IL6, PPAT, CREB1, MED1, TGFA
GO:0051781	positive regulation of cell division	BP	4	4	0.020202	0.000409343	IL1B, FGF2, IL1A, TGFA
GO:0032270	positive regulation of cellular protein metabolic process	BP	5	14	0.0707071	0.000411292	IL1B, FGF2, TNF, CAV1, PPP2R4, RB1CC1, PSMD1, PSMD6, IL6, FZD1, COMMD1, PSMC2, TGFA, ADAM9
GO:0035631	CD40 receptor complex	CC	8	2	0.010101	0.00041929	BIRC2, CD40
GO:0072349	modified amino acid transmembrane transporter activity	MF	7	2	0.010101	0.00041929	SLCO4A1, SLC7A11
GO:0071564	npBAF complex	CC	6	2	0.010101	0.00041929	SMARCB1, SMARCC2
GO:0019966	interleukin-1 binding	MF	5	2	0.010101	0.00041929	IL1RAP, IL1R1
GO:0031652	positive regulation of heat generation	BP	6	2	0.010101	0.00041929	IL1B, TNF
GO:0031650	regulation of heat generation	BP	6	2	0.010101	0.00041929	IL1B, TNF
GO:0007566	embryo implantation	BP	4	3	0.0151515	0.000449551	IL1B, SPP1, PLAU
GO:0030193	regulation of blood coagulation	BP	6	4	0.020202	0.000454066	CAV1, PLAU, PLAUR, NFE2L2
GO:0006694	steroid biosynthetic process	BP	6	7	0.0353535	0.000456742	FGF2, TNF, HSD17B7, AKR1C4, IL1A, ACOX2, MED1
GO:0045121	membrane raft	CC	5	8	0.040404	0.000462387	TNF, CAV1, PRNP, MALL, CAV2, CTSB, ATP1B1, SDC4
GO:0045860	positive regulation of protein kinase activity	BP	10	12	0.0606061	0.000471732	IRAK2, IRAK1, IL1B, FGF2, MAP3K5, TNF, PRKAR1A, STK3, TNFRSF10B, TGFA, SDC4, ADAM9
GO:0045089	positive regulation of innate immune response	BP	6	7	0.0353535	0.000481166	IRAK2, IRAK1, FOS, ATF1, CREB1, TNFAIP3, MAPK9
GO:0032880	regulation of protein localization	BP	5	10	0.0505051	0.000488722	IL1B, RB1, SIRT1, TNF, FLNA, IL6, FZD1, IL1A, CD40, ADAM9
GO:0006809	nitric oxide biosynthetic process	BP	6	4	0.020202	0.000502373	IL1B, TNF, CAV1, IL6
GO:0008009	chemokine activity	MF	6	4	0.020202	0.000502373	IL8, CXCL2, CCL20, CXCL1
GO:0031400	negative regulation of protein modification process	BP	6	8	0.040404	0.000505886	CAV1, PRNP, PPP2R4, PSMD1, PSMD6, PSMC2, TNFAIP3, MAD2L1
GO:0000084	S phase of mitotic cell cycle	BP	7	7	0.0353535	0.000506638	RB1, MCM3, PSMD1, PSMD6, GINS4, PSMC2, RPA3
GO:0048278	vesicle docking	BP	5	3	0.0151515	0.000521957	SYTL2, STX1A, CAV2
GO:0006509	membrane protein ectodomain proteolysis	BP	7	3	0.0151515	0.000521957	IL1B, TNF, ADAM9
GO:0030514	negative regulation of BMP signaling pathway	BP	8	3	0.0151515	0.000521957	HTRA1, CAV1, FZD1
GO:0006195	purine nucleotide catabolic process	BP	10	16	0.0808081	0.000523927	EIF2S3, NT5E, NSF, ARHGAP29, IQGAP1, RAP1B, PPP2R4, PSMD6, TPM2, RAB1A, MACF1, WRNIP1, RAB2A, PSMC2, RAB5B, GIT1
GO:0006606	protein import into nucleus	BP	7	8	0.040404	0.000552692	IL1B, FGF2, SIRT1, TNF, FLNA, IL6, FZD1, KPNA3
GO:0055070	copper ion homeostasis	BP	8	2	0.010101	0.000553262	PRNP, COMMD1
GO:0016922	ligand-dependent nuclear receptor binding	MF	5	2	0.010101	0.000553262	NCOA3, MED1
GO:0071565	nBAF complex	CC	6	2	0.010101	0.000553262	SMARCB1, SMARCC2
GO:0030730	sequestering of triglyceride	BP	6	2	0.010101	0.000553262	IL1B, TNF
GO:0032874	positive regulation of stress-activated MAPK cascade	BP	9	2	0.010101	0.000553262	IL1B, IL1A
GO:0006953	acute-phase response	BP	7	4	0.020202	0.000554447	IL1B, TNF, IL6, IL1A
GO:0042803	protein homodimerization activity	MF	5	15	0.0757576	0.00055594	IRAK2, IRAK1, NUDT21, QPRT, MAP3K5, FLNA, PPP2R4, PLOD1, IDH1, FZD1, COMMD1, CAV2, TERF1, MAD2L1, DCK
GO:0009154	purine ribonucleotide catabolic process	BP	11	15	0.0757576	0.00055594	EIF2S3, NT5E, NSF, ARHGAP29, IQGAP1, RAP1B, PPP2R4, PSMD6, RAB1A, MACF1, WRNIP1, RAB2A, PSMC2, RAB5B, GIT1
GO:0007596	blood coagulation	BP	5	16	0.0808081	0.000561616	PRKAR1A, FLNA, CAV1, SH2B3, RAP1B, ITGAV, F11R, IL6, PABPC4, CD40, PLAU, PLAUR, SLC7A11, ATP1B1, MAFF, NFE2L2
GO:0009261	ribonucleotide catabolic process	BP	10	15	0.0757576	0.000583608	EIF2S3, NT5E, NSF, ARHGAP29, IQGAP1, RAP1B, PPP2R4, PSMD6, RAB1A, MACF1, WRNIP1, RAB2A, PSMC2, RAB5B, GIT1
GO:0042156	zinc-mediated transcriptional activator activity	MF	4	1	0.00505051	0.000588252	MTF1
GO:0042524	negative regulation of tyrosine phosphorylation of Stat5 protein	BP	9	1	0.00505051	0.000588252	CAV1
GO:0034135	regulation of toll-like receptor 2 signaling pathway	BP	9	1	0.00505051	0.000588252	TNFAIP3
GO:0034139	regulation of toll-like receptor 3 signaling pathway	BP	9	1	0.00505051	0.000588252	TNFAIP3
GO:0001781	neutrophil apoptosis	BP	5	1	0.00505051	0.000588252	IL6
GO:0001849	complement component C1q binding	MF	5	1	0.00505051	0.000588252	CALR
GO:0001956	positive regulation of neurotransmitter secretion	BP	8	1	0.00505051	0.000588252	STX1A
GO:0045079	negative regulation of chemokine biosynthetic process	BP	6	1	0.00505051	0.000588252	IL6
GO:0045323	interleukin-1 receptor complex	CC	8	1	0.00505051	0.000588252	IRAK1
GO:0002874	regulation of chronic inflammatory response to antigenic stimulus	BP	8	1	0.00505051	0.000588252	TNF
GO:0045715	negative regulation of low-density lipoprotein particle receptor biosynthetic process	BP	7	1	0.00505051	0.000588252	ITGAV
GO:0003150	muscular septum morphogenesis	BP	4	1	0.00505051	0.000588252	FZD1
GO:0043008	ATP-dependent protein binding	MF	4	1	0.00505051	0.000588252	STX1A
GO:0003985	acetyl-CoA C-acetyltransferase activity	MF	9	1	0.00505051	0.000588252	ACAT2
GO:0043259	laminin-10 complex	CC	9	1	0.00505051	0.000588252	LAMB1
GO:0043398	HLH domain binding	MF	5	1	0.00505051	0.000588252	SIRT1
GO:0004514	nicotinate-nucleotide diphosphorylase (carboxylating) activity	MF	6	1	0.00505051	0.000588252	QPRT
GO:0004464	leukotriene-C4 synthase activity	MF	5	1	0.00505051	0.000588252	MGST2
GO:0004775	succinate-CoA ligase (ADP-forming) activity	MF	7	1	0.00505051	0.000588252	SUCLA2
GO:0004687	myosin light chain kinase activity	MF	8	1	0.00505051	0.000588252	MYLK
GO:0004705	JUN kinase activity	MF	11	1	0.00505051	0.000588252	MAPK9
GO:0004748	ribonucleoside-diphosphate reductase activity	MF	6	1	0.00505051	0.000588252	RRM2
GO:0005294	neutral L-amino acid secondary active transmembrane transporter activity	MF	6	1	0.00505051	0.000588252	SLC7A11
GO:0048552	regulation of metalloenzyme activity	BP	5	1	0.00505051	0.000588252	CAV1
GO:0048554	positive regulation of metalloenzyme activity	BP	6	1	0.00505051	0.000588252	CAV1
GO:0046399	glucuronate biosynthetic process	BP	6	1	0.00505051	0.000588252	UGDH
GO:0005785	signal recognition particle receptor complex	CC	7	1	0.00505051	0.000588252	SRP9
GO:0005787	signal peptidase complex	CC	6	1	0.00505051	0.000588252	SPCS3
GO:0005896	interleukin-6 receptor complex	CC	8	1	0.00505051	0.000588252	IL6
GO:0006344	maintenance of chromatin silencing	BP	7	1	0.00505051	0.000588252	SIRT1
GO:0046940	nucleoside monophosphate phosphorylation	BP	10	1	0.00505051	0.000588252	CMPK1
GO:0006065	UDP-glucuronate biosynthetic process	BP	9	1	0.00505051	0.000588252	UGDH
GO:0006011	UDP-glucose metabolic process	BP	8	1	0.00505051	0.000588252	UGDH
GO:0046502	uroporphyrinogen III metabolic process	BP	5	1	0.00505051	0.000588252	SUCLA2
GO:0051533	positive regulation of NFAT protein import into nucleus	BP	10	1	0.00505051	0.000588252	TNF
GO:0060161	positive regulation of dopamine receptor signaling pathway	BP	7	1	0.00505051	0.000588252	CAV2
GO:0007144	female meiosis I	BP	8	1	0.00505051	0.000588252	TRIP13
GO:0060129	thyroid-stimulating hormone-secreting cell differentiation	BP	12	1	0.00505051	0.000588252	FGF2
GO:0050849	negative regulation of calcium-mediated signaling	BP	7	1	0.00505051	0.000588252	PRNP
GO:0050501	hyaluronan synthase activity	MF	6	1	0.00505051	0.000588252	HAS3
GO:0051088	PMA-inducible membrane protein ectodomain proteolysis	BP	8	1	0.00505051	0.000588252	ADAM9
GO:0051097	negative regulation of helicase activity	BP	7	1	0.00505051	0.000588252	SIRT1
GO:0070602	regulation of centromeric sister chromatid cohesion	BP	6	1	0.00505051	0.000588252	CTCF
GO:0070601	centromeric sister chromatid cohesion	BP	5	1	0.00505051	0.000588252	CTCF
GO:0070969	ULK1-ATG13-FIP200 complex	CC	4	1	0.00505051	0.000588252	RB1CC1
GO:0010216	maintenance of DNA methylation	BP	6	1	0.00505051	0.000588252	CTCF
GO:0071043	CUT metabolic process	BP	7	1	0.00505051	0.000588252	EXOSC3
GO:0071034	CUT catabolic process	BP	8	1	0.00505051	0.000588252	EXOSC3
GO:0010521	telomerase inhibitor activity	MF	4	1	0.00505051	0.000588252	TERF1
GO:0070044	synaptobrevin 2-SNAP-25-syntaxin-1a complex	CC	5	1	0.00505051	0.000588252	STX1A
GO:0061302	smooth muscle cell-matrix adhesion	BP	6	1	0.00505051	0.000588252	PLAU
GO:0070032	synaptobrevin 2-SNAP-25-syntaxin-1a-complexin I complex	CC	5	1	0.00505051	0.000588252	STX1A
GO:0070266	necroptosis	BP	5	1	0.00505051	0.000588252	TNF
GO:0060750	epithelial cell proliferation involved in mammary gland duct elongation	BP	5	1	0.00505051	0.000588252	MED1
GO:0060689	cell differentiation involved in salivary gland development	BP	7	1	0.00505051	0.000588252	XBP1
GO:0015038	glutathione disulfide oxidoreductase activity	MF	7	1	0.00505051	0.000588252	GLRX
GO:0010834	telomere maintenance via telomere shortening	BP	7	1	0.00505051	0.000588252	TERF1
GO:0060553	induction of necroptosis	BP	8	1	0.00505051	0.000588252	TNF
GO:0060555	induction of necroptosis by extracellular signals	BP	9	1	0.00505051	0.000588252	TNF
GO:0060544	regulation of necroptosis	BP	6	1	0.00505051	0.000588252	TNF
GO:0060545	positive regulation of necroptosis	BP	7	1	0.00505051	0.000588252	TNF
GO:0060564	negative regulation of mitotic anaphase-promoting complex activity	BP	11	1	0.00505051	0.000588252	MAD2L1
GO:0090232	positive regulation of spindle checkpoint	BP	8	1	0.00505051	0.000588252	MAD2L1
GO:0090266	regulation of mitotic cell cycle spindle assembly checkpoint	BP	10	1	0.00505051	0.000588252	MAD2L1
GO:0090267	positive regulation of mitotic cell cycle spindle assembly checkpoint	BP	10	1	0.00505051	0.000588252	MAD2L1
GO:0071922	regulation of cohesin localization to chromatin	BP	6	1	0.00505051	0.000588252	RB1
GO:0071921	cohesin localization to chromatin	BP	5	1	0.00505051	0.000588252	RB1
GO:0016909	SAP kinase activity	MF	10	1	0.00505051	0.000588252	MAPK9
GO:0016728	oxidoreductase activity, acting on CH or CH2 groups, disulfide as acceptor	MF	5	1	0.00505051	0.000588252	RRM2
GO:0071603	endothelial cell-cell adhesion	BP	6	1	0.00505051	0.000588252	CYP1B1
GO:0071605	monocyte chemotactic protein-1 production	BP	5	1	0.00505051	0.000588252	IL1B
GO:0017160	Ral GTPase binding	MF	8	1	0.00505051	0.000588252	FLNA
GO:0071637	regulation of monocyte chemotactic protein-1 production	BP	6	1	0.00505051	0.000588252	IL1B
GO:0071803	positive regulation of podosome assembly	BP	8	1	0.00505051	0.000588252	TNF
GO:0071801	regulation of podosome assembly	BP	8	1	0.00505051	0.000588252	TNF
GO:0023035	CD40 signaling pathway	BP	5	1	0.00505051	0.000588252	TNFAIP3
GO:0030984	kininogen binding	MF	4	1	0.00505051	0.000588252	CTSB
GO:0032071	regulation of endodeoxyribonuclease activity	BP	8	1	0.00505051	0.000588252	SIRT1
GO:0033484	nitric oxide homeostasis	BP	7	1	0.00505051	0.000588252	CAV1
GO:0033173	calcineurin-NFAT signaling pathway	BP	7	1	0.00505051	0.000588252	PRNP
GO:0032910	regulation of transforming growth factor-beta3 production	BP	6	1	0.00505051	0.000588252	CREB1
GO:0032907	transforming growth factor-beta3 production	BP	5	1	0.00505051	0.000588252	CREB1
GO:0032516	positive regulation of phosphoprotein phosphatase activity	BP	10	1	0.00505051	0.000588252	PPP2R4
GO:0072523	purine-containing compound catabolic process	BP	6	16	0.0808081	0.000601619	EIF2S3, NT5E, NSF, ARHGAP29, IQGAP1, RAP1B, PPP2R4, PSMD6, TPM2, RAB1A, MACF1, WRNIP1, RAB2A, PSMC2, RAB5B, GIT1
GO:0000060	protein import into nucleus, translocation	BP	8	3	0.0151515	0.000602287	SIRT1, TNF, IL6
GO:0002637	regulation of immunoglobulin production	BP	5	3	0.0151515	0.000602287	TNF, IL6, CD40
GO:0009617	response to bacterium	BP	5	11	0.0555556	0.000605065	IRAK2, IRAK1, IL1B, FOS, IL8, CXCL2, CCL20, TNF, IL6, IL1A, TNFAIP3
GO:0051054	positive regulation of DNA metabolic process	BP	6	5	0.0252525	0.000608196	SIRT1, CALR, IL6, ATF1, CD40
GO:0001948	glycoprotein binding	MF	4	4	0.020202	0.000610471	FLNA, GPC4, STX1A, TGFA
GO:0004702	receptor signaling protein serine/threonine kinase activity	MF	8	4	0.020202	0.000610471	IRAK2, IRAK1, MAP3K5, MAPK9
GO:0071222	cellular response to lipopolysaccharide	BP	6	4	0.020202	0.000610471	IRAK2, IRAK1, IL8, TNFAIP3
GO:0007599	hemostasis	BP	4	16	0.0808081	0.000615487	PRKAR1A, FLNA, CAV1, SH2B3, RAP1B, ITGAV, F11R, IL6, PABPC4, CD40, PLAU, PLAUR, SLC7A11, ATP1B1, MAFF, NFE2L2
GO:0051259	protein oligomerization	BP	7	10	0.0505051	0.000625163	IRAK1, NUDT21, QPRT, CAV1, PRNP, PPAT, RRM2, CAV2, TNFAIP3, TERF1
GO:0000302	response to reactive oxygen species	BP	5	6	0.030303	0.000629481	FOS, SIRT1, MAP3K5, IL6, NFE2L2, ADAM9
GO:0051170	nuclear import	BP	7	8	0.040404	0.000629513	IL1B, FGF2, SIRT1, TNF, FLNA, IL6, FZD1, KPNA3
GO:0002764	immune response-regulating signaling pathway	BP	4	9	0.0454545	0.000636405	IRAK2, IRAK1, FOS, PRNP, ATF1, CD40, CREB1, TNFAIP3, MAPK9
GO:0045937	positive regulation of phosphate metabolic process	BP	6	9	0.0454545	0.000636405	IL1B, FGF2, TNF, CAV1, PPP2R4, RB1CC1, IL6, FZD1, TGFA
GO:0010562	positive regulation of phosphorus metabolic process	BP	5	9	0.0454545	0.000636405	IL1B, FGF2, TNF, CAV1, PPP2R4, RB1CC1, IL6, FZD1, TGFA
GO:0070201	regulation of establishment of protein localization	BP	6	9	0.0454545	0.000636405	IL1B, SIRT1, TNF, FLNA, IL6, FZD1, IL1A, CD40, ADAM9
GO:0034599	cellular response to oxidative stress	BP	5	5	0.0252525	0.000653448	FOS, SIRT1, MAP3K5, IL6, NFE2L2
GO:0006338	chromatin remodeling	BP	9	5	0.0252525	0.000653448	RB1, SIRT1, SMARCB1, CENPK, SMARCC2
GO:0033674	positive regulation of kinase activity	BP	9	12	0.0606061	0.000653642	IRAK2, IRAK1, IL1B, FGF2, MAP3K5, TNF, PRKAR1A, STK3, TNFRSF10B, TGFA, SDC4, ADAM9
GO:0042307	positive regulation of protein import into nucleus	BP	8	4	0.020202	0.000670635	IL1B, TNF, FLNA, IL6
GO:0050818	regulation of coagulation	BP	4	4	0.020202	0.000670635	CAV1, PLAU, PLAUR, NFE2L2
GO:0043281	regulation of caspase activity	BP	7	7	0.0353535	0.000683418	MAP3K5, TNF, IL6, TNFRSF10B, TNFAIP3, TERF1, HBXIP
GO:0060548	negative regulation of cell death	BP	4	16	0.0808081	0.00068903	IRAK1, IL1B, FGF2, SIRT1, TNF, CAV1, ITGAV, PRNP, RB1CC1, IL6, IL1A, CTSB, TNFAIP3, MAD2L1, HBXIP, TGFA
GO:0045429	positive regulation of nitric oxide biosynthetic process	BP	7	3	0.0151515	0.000691012	IL1B, TNF, IL6
GO:0042993	positive regulation of transcription factor import into nucleus	BP	9	3	0.0151515	0.000691012	IL1B, TNF, FLNA
GO:0010883	regulation of lipid storage	BP	6	3	0.0151515	0.000691012	TNF, ITGAV, IL6
GO:0019905	syntaxin binding	MF	5	3	0.0151515	0.000691012	NSF, CAV1, CAV2
GO:0051092	positive regulation of NF-kappaB transcription factor activity	BP	8	5	0.0252525	0.000701267	IRAK2, IRAK1, IL1B, TNF, IL6
GO:0045086	positive regulation of interleukin-2 biosynthetic process	BP	6	2	0.010101	0.000711795	IL1B, IL1A
GO:0050710	negative regulation of cytokine secretion	BP	5	2	0.010101	0.000711795	TNF, IL6
GO:0010575	positive regulation vascular endothelial growth factor production	BP	5	2	0.010101	0.000711795	IL1B, IL1A
GO:0031112	positive regulation of microtubule polymerization or depolymerization	BP	9	2	0.010101	0.000711795	CAV1, TERF1
GO:0032715	negative regulation of interleukin-6 production	BP	5	2	0.010101	0.000711795	TNF, TNFAIP3
GO:0005125	cytokine activity	MF	5	9	0.0454545	0.000712555	IL1B, IL8, CXCL2, CCL20, CXCL1, TNF, SPP1, IL6, IL1A
GO:0005905	coated pit	CC	4	4	0.020202	0.000735129	NECAP2, LRP10, AP1S2, CLTC
GO:0046034	ATP metabolic process	BP	12	7	0.0353535	0.000752322	NSF, PPP2R4, PSMD6, MACF1, WRNIP1, PSMC2, ATP1B1
GO:0051130	positive regulation of cellular component organization	BP	4	12	0.0606061	0.00075412	IL1B, RB1, TNF, CAV1, CALR, ITGAV, ATF1, IL1A, TERF1, TGFA, SDC4, ADAM9
GO:0031347	regulation of defense response	BP	5	12	0.0606061	0.00075412	IRAK2, IRAK1, IL1B, FOS, NT5E, TNF, IL6, ATF1, CREB1, AP1S2, TNFAIP3, MAPK9
GO:0010332	response to gamma radiation	BP	6	3	0.0151515	0.000788605	IL1B, CAV1, IL1A
GO:0033138	positive regulation of peptidyl-serine phosphorylation	BP	9	3	0.0151515	0.000788605	TNF, CAV1, IL6
GO:0051222	positive regulation of protein transport	BP	5	6	0.030303	0.00079029	IL1B, TNF, FLNA, IL6, IL1A, ADAM9
GO:0033157	regulation of intracellular protein transport	BP	6	6	0.030303	0.00079029	IL1B, SIRT1, TNF, FLNA, IL6, FZD1
GO:0034097	response to cytokine stimulus	BP	5	12	0.0606061	0.000797804	IRAK2, IRAK1, IL1B, IL1RAP, IL1R1, FOS, TNF, CAV1, IL6, IL1A, CTSB, ADAM9
GO:0051320	S phase	BP	6	7	0.0353535	0.000826714	RB1, MCM3, PSMD1, PSMD6, GINS4, PSMC2, RPA3
GO:0045765	regulation of angiogenesis	BP	6	6	0.030303	0.000835165	IL1B, FGF2, IL6, IL1A, TNFAIP3, ID1
GO:0046822	regulation of nucleocytoplasmic transport	BP	7	6	0.030303	0.000835165	IL1B, SIRT1, TNF, FLNA, IL6, FZD1
GO:0051347	positive regulation of transferase activity	BP	6	12	0.0606061	0.000867313	IRAK2, IRAK1, IL1B, FGF2, MAP3K5, TNF, PRKAR1A, STK3, TNFRSF10B, TGFA, SDC4, ADAM9
GO:0042379	chemokine receptor binding	MF	6	4	0.020202	0.000877886	IL8, CXCL2, CCL20, CXCL1
GO:0009895	negative regulation of catabolic process	BP	4	4	0.020202	0.000877886	IL1B, TNF, FLNA, MAD2L1
GO:0000387	spliceosomal snRNP assembly	BP	10	3	0.0151515	0.000895542	SNRPD1, NCBP1, PHAX
GO:0009161	ribonucleoside monophosphate metabolic process	BP	10	3	0.0151515	0.000895542	NT5E, CMPK1, PPAT
GO:0043073	germ cell nucleus	CC	6	2	0.010101	0.000896549	MARCKS, TRIP13
GO:0043403	skeletal muscle tissue regeneration	BP	6	2	0.010101	0.000896549	PLAU, PLAUR
GO:0005865	striated muscle thin filament	CC	7	2	0.010101	0.000896549	TPM4, TPM2
GO:0051893	regulation of focal adhesion assembly	BP	7	2	0.010101	0.000896549	MACF1, SDC4
GO:0007250	activation of NF-kappaB-inducing kinase activity	BP	7	2	0.010101	0.000896549	IRAK1, TNFRSF10B
GO:0050995	negative regulation of lipid catabolic process	BP	5	2	0.010101	0.000896549	IL1B, TNF
GO:0090109	regulation of cell-substrate junction assembly	BP	6	2	0.010101	0.000896549	MACF1, SDC4
GO:0071900	regulation of protein serine/threonine kinase activity	BP	9	11	0.0555556	0.000901641	IRAK2, IRAK1, IL1B, FGF2, MAP3K5, TNF, CAV1, STK3, TNFRSF10B, TNFAIP3, TGFA
GO:0000075	cell cycle checkpoint	BP	6	9	0.0454545	0.000919824	RB1, MCM3, MCM10, PSMD1, PSMD6, PSMC2, RPA3, TERF1, MAD2L1
GO:0034764	positive regulation of transmembrane transport	BP	5	4	0.020202	0.000956545	IL1B, TNF, FLNA, IL6
GO:0035258	steroid hormone receptor binding	MF	7	4	0.020202	0.000956545	RB1, NCOA3, CALR, MED1
GO:0071219	cellular response to molecule of bacterial origin	BP	5	4	0.020202	0.000956545	IRAK2, IRAK1, IL8, TNFAIP3
GO:0050708	regulation of protein secretion	BP	6	5	0.0252525	0.000982348	TNF, IL6, IL1A, CD40, ADAM9
GO:0033043	regulation of organelle organization	BP	6	12	0.0606061	0.000994462	IL1B, RB1, CTCF, TNF, CAV1, IL1A, CAV2, TERF1, PFN2, MAD2L1, TGFA, SDC4
GO:0001659	temperature homeostasis	BP	4	3	0.0151515	0.0010123	IL1B, TNF, IL1A
GO:0006271	DNA strand elongation involved in DNA replication	BP	8	3	0.0151515	0.0010123	MCM3, GINS4, RPA3
GO:0001934	positive regulation of protein phosphorylation	BP	8	8	0.040404	0.00102922	IL1B, FGF2, TNF, CAV1, RB1CC1, IL6, FZD1, TGFA
GO:0032101	regulation of response to external stimulus	BP	4	10	0.0505051	0.00109323	IL1B, NT5E, IL8, TNF, CAV1, IL6, PLAU, PLAUR, TNFAIP3, NFE2L2
GO:0008625	induction of apoptosis via death domain receptors	BP	9	2	0.010101	0.0011091	TNF, TNFRSF10B
GO:0031113	regulation of microtubule polymerization	BP	10	2	0.010101	0.0011091	CAV1, TERF1
GO:0032770	positive regulation of monooxygenase activity	BP	7	2	0.010101	0.0011091	IL1B, TNF
GO:0043112	receptor metabolic process	BP	5	5	0.0252525	0.0011163	TNF, FLNA, CAV1, ITGAV, CLTC
GO:0046209	nitric oxide metabolic process	BP	4	4	0.020202	0.00112943	IL1B, TNF, CAV1, IL6
GO:0005901	caveola	CC	6	4	0.020202	0.00112943	CAV1, CAV2, CTSB, ATP1B1
GO:0050714	positive regulation of protein secretion	BP	6	4	0.020202	0.00112943	TNF, IL6, IL1A, ADAM9
GO:0019221	cytokine-mediated signaling pathway	BP	5	9	0.0454545	0.00113473	IRAK2, IRAK1, IL1B, IL1RAP, IL1R1, TNF, CAV1, IL6, IL1A
GO:0043406	positive regulation of MAP kinase activity	BP	6	7	0.0353535	0.00113492	IRAK2, IRAK1, IL1B, FGF2, MAP3K5, TNF, TGFA
GO:0033619	membrane protein proteolysis	BP	6	3	0.0151515	0.00113935	IL1B, TNF, ADAM9
GO:0007431	salivary gland development	BP	6	3	0.0151515	0.00113935	XBP1, TNF, IL6
GO:0032642	regulation of chemokine production	BP	5	3	0.0151515	0.00113935	IL1B, TNF, IL6
GO:0019838	growth factor binding	MF	4	6	0.030303	0.00114838	IL1RAP, IL1R1, FGFBP1, FGF2, HTRA1, ITGAV
GO:0035327	transcriptionally active chromatin	CC	8	1	0.00505051	0.00116557	EXOSC3
GO:0035690	cellular response to drug	BP	5	1	0.00505051	0.00116557	IL1B
GO:0000164	protein phosphatase type 1 complex	CC	5	1	0.00505051	0.00116557	PPP1CB
GO:0000293	ferric-chelate reductase activity	MF	6	1	0.00505051	0.00116557	CYBRD1
GO:0000444	MIS12/MIND type complex	CC	10	1	0.00505051	0.00116557	MIS12
GO:0034088	maintenance of mitotic sister chromatid cohesion	BP	7	1	0.00505051	0.00116557	RB1
GO:0034086	maintenance of sister chromatid cohesion	BP	5	1	0.00505051	0.00116557	RB1
GO:0033601	positive regulation of mammary gland epithelial cell proliferation	BP	5	1	0.00505051	0.00116557	MED1
GO:0035189	Rb-E2F complex	CC	5	1	0.00505051	0.00116557	RB1
GO:0034983	peptidyl-lysine deacetylation	BP	8	1	0.00505051	0.00116557	SIRT1
GO:0045006	DNA deamination	BP	7	1	0.00505051	0.00116557	EXOSC3
GO:0002678	positive regulation of chronic inflammatory response	BP	7	1	0.00505051	0.00116557	TNF
GO:0045091	regulation of retroviral genome replication	BP	7	1	0.00505051	0.00116557	IL8
GO:0045236	CXCR chemokine receptor binding	MF	7	1	0.00505051	0.00116557	IL8
GO:0002740	negative regulation of cytokine secretion involved in immune response	BP	6	1	0.00505051	0.00116557	TNF
GO:0045569	TRAIL binding	MF	4	1	0.00505051	0.00116557	TNFRSF10B
GO:0045721	negative regulation of gluconeogenesis	BP	9	1	0.00505051	0.00116557	IL6
GO:0003149	membranous septum morphogenesis	BP	4	1	0.00505051	0.00116557	FZD1
GO:0003680	AT DNA binding	MF	6	1	0.00505051	0.00116557	HMGA1
GO:0004127	cytidylate kinase activity	MF	8	1	0.00505051	0.00116557	CMPK1
GO:0004774	succinate-CoA ligase activity	MF	6	1	0.00505051	0.00116557	SUCLA2
GO:0004849	uridine kinase activity	MF	8	1	0.00505051	0.00116557	CMPK1
GO:0047023	androsterone dehydrogenase activity	MF	6	1	0.00505051	0.00116557	AKR1C4
GO:0005047	signal recognition particle binding	MF	4	1	0.00505051	0.00116557	SRP9
GO:0005148	prolactin receptor binding	MF	6	1	0.00505051	0.00116557	HSD17B7
GO:0046398	UDP-glucuronate metabolic process	BP	8	1	0.00505051	0.00116557	UGDH
GO:0046049	UMP metabolic process	BP	12	1	0.00505051	0.00116557	CMPK1
GO:0046007	negative regulation of activated T cell proliferation	BP	9	1	0.00505051	0.00116557	PRNP
GO:0006222	UMP biosynthetic process	BP	13	1	0.00505051	0.00116557	CMPK1
GO:0006104	succinyl-CoA metabolic process	BP	6	1	0.00505051	0.00116557	SUCLA2
GO:0051956	negative regulation of amino acid transport	BP	7	1	0.00505051	0.00116557	TNF
GO:0007258	JUN phosphorylation	BP	7	1	0.00505051	0.00116557	MAPK9
GO:0007262	STAT protein import into nucleus	BP	8	1	0.00505051	0.00116557	IL6
GO:0060022	hard palate development	BP	4	1	0.00505051	0.00116557	FZD1
GO:0006927	transformed cell apoptosis	BP	6	1	0.00505051	0.00116557	TNF
GO:0050685	positive regulation of mRNA processing	BP	7	1	0.00505051	0.00116557	NCBP1
GO:0008599	protein phosphatase type 1 regulator activity	MF	5	1	0.00505051	0.00116557	PPP1CA
GO:0070932	histone H3 deacetylation	BP	9	1	0.00505051	0.00116557	SIRT1
GO:0070053	thrombospondin receptor activity	MF	5	1	0.00505051	0.00116557	SDC4
GO:0070102	interleukin-6-mediated signaling pathway	BP	6	1	0.00505051	0.00116557	IL6
GO:0009128	purine nucleoside monophosphate catabolic process	BP	11	1	0.00505051	0.00116557	NT5E
GO:0009158	ribonucleoside monophosphate catabolic process	BP	11	1	0.00505051	0.00116557	NT5E
GO:0070327	thyroid hormone transport	BP	5	1	0.00505051	0.00116557	SLCO4A1
GO:0009174	pyrimidine ribonucleoside monophosphate biosynthetic process	BP	12	1	0.00505051	0.00116557	CMPK1
GO:0009169	purine ribonucleoside monophosphate catabolic process	BP	12	1	0.00505051	0.00116557	NT5E
GO:0009173	pyrimidine ribonucleoside monophosphate metabolic process	BP	11	1	0.00505051	0.00116557	CMPK1
GO:0070427	nucleotide-binding oligomerization domain containing 1 signaling pathway	BP	8	1	0.00505051	0.00116557	TNFAIP3
GO:0014805	smooth muscle adaptation	BP	6	1	0.00505051	0.00116557	IL1B
GO:0060751	branch elongation involved in mammary gland duct branching	BP	7	1	0.00505051	0.00116557	MED1
GO:0015037	peptide disulfide oxidoreductase activity	MF	6	1	0.00505051	0.00116557	GLRX
GO:0060591	chondroblast differentiation	BP	5	1	0.00505051	0.00116557	FGF2
GO:0061043	regulation of vascular wound healing	BP	7	1	0.00505051	0.00116557	TNFAIP3
GO:0061042	vascular wound healing	BP	7	1	0.00505051	0.00116557	TNFAIP3
GO:0015349	thyroid hormone transmembrane transporter activity	MF	6	1	0.00505051	0.00116557	SLCO4A1
GO:0060556	regulation of vitamin D biosynthetic process	BP	8	1	0.00505051	0.00116557	TNF
GO:2000114	regulation of establishment of cell polarity	BP	5	1	0.00505051	0.00116557	RAP1B
GO:2000121	regulation of removal of superoxide radicals	BP	7	1	0.00505051	0.00116557	NFE2L2
GO:0019136	deoxynucleoside kinase activity	MF	8	1	0.00505051	0.00116557	DCK
GO:0071312	cellular response to alkaloid	BP	6	1	0.00505051	0.00116557	TNF
GO:0071800	podosome assembly	BP	7	1	0.00505051	0.00116557	TNF
GO:0017112	Rab guanyl-nucleotide exchange factor activity	MF	7	1	0.00505051	0.00116557	RIN2
GO:0019855	calcium channel inhibitor activity	MF	4	1	0.00505051	0.00116557	STX1A
GO:0030656	regulation of vitamin metabolic process	BP	5	1	0.00505051	0.00116557	TNF
GO:0032070	regulation of deoxyribonuclease activity	BP	7	1	0.00505051	0.00116557	SIRT1
GO:0031936	negative regulation of chromatin silencing	BP	5	1	0.00505051	0.00116557	HMGA1
GO:0031665	negative regulation of lipopolysaccharide-mediated signaling pathway	BP	6	1	0.00505051	0.00116557	TNFAIP3
GO:0031558	induction of apoptosis in response to chemical stimulus	BP	9	1	0.00505051	0.00116557	MAPK9
GO:0031442	positive regulation of mRNA 3'-end processing	BP	8	1	0.00505051	0.00116557	NCBP1
GO:0033553	rDNA heterochromatin	CC	9	1	0.00505051	0.00116557	SIRT1
GO:0019216	regulation of lipid metabolic process	BP	5	7	0.0353535	0.00118559	IL1B, RB1, FGF2, RBL2, TNF, CAV1, IL1A
GO:0071216	cellular response to biotic stimulus	BP	4	5	0.0252525	0.00118832	IRAK2, IRAK1, IL8, TNFAIP3, NFE2L2
GO:0046824	positive regulation of nucleocytoplasmic transport	BP	7	4	0.020202	0.00122407	IL1B, TNF, FLNA, IL6
GO:0060627	regulation of vesicle-mediated transport	BP	5	7	0.0353535	0.00123804	FGF2, NSF, CAV1, CALR, ITGAV, STX1A, RAB5B
GO:0034504	protein localization to nucleus	BP	7	8	0.040404	0.00124731	IL1B, FGF2, SIRT1, TNF, FLNA, IL6, FZD1, KPNA3
GO:0002673	regulation of acute inflammatory response	BP	7	3	0.0151515	0.00127717	IL1B, TNF, IL6
GO:0071156	regulation of cell cycle arrest	BP	6	9	0.0454545	0.0012996	RB1, MCM3, MCM10, PSMD1, PSMD6, PSMC2, RPA3, TERF1, MAD2L1
GO:0045732	positive regulation of protein catabolic process	BP	5	4	0.020202	0.00132445	IL1B, TNF, TNFAIP3, ADAM9
GO:0090316	positive regulation of intracellular protein transport	BP	6	4	0.020202	0.00132445	IL1B, TNF, FLNA, IL6
GO:0043086	negative regulation of catalytic activity	BP	5	14	0.0707071	0.00134738	IL1B, RB1, SIRT1, FLNA, CAV1, PPP2R4, PSMD1, PSMD6, IL6, PSMC2, TNFAIP3, TERF1, MAD2L1, HBXIP
GO:0051047	positive regulation of secretion	BP	5	7	0.0353535	0.00134849	IL1B, TNF, IL6, IL1A, CREB1, STX1A, ADAM9
GO:0042974	retinoic acid receptor binding	MF	5	2	0.010101	0.00135094	HMGA1, MED1
GO:0015125	bile acid transmembrane transporter activity	MF	8	2	0.010101	0.00135094	AKR1C4, ABCC3
GO:0016408	C-acyltransferase activity	MF	7	2	0.010101	0.00135094	GCAT, ACAT2
GO:0017134	fibroblast growth factor binding	MF	5	2	0.010101	0.00135094	FGFBP1, FGF2
GO:0009207	purine ribonucleoside triphosphate catabolic process	BP	12	14	0.0707071	0.00137816	EIF2S3, NSF, ARHGAP29, IQGAP1, RAP1B, PPP2R4, PSMD6, RAB1A, MACF1, WRNIP1, RAB2A, PSMC2, RAB5B, GIT1
GO:0009203	ribonucleoside triphosphate catabolic process	BP	11	14	0.0707071	0.00137816	EIF2S3, NSF, ARHGAP29, IQGAP1, RAP1B, PPP2R4, PSMD6, RAB1A, MACF1, WRNIP1, RAB2A, PSMC2, RAB5B, GIT1
GO:0003713	transcription coactivator activity	MF	5	9	0.0454545	0.00138908	RB1, FGF2, NCOA3, HMGA1, CBFB, MED1, MTF1, EPAS1, SMARCC2
GO:0051384	response to glucocorticoid stimulus	BP	7	6	0.030303	0.00140381	IL1B, FOS, TNF, CAV1, IL6, ADAM9
GO:0009146	purine nucleoside triphosphate catabolic process	BP	11	14	0.0707071	0.00140952	EIF2S3, NSF, ARHGAP29, IQGAP1, RAP1B, PPP2R4, PSMD6, RAB1A, MACF1, WRNIP1, RAB2A, PSMC2, RAB5B, GIT1
GO:0070301	cellular response to hydrogen peroxide	BP	7	3	0.0151515	0.00142624	SIRT1, MAP3K5, IL6
GO:0022616	DNA strand elongation	BP	6	3	0.0151515	0.00142624	MCM3, GINS4, RPA3
GO:0051302	regulation of cell division	BP	4	4	0.020202	0.00143077	IL1B, FGF2, IL1A, TGFA
GO:0000785	chromatin	CC	7	10	0.0505051	0.00143985	RB1, RBL2, SIRT1, EXOSC3, SMARCB1, CHD7, CREB1, HMGA1, NFE2L2, SMARCC2
GO:0007178	transmembrane receptor protein serine/threonine kinase signaling pathway	BP	6	8	0.040404	0.0015013	IRAK1, FOS, HTRA1, CAV1, FZD1, CREB1, ID1, ADAM9
GO:0009143	nucleoside triphosphate catabolic process	BP	10	14	0.0707071	0.00150723	EIF2S3, NSF, ARHGAP29, IQGAP1, RAP1B, PPP2R4, PSMD6, RAB1A, MACF1, WRNIP1, RAB2A, PSMC2, RAB5B, GIT1
GO:0006275	regulation of DNA replication	BP	7	5	0.0252525	0.00151256	CALR, IL6, ATF1, WRNIP1, TERF1
GO:0031397	negative regulation of protein ubiquitination	BP	9	5	0.0252525	0.00151256	PSMD1, PSMD6, PSMC2, TNFAIP3, MAD2L1
GO:0051052	regulation of DNA metabolic process	BP	6	7	0.0353535	0.00152873	SIRT1, CALR, IL6, ATF1, CD40, WRNIP1, TERF1
GO:0014070	response to organic cyclic compound	BP	5	8	0.040404	0.00155677	IL1B, FOS, TNF, IDH1, IL6, ATF1, IL1A, CTSB
GO:0045944	positive regulation of transcription from RNA polymerase II promoter	BP	9	15	0.0757576	0.00156984	IL1B, FOS, RB1, FGF2, NCOA3, TNF, SMARCB1, IL6, GABPB1, ATF1, CREB1, MED1, MTF1, NFE2L2, EPAS1
GO:0050681	androgen receptor binding	MF	8	3	0.0151515	0.00158702	RB1, NCOA3, CALR
GO:0032602	chemokine production	BP	4	3	0.0151515	0.00158702	IL1B, TNF, IL6
GO:0032147	activation of protein kinase activity	BP	11	7	0.0353535	0.00159288	IRAK1, FGF2, MAP3K5, TNF, PRKAR1A, TNFRSF10B, ADAM9
GO:0002544	chronic inflammatory response	BP	6	2	0.010101	0.0016235	IL1B, TNF
GO:0043601	nuclear replisome	CC	9	2	0.010101	0.0016235	MCM3, RPA3
GO:0051983	regulation of chromosome segregation	BP	4	2	0.010101	0.0016235	RB1, CTCF
GO:0015721	bile acid and bile salt transport	BP	8	2	0.010101	0.0016235	AKR1C4, ABCC3
GO:0030894	replisome	CC	8	2	0.010101	0.0016235	MCM3, RPA3
GO:0032872	regulation of stress-activated MAPK cascade	BP	8	2	0.010101	0.0016235	IL1B, IL1A
GO:0002377	immunoglobulin production	BP	4	4	0.020202	0.00166211	EXOSC3, TNF, IL6, CD40
GO:0032388	positive regulation of intracellular transport	BP	6	4	0.020202	0.00166211	IL1B, TNF, FLNA, IL6
GO:0022612	gland morphogenesis	BP	4	5	0.0252525	0.00169798	NCOA3, TNF, CAV1, IL6, MED1
GO:0045740	positive regulation of DNA replication	BP	7	3	0.0151515	0.00176	CALR, IL6, ATF1
GO:0005080	protein kinase C binding	MF	7	3	0.0151515	0.00176	MARCKS, SDC4, ADAM9
GO:0046330	positive regulation of JNK cascade	BP	8	3	0.0151515	0.00176	IL1B, TNF, IL1A
GO:0045768	positive regulation of anti-apoptosis	BP	8	3	0.0151515	0.00176	SIRT1, CAV1, IL6
GO:0006144	purine base metabolic process	BP	6	3	0.0151515	0.00176	NT5E, PPAT, DCK
GO:0033135	regulation of peptidyl-serine phosphorylation	BP	8	3	0.0151515	0.00176	TNF, CAV1, IL6
GO:0045834	positive regulation of lipid metabolic process	BP	5	4	0.020202	0.00178755	IL1B, FGF2, TNF, IL1A
GO:0007589	body fluid secretion	BP	5	4	0.020202	0.00178755	CAV1, PPAT, CREB1, MED1
GO:0035257	nuclear hormone receptor binding	MF	6	5	0.0252525	0.00190018	RB1, NCOA3, CALR, HMGA1, MED1
GO:0033044	regulation of chromosome organization	BP	7	4	0.020202	0.0019198	IL1B, RB1, CTCF, TERF1
GO:0035308	negative regulation of protein dephosphorylation	BP	7	1	0.00505051	0.00192458	PPP2R4
GO:0035307	positive regulation of protein dephosphorylation	BP	7	1	0.00505051	0.00192458	PPP2R4
GO:0035305	negative regulation of dephosphorylation	BP	7	1	0.00505051	0.00192458	PPP2R4
GO:0042368	vitamin D biosynthetic process	BP	7	1	0.00505051	0.00192458	TNF
GO:0000099	sulfur amino acid transmembrane transporter activity	MF	7	1	0.00505051	0.00192458	SLC7A11
GO:0000176	nuclear exosome (RNase complex)	CC	5	1	0.00505051	0.00192458	EXOSC3
GO:0042117	monocyte activation	BP	6	1	0.00505051	0.00192458	ADAM9
GO:0042587	glycogen granule	CC	7	1	0.00505051	0.00192458	PPP1CB
GO:0000389	nuclear mRNA 3'-splice site recognition	BP	12	1	0.00505051	0.00192458	SF3A1
GO:0000730	DNA recombinase assembly	BP	10	1	0.00505051	0.00192458	RPA3
GO:0001302	replicative cell aging	BP	5	1	0.00505051	0.00192458	TERF1
GO:0001661	conditioned taste aversion	BP	5	1	0.00505051	0.00192458	FOS
GO:0001780	neutrophil homeostasis	BP	4	1	0.00505051	0.00192458	IL6
GO:0002374	cytokine secretion involved in immune response	BP	5	1	0.00505051	0.00192458	TNF
GO:0044068	modulation by symbiont of host cellular process	BP	7	1	0.00505051	0.00192458	ITGAV
GO:0045003	double-strand break repair via synthesis-dependent strand annealing	BP	9	1	0.00505051	0.00192458	RPA3
GO:0002739	regulation of cytokine secretion involved in immune response	BP	6	1	0.00505051	0.00192458	TNF
GO:0045630	positive regulation of T-helper 2 cell differentiation	BP	6	1	0.00505051	0.00192458	IL6
GO:0045714	regulation of low-density lipoprotein particle receptor biosynthetic process	BP	7	1	0.00505051	0.00192458	ITGAV
GO:0042824	MHC class I peptide loading complex	CC	8	1	0.00505051	0.00192458	CALR
GO:0003691	double-stranded telomeric DNA binding	MF	7	1	0.00505051	0.00192458	TERF1
GO:0003997	acyl-CoA oxidase activity	MF	6	1	0.00505051	0.00192458	ACOX2
GO:0004448	isocitrate dehydrogenase activity	MF	6	1	0.00505051	0.00192458	IDH1
GO:0048625	myoblast cell fate commitment	BP	6	1	0.00505051	0.00192458	EPAS1
GO:0005981	regulation of glycogen catabolic process	BP	10	1	0.00505051	0.00192458	PPP1CB
GO:0045842	positive regulation of mitotic metaphase/anaphase transition	BP	8	1	0.00505051	0.00192458	RB1
GO:0046874	quinolinate metabolic process	BP	8	1	0.00505051	0.00192458	QPRT
GO:0006063	uronic acid metabolic process	BP	6	1	0.00505051	0.00192458	UGDH
GO:0051798	positive regulation of hair follicle development	BP	7	1	0.00505051	0.00192458	TNF
GO:0051590	positive regulation of neurotransmitter transport	BP	5	1	0.00505051	0.00192458	STX1A
GO:0051549	positive regulation of keratinocyte migration	BP	7	1	0.00505051	0.00192458	ADAM9
GO:0051547	regulation of keratinocyte migration	BP	7	1	0.00505051	0.00192458	ADAM9
GO:0007195	inhibition of adenylate cyclase activity by dopamine receptor signaling pathway	BP	9	1	0.00505051	0.00192458	FLNA
GO:0060159	regulation of dopamine receptor signaling pathway	BP	7	1	0.00505051	0.00192458	CAV2
GO:0008266	poly(U) RNA binding	MF	7	1	0.00505051	0.00192458	PABPC4
GO:0070091	glucagon secretion	BP	7	1	0.00505051	0.00192458	IL6
GO:0009130	pyrimidine nucleoside monophosphate biosynthetic process	BP	11	1	0.00505051	0.00192458	CMPK1
GO:0070382	exocytic vesicle	CC	7	1	0.00505051	0.00192458	SYTL2
GO:0009186	deoxyribonucleoside diphosphate metabolic process	BP	10	1	0.00505051	0.00192458	RRM2
GO:0015184	L-cystine transmembrane transporter activity	MF	8	1	0.00505051	0.00192458	SLC7A11
GO:0061046	regulation of branching involved in lung morphogenesis	BP	7	1	0.00505051	0.00192458	TNF
GO:0010940	positive regulation of necrotic cell death	BP	6	1	0.00505051	0.00192458	TNF
GO:0016584	nucleosome positioning	BP	9	1	0.00505051	0.00192458	CTCF
GO:0016081	synaptic vesicle docking involved in exocytosis	BP	7	1	0.00505051	0.00192458	STX1A
GO:0090231	regulation of spindle checkpoint	BP	8	1	0.00505051	0.00192458	MAD2L1
GO:0019585	glucuronate metabolic process	BP	7	1	0.00505051	0.00192458	UGDH
GO:0019211	phosphatase activator activity	MF	4	1	0.00505051	0.00192458	PPP2R4
GO:0016723	oxidoreductase activity, oxidizing metal ions, NAD or NADP as acceptor	MF	5	1	0.00505051	0.00192458	CYBRD1
GO:0021930	cerebellar granule cell precursor proliferation	BP	11	1	0.00505051	0.00192458	FGF2
GO:0021924	cell proliferation in external granule layer	BP	10	1	0.00505051	0.00192458	FGF2
GO:0022417	protein maturation by protein folding	BP	7	1	0.00505051	0.00192458	CALR
GO:0022614	membrane to membrane docking	BP	4	1	0.00505051	0.00192458	MSN
GO:0021534	cell proliferation in hindbrain	BP	9	1	0.00505051	0.00192458	FGF2
GO:0030540	female genitalia development	BP	7	1	0.00505051	0.00192458	CHD7
GO:0032211	negative regulation of telomere maintenance via telomerase	BP	9	1	0.00505051	0.00192458	TERF1
GO:0032036	myosin heavy chain binding	MF	6	1	0.00505051	0.00192458	STX1A
GO:0031664	regulation of lipopolysaccharide-mediated signaling pathway	BP	5	1	0.00505051	0.00192458	TNFAIP3
GO:0031557	induction of programmed cell death in response to chemical stimulus	BP	7	1	0.00505051	0.00192458	MAPK9
GO:0031440	regulation of mRNA 3'-end processing	BP	8	1	0.00505051	0.00192458	NCBP1
GO:0033148	positive regulation of estrogen receptor signaling pathway	BP	7	1	0.00505051	0.00192458	NCOA3
GO:0033129	positive regulation of histone phosphorylation	BP	9	1	0.00505051	0.00192458	IL1B
GO:0032966	negative regulation of collagen biosynthetic process	BP	6	1	0.00505051	0.00192458	IL6
GO:0032725	positive regulation of granulocyte macrophage colony-stimulating factor production	BP	5	1	0.00505051	0.00192458	IL1B
GO:0000315	organellar large ribosomal subunit	CC	6	2	0.010101	0.00192809	MRPL13, MRPL3
GO:0005811	lipid particle	CC	7	2	0.010101	0.00192809	CAV1, CAV2
GO:0005605	basal lamina	CC	7	2	0.010101	0.00192809	LAMA3, LAMB1
GO:0045940	positive regulation of steroid metabolic process	BP	6	2	0.010101	0.00192809	TNF, IL1A
GO:0005762	mitochondrial large ribosomal subunit	CC	7	2	0.010101	0.00192809	MRPL13, MRPL3
GO:0006541	glutamine metabolic process	BP	9	2	0.010101	0.00192809	PPAT, GLS
GO:0006906	vesicle fusion	BP	5	2	0.010101	0.00192809	USO1, CAV2
GO:0060444	branching involved in mammary gland duct morphogenesis	BP	6	2	0.010101	0.00192809	NCOA3, MED1
GO:0032800	receptor biosynthetic process	BP	5	2	0.010101	0.00192809	TNF, ITGAV
GO:0060443	mammary gland morphogenesis	BP	5	3	0.0151515	0.00194563	NCOA3, CAV1, MED1
GO:0032768	regulation of monooxygenase activity	BP	6	3	0.0151515	0.00194563	IL1B, TNF, CAV1
GO:0032583	regulation of gene-specific transcription	BP	8	14	0.0707071	0.00195692	IL1B, RB1, FGF2, SIRT1, TNF, SMARCB1, CAV1, IL6, GABPB1, FZD1, CREB1, RRM2, MED1, NFE2L2
GO:0009894	regulation of catabolic process	BP	4	13	0.0656566	0.00203746	IL1B, TNF, PPP1CB, ARHGAP29, IQGAP1, FLNA, PSMD1, TPM2, COMMD1, TNFAIP3, MAD2L1, GIT1, ADAM9
GO:0007093	mitotic cell cycle checkpoint	BP	7	6	0.030303	0.00204641	RB1, PSMD1, PSMD6, PSMC2, TERF1, MAD2L1
GO:0007565	female pregnancy	BP	4	6	0.030303	0.00204641	IL1B, FOS, SPP1, PPAT, PLAU, MED1
GO:0042327	positive regulation of phosphorylation	BP	7	8	0.040404	0.00206239	IL1B, FGF2, TNF, CAV1, RB1CC1, IL6, FZD1, TGFA
GO:0002757	immune response-activating signal transduction	BP	4	8	0.040404	0.00213387	IRAK2, IRAK1, FOS, PRNP, ATF1, CREB1, TNFAIP3, MAPK9
GO:0032386	regulation of intracellular transport	BP	5	6	0.030303	0.00214051	IL1B, SIRT1, TNF, FLNA, IL6, FZD1
GO:0031960	response to corticosteroid stimulus	BP	6	6	0.030303	0.00214051	IL1B, FOS, TNF, CAV1, IL6, ADAM9
GO:0046982	protein heterodimerization activity	MF	5	9	0.0454545	0.00223254	IRAK2, IRAK1, PPP2R4, GABPB1, ATF1, FZD1, STX1A, TERF1, EPAS1
GO:0071345	cellular response to cytokine stimulus	BP	6	9	0.0454545	0.00223254	IRAK2, IRAK1, IL1B, IL1RAP, IL1R1, TNF, CAV1, IL6, IL1A
GO:0001937	negative regulation of endothelial cell proliferation	BP	5	2	0.010101	0.00226601	CAV1, CAV2
GO:0035065	regulation of histone acetylation	BP	8	2	0.010101	0.00226601	IL1B, CTCF
GO:0045076	regulation of interleukin-2 biosynthetic process	BP	6	2	0.010101	0.00226601	IL1B, IL1A
GO:0046785	microtubule polymerization	BP	9	2	0.010101	0.00226601	CAV1, TERF1
GO:0006725	cellular aromatic compound metabolic process	BP	4	8	0.040404	0.00228275	NT5E, CYP1B1, SLCO4A1, PPAT, ANPEP, MED1, SUCLA2, DCK
GO:0005791	rough endoplasmic reticulum	CC	6	3	0.0151515	0.00235671	SRP9, PLOD1, PLOD2
GO:0008206	bile acid metabolic process	BP	6	3	0.0151515	0.00235671	AKR1C4, ACOX2, ABCC3
GO:0070555	response to interleukin-1	BP	6	3	0.0151515	0.00235671	IRAK2, IRAK1, IL1R1
GO:0030120	vesicle coat	CC	5	3	0.0151515	0.00235671	NECAP2, SEC24A, CLTC
GO:0051168	nuclear export	BP	7	5	0.0252525	0.00235875	IL1B, CDC40, CALR, NCBP1, PHAX
GO:0071496	cellular response to external stimulus	BP	4	7	0.0353535	0.00235904	IL1B, FOS, SIRT1, CAV1, FZD1, CD40, TNFRSF10B
GO:0006368	transcription elongation from RNA polymerase II promoter	BP	8	4	0.020202	0.00235951	TCEB1, NCBP1, ELL2, TH1L
GO:0042089	cytokine biosynthetic process	BP	4	5	0.0252525	0.00248539	IL1B, IL1RAP, TNF, IL6, IL1A
GO:0051436	negative regulation of ubiquitin-protein ligase activity involved in mitotic cell cycle	BP	6	4	0.020202	0.00252113	PSMD1, PSMD6, PSMC2, MAD2L1
GO:0051224	negative regulation of protein transport	BP	5	4	0.020202	0.00252113	TNF, FLNA, IL6, FZD1
GO:0043405	regulation of MAP kinase activity	BP	5	8	0.040404	0.00252148	IRAK2, IRAK1, IL1B, FGF2, MAP3K5, TNF, CAV1, TGFA
GO:0051050	positive regulation of transport	BP	4	11	0.0555556	0.00253132	IL1B, TNF, FLNA, CAV1, CALR, ITGAV, IL6, IL1A, CREB1, STX1A, ADAM9
GO:0042107	cytokine metabolic process	BP	4	5	0.0252525	0.00261708	IL1B, IL1RAP, TNF, IL6, IL1A
GO:0010952	positive regulation of peptidase activity	BP	7	5	0.0252525	0.00261708	MAP3K5, TNF, CAV1, TNFRSF10B, TERF1
GO:0000083	regulation of transcription involved in G1/S phase of mitotic cell cycle	BP	6	2	0.010101	0.00263842	RB1, RRM2
GO:0045069	regulation of viral genome replication	BP	6	2	0.010101	0.00263842	IL8, TNF
GO:0043526	neuroprotection	BP	8	2	0.010101	0.00263842	IL6, TGFA
GO:0005484	SNAP receptor activity	MF	4	2	0.010101	0.00263842	STX7, STX1A
GO:0046688	response to copper ion	BP	6	2	0.010101	0.00263842	PRNP, IL1A
GO:0050766	positive regulation of phagocytosis	BP	7	2	0.010101	0.00263842	CALR, ITGAV
GO:0030125	clathrin vesicle coat	CC	6	2	0.010101	0.00263842	NECAP2, CLTC
GO:0022409	positive regulation of cell-cell adhesion	BP	5	2	0.010101	0.00263842	IL1B, TNF
GO:0002822	regulation of adaptive immune response based on somatic recombination of immune receptors built from immunoglobulin superfamily domains	BP	6	4	0.020202	0.00269064	IL1B, TNF, CD40, TNFAIP3
GO:0048475	coated membrane	CC	4	4	0.020202	0.00269064	NECAP2, AP1S2, SEC24A, CLTC
GO:0030117	membrane coat	CC	4	4	0.020202	0.00269064	NECAP2, AP1S2, SEC24A, CLTC
GO:0000280	nuclear division	BP	7	11	0.0555556	0.00279311	IL1B, RB1, TNF, IL1A, CENPK, MIS12, CAV2, TERF1, CLTC, MAD2L1, TGFA
GO:0007067	mitosis	BP	6	11	0.0555556	0.00279311	IL1B, RB1, TNF, IL1A, CENPK, MIS12, CAV2, TERF1, CLTC, MAD2L1, TGFA
GO:0035272	exocrine system development	BP	5	3	0.0151515	0.00282394	XBP1, TNF, IL6
GO:0001952	regulation of cell-matrix adhesion	BP	6	3	0.0151515	0.00282394	MACF1, PLAU, SDC4
GO:0045598	regulation of fat cell differentiation	BP	6	3	0.0151515	0.00282394	SIRT1, TNF, IL6
GO:0071260	cellular response to mechanical stimulus	BP	5	3	0.0151515	0.00282394	IL1B, CD40, TNFRSF10B
GO:0035306	positive regulation of dephosphorylation	BP	7	1	0.00505051	0.00286009	PPP2R4
GO:0042382	paraspeckles	CC	11	1	0.00505051	0.00286009	NUDT21
GO:0000239	pachytene	BP	9	1	0.00505051	0.00286009	TRIP13
GO:0042532	negative regulation of tyrosine phosphorylation of STAT protein	BP	8	1	0.00505051	0.00286009	CAV1
GO:0034122	negative regulation of toll-like receptor signaling pathway	BP	8	1	0.00505051	0.00286009	TNFAIP3
GO:0034143	regulation of toll-like receptor 4 signaling pathway	BP	9	1	0.00505051	0.00286009	TNFAIP3
GO:0044252	negative regulation of multicellular organismal metabolic process	BP	4	1	0.00505051	0.00286009	IL6
GO:0002540	leukotriene production involved in inflammatory response	BP	8	1	0.00505051	0.00286009	MGST2
GO:0002538	arachidonic acid metabolite production involved in inflammatory response	BP	7	1	0.00505051	0.00286009	MGST2
GO:0002925	positive regulation of humoral immune response mediated by circulating immunoglobulin	BP	6	1	0.00505051	0.00286009	TNF
GO:0045188	regulation of circadian sleep/wake cycle, non-REM sleep	BP	9	1	0.00505051	0.00286009	IL6
GO:0045410	positive regulation of interleukin-6 biosynthetic process	BP	7	1	0.00505051	0.00286009	IL1B
GO:0045743	positive regulation of fibroblast growth factor receptor signaling pathway	BP	8	1	0.00505051	0.00286009	FGFBP1
GO:0045713	low-density lipoprotein particle receptor biosynthetic process	BP	7	1	0.00505051	0.00286009	ITGAV
GO:0045651	positive regulation of macrophage differentiation	BP	9	1	0.00505051	0.00286009	RB1
GO:0042748	circadian sleep/wake cycle, non-REM sleep	BP	8	1	0.00505051	0.00286009	IL6
GO:0043353	enucleate erythrocyte differentiation	BP	8	1	0.00505051	0.00286009	RB1
GO:0048304	positive regulation of isotype switching to IgG isotypes	BP	6	1	0.00505051	0.00286009	CD40
GO:0050291	sphingosine N-acyltransferase activity	MF	8	1	0.00505051	0.00286009	LASS6
GO:0048500	signal recognition particle	CC	4	1	0.00505051	0.00286009	SRP9
GO:0005138	interleukin-6 receptor binding	MF	6	1	0.00505051	0.00286009	IL6
GO:0046325	negative regulation of glucose import	BP	11	1	0.00505051	0.00286009	TNF
GO:0005786	signal recognition particle, endoplasmic reticulum targeting	CC	5	1	0.00505051	0.00286009	SRP9
GO:0046085	adenosine metabolic process	BP	10	1	0.00505051	0.00286009	NT5E
GO:0005719	nuclear euchromatin	CC	9	1	0.00505051	0.00286009	SIRT1
GO:0005658	alpha DNA polymerase:primase complex	CC	4	1	0.00505051	0.00286009	MCM3
GO:0046827	positive regulation of protein export from nucleus	BP	8	1	0.00505051	0.00286009	IL1B
GO:0006102	isocitrate metabolic process	BP	7	1	0.00505051	0.00286009	IDH1
GO:0051797	regulation of hair follicle development	BP	7	1	0.00505051	0.00286009	TNF
GO:0006642	triglyceride mobilization	BP	9	1	0.00505051	0.00286009	SIRT1
GO:0006614	SRP-dependent cotranslational protein targeting to membrane	BP	9	1	0.00505051	0.00286009	SRP9
GO:0006590	thyroid hormone generation	BP	10	1	0.00505051	0.00286009	MED1
GO:0051532	regulation of NFAT protein import into nucleus	BP	10	1	0.00505051	0.00286009	TNF
GO:0008187	poly-pyrimidine tract binding	MF	6	1	0.00505051	0.00286009	PABPC4
GO:0050998	nitric-oxide synthase binding	MF	5	1	0.00505051	0.00286009	CAV1
GO:0050748	negative regulation of lipoprotein metabolic process	BP	6	1	0.00505051	0.00286009	ITGAV
GO:0051382	kinetochore assembly	BP	8	1	0.00505051	0.00286009	MIS12
GO:0008312	7S RNA binding	MF	5	1	0.00505051	0.00286009	SRP9
GO:0009129	pyrimidine nucleoside monophosphate metabolic process	BP	10	1	0.00505051	0.00286009	CMPK1
GO:0061298	retina vasculature development in camera-type eye	BP	6	1	0.00505051	0.00286009	CYP1B1
GO:0070423	nucleotide-binding oligomerization domain containing signaling pathway	BP	7	1	0.00505051	0.00286009	TNFAIP3
GO:0070431	nucleotide-binding oligomerization domain containing 2 signaling pathway	BP	8	1	0.00505051	0.00286009	TNFAIP3
GO:0014050	negative regulation of glutamate secretion	BP	8	1	0.00505051	0.00286009	IL1B
GO:0060745	mammary gland branching involved in pregnancy	BP	5	1	0.00505051	0.00286009	MED1
GO:0060969	negative regulation of gene silencing	BP	4	1	0.00505051	0.00286009	HMGA1
GO:0010713	negative regulation of collagen metabolic process	BP	5	1	0.00505051	0.00286009	IL6
GO:0010871	negative regulation of receptor biosynthetic process	BP	6	1	0.00505051	0.00286009	ITGAV
GO:0071354	cellular response to interleukin-6	BP	7	1	0.00505051	0.00286009	IL6
GO:0071731	response to nitric oxide	BP	5	1	0.00505051	0.00286009	IL1R1
GO:0032025	response to cobalt ion	BP	6	1	0.00505051	0.00286009	ATF1
GO:0033145	positive regulation of steroid hormone receptor signaling pathway	BP	5	1	0.00505051	0.00286009	NCOA3
GO:0033160	positive regulation of protein import into nucleus, translocation	BP	9	1	0.00505051	0.00286009	IL6
GO:0033127	regulation of histone phosphorylation	BP	8	1	0.00505051	0.00286009	IL1B
GO:0032878	regulation of establishment or maintenance of cell polarity	BP	4	1	0.00505051	0.00286009	RAP1B
GO:0032515	negative regulation of phosphoprotein phosphatase activity	BP	10	1	0.00505051	0.00286009	PPP2R4
GO:0051329	interphase of mitotic cell cycle	BP	5	11	0.0555556	0.00286189	RB1, CUL5, MCM3, MCM10, PSMD1, PSMD6, GINS4, RRM2, PSMC2, RPA3, TERF1
GO:0042346	positive regulation of NF-kappaB import into nucleus	BP	11	2	0.010101	0.00304646	IL1B, TNF
GO:0005546	phosphatidylinositol-4,5-bisphosphate binding	MF	6	2	0.010101	0.00304646	SYTL2, PFN2
GO:0060135	maternal process involved in female pregnancy	BP	5	2	0.010101	0.00304646	PPAT, MED1
GO:0051208	sequestering of calcium ion	BP	11	2	0.010101	0.00304646	FGF2, CALR
GO:0060445	branching involved in salivary gland morphogenesis	BP	8	2	0.010101	0.00304646	TNF, IL6
GO:0030331	estrogen receptor binding	MF	8	2	0.010101	0.00304646	NCOA3, MED1
GO:0031418	L-ascorbic acid binding	MF	4	2	0.010101	0.00304646	PLOD1, PLOD2
GO:0032890	regulation of organic acid transport	BP	6	2	0.010101	0.00304646	IL1B, TNF
GO:0032845	negative regulation of homeostatic process	BP	6	2	0.010101	0.00304646	TNFAIP3, TERF1
GO:0031589	cell-substrate adhesion	BP	4	7	0.0353535	0.00304879	ITGAV, SPP1, LAMB1, MACF1, PLAU, SDC4, ADAM9
GO:0031124	mRNA 3'-end processing	BP	7	4	0.020202	0.0030542	NUDT21, CDC40, CNOT6, NCBP1
GO:0043154	negative regulation of caspase activity	BP	8	3	0.0151515	0.00307974	IL6, TNFAIP3, HBXIP
GO:0006369	termination of RNA polymerase II transcription	BP	8	3	0.0151515	0.00307974	NUDT21, CDC40, NCBP1
GO:0007044	cell-substrate junction assembly	BP	5	3	0.0151515	0.00307974	LAMA3, MACF1, SDC4
GO:0070304	positive regulation of stress-activated protein kinase signaling cascade	BP	7	3	0.0151515	0.00307974	IL1B, TNF, IL1A
GO:0052547	regulation of peptidase activity	BP	6	8	0.040404	0.00315591	MAP3K5, TNF, CAV1, IL6, TNFRSF10B, TNFAIP3, TERF1, HBXIP
GO:0046660	female sex differentiation	BP	4	5	0.0252525	0.00319678	NCOA3, SIRT1, IDH1, CHD7, MED1
GO:0002819	regulation of adaptive immune response	BP	5	4	0.020202	0.0032487	IL1B, TNF, CD40, TNFAIP3
GO:0051352	negative regulation of ligase activity	BP	6	4	0.020202	0.0032487	PSMD1, PSMD6, PSMC2, MAD2L1
GO:0051444	negative regulation of ubiquitin-protein ligase activity	BP	10	4	0.020202	0.0032487	PSMD1, PSMD6, PSMC2, MAD2L1
GO:0017038	protein import	BP	5	8	0.040404	0.00325598	IL1B, FGF2, SIRT1, TNF, FLNA, IL6, FZD1, KPNA3
GO:0043066	negative regulation of apoptosis	BP	6	14	0.0707071	0.00325894	IRAK1, IL1B, SIRT1, TNF, CAV1, ITGAV, PRNP, RB1CC1, IL6, IL1A, TNFAIP3, MAD2L1, HBXIP, TGFA
GO:0010551	regulation of gene-specific transcription from RNA polymerase II promoter	BP	9	12	0.0606061	0.00329152	IL1B, RB1, FGF2, SIRT1, SMARCB1, CAV1, GABPB1, FZD1, CREB1, RRM2, MED1, NFE2L2
GO:0043648	dicarboxylic acid metabolic process	BP	7	3	0.0151515	0.00335091	QPRT, IDH1, SUCLA2
GO:0006213	pyrimidine nucleoside metabolic process	BP	8	3	0.0151515	0.00335091	NT5E, CMPK1, DCK
GO:0008287	protein serine/threonine phosphatase complex	CC	4	3	0.0151515	0.00335091	PPP1CB, PPP1CA, PPP2R4
GO:0030071	regulation of mitotic metaphase/anaphase transition	BP	8	3	0.0151515	0.00335091	RB1, TERF1, MAD2L1
GO:0032569	gene-specific transcription from RNA polymerase II promoter	BP	8	12	0.0606061	0.00343914	IL1B, RB1, FGF2, SIRT1, SMARCB1, CAV1, GABPB1, FZD1, CREB1, RRM2, MED1, NFE2L2
GO:0051592	response to calcium ion	BP	6	4	0.020202	0.00345196	FOS, CAV1, IL6, ADAM9
GO:0010810	regulation of cell-substrate adhesion	BP	5	4	0.020202	0.00345196	SPP1, MACF1, PLAU, SDC4
GO:0035116	embryonic hindlimb morphogenesis	BP	7	2	0.010101	0.00349119	CHD7, MED1
GO:0002437	inflammatory response to antigenic stimulus	BP	6	2	0.010101	0.00349119	IL1B, TNF
GO:0042730	fibrinolysis	BP	7	2	0.010101	0.00349119	PLAU, PLAUR
GO:0043596	nuclear replication fork	CC	8	2	0.010101	0.00349119	MCM3, RPA3
GO:0019433	triglyceride catabolic process	BP	9	2	0.010101	0.00349119	PPP1CB, PPP1CA
GO:0031201	SNARE complex	CC	4	2	0.010101	0.00349119	STX7, STX1A
GO:0000087	M phase of mitotic cell cycle	BP	5	11	0.0555556	0.00354506	IL1B, RB1, TNF, IL1A, CENPK, MIS12, CAV2, TERF1, CLTC, MAD2L1, TGFA
GO:0051325	interphase	BP	6	11	0.0555556	0.00354506	RB1, CUL5, MCM3, MCM10, PSMD1, PSMD6, GINS4, RRM2, PSMC2, RPA3, TERF1
GO:0051348	negative regulation of transferase activity	BP	6	6	0.030303	0.00355057	IL1B, RB1, CAV1, IL6, TNFAIP3, TERF1
GO:0043069	negative regulation of programmed cell death	BP	5	14	0.0707071	0.00359031	IRAK1, IL1B, SIRT1, TNF, CAV1, ITGAV, PRNP, RB1CC1, IL6, IL1A, TNFAIP3, MAD2L1, HBXIP, TGFA
GO:0030163	protein catabolic process	BP	5	13	0.0656566	0.00362723	IL1B, CUL5, TCEB1, TNF, BIRC2, FLNA, PSMD1, PSMD6, COMMD1, PSMC2, TNFAIP3, MAD2L1, ADAM9
GO:0008202	steroid metabolic process	BP	5	9	0.0454545	0.00364275	FGF2, TNF, CYP1B1, HSD17B7, AKR1C4, IL1A, ACOX2, MED1, ABCC3
GO:0016050	vesicle organization	BP	6	4	0.020202	0.0036642	CAV1, USO1, CAV2, SEC24A
GO:0051789	response to protein stimulus	BP	5	6	0.030303	0.00369393	FOS, IL6, HSPA8, CTSB, ID1, NFE2L2
GO:0033365	protein localization to organelle	BP	6	10	0.0505051	0.00374413	IL1B, RB1, FGF2, SIRT1, SRP9, TNF, FLNA, IL6, FZD1, KPNA3
GO:0043408	regulation of MAPKKK cascade	BP	7	8	0.040404	0.00379451	IL1B, FGF2, MAP3K5, TNF, CAV1, IL6, IL1A, ID1
GO:0048285	organelle fission	BP	6	11	0.0555556	0.00380007	IL1B, RB1, TNF, IL1A, CENPK, MIS12, CAV2, TERF1, CLTC, MAD2L1, TGFA
GO:0015980	energy derivation by oxidation of organic compounds	BP	5	10	0.0505051	0.00383849	SPCS3, PPP1CB, PPP1CA, PRKAR1A, IQGAP1, RAP1B, IDH1, MARCKS, STX1A, SUCLA2
GO:0030162	regulation of proteolysis	BP	6	6	0.030303	0.00384165	IL1B, TNF, PLAUR, COMMD1, MAD2L1, ADAM9
GO:0009898	internal side of plasma membrane	CC	6	4	0.020202	0.00388565	BIRC2, CD40, CAV2, MSN
GO:0042493	response to drug	BP	4	10	0.0505051	0.00393474	IL1B, FOS, TNF, CAV1, CALR, IL6, FZD1, CREB1, TERF1, TGFA
GO:0000186	activation of MAPKK activity	BP	7	3	0.0151515	0.00394111	FGF2, MAP3K5, ADAM9
GO:0045767	regulation of anti-apoptosis	BP	8	3	0.0151515	0.00394111	SIRT1, CAV1, IL6
GO:0050707	regulation of cytokine secretion	BP	5	3	0.0151515	0.00394111	TNF, IL6, IL1A
GO:0030510	regulation of BMP signaling pathway	BP	8	3	0.0151515	0.00394111	HTRA1, CAV1, FZD1
GO:0035414	negative regulation of catenin import into nucleus	BP	9	1	0.00505051	0.00396704	FZD1
GO:0042043	neurexin binding	MF	4	1	0.00505051	0.00396704	SYTL2
GO:0000185	activation of MAPKKK activity	BP	7	1	0.00505051	0.00396704	TNF
GO:0000791	euchromatin	CC	8	1	0.00505051	0.00396704	SIRT1
GO:0001848	complement binding	MF	4	1	0.00505051	0.00396704	CALR
GO:0001931	uropod	CC	4	1	0.00505051	0.00396704	MSN
GO:0002251	organ or tissue specific immune response	BP	4	1	0.00505051	0.00396704	IL6
GO:0045019	negative regulation of nitric oxide biosynthetic process	BP	7	1	0.00505051	0.00396704	CAV1
GO:0002923	regulation of humoral immune response mediated by circulating immunoglobulin	BP	6	1	0.00505051	0.00396704	TNF
GO:0042634	regulation of hair cycle	BP	5	1	0.00505051	0.00396704	TNF
GO:0043518	negative regulation of DNA damage response, signal transduction by p53 class mediator	BP	5	1	0.00505051	0.00396704	SIRT1
GO:0043539	protein serine/threonine kinase activator activity	MF	6	1	0.00505051	0.00396704	STK3
GO:0046033	AMP metabolic process	BP	12	1	0.00505051	0.00396704	NT5E
GO:0005677	chromatin silencing complex	CC	5	1	0.00505051	0.00396704	SIRT1
GO:0005662	DNA replication factor A complex	CC	4	1	0.00505051	0.00396704	RPA3
GO:0006337	nucleosome disassembly	BP	9	1	0.00505051	0.00396704	HMGA1
GO:0046668	regulation of retinal cell programmed cell death	BP	6	1	0.00505051	0.00396704	FGF2
GO:0006448	regulation of translational elongation	BP	7	1	0.00505051	0.00396704	SRP9
GO:0051894	positive regulation of focal adhesion assembly	BP	8	1	0.00505051	0.00396704	SDC4
GO:0051974	negative regulation of telomerase activity	BP	7	1	0.00505051	0.00396704	TERF1
GO:0051531	NFAT protein import into nucleus	BP	9	1	0.00505051	0.00396704	TNF
GO:0060055	angiogenesis involved in wound healing	BP	6	1	0.00505051	0.00396704	TNFAIP3
GO:0051290	protein heterotetramerization	BP	9	1	0.00505051	0.00396704	RRM2
GO:0051383	kinetochore organization	BP	7	1	0.00505051	0.00396704	MIS12
GO:0051024	positive regulation of immunoglobulin secretion	BP	6	1	0.00505051	0.00396704	IL6
GO:0071168	protein localization to chromatin	BP	8	1	0.00505051	0.00396704	RB1
GO:0009404	toxin metabolic process	BP	4	1	0.00505051	0.00396704	CYP1B1
GO:0010923	negative regulation of phosphatase activity	BP	9	1	0.00505051	0.00396704	PPP2R4
GO:0010922	positive regulation of phosphatase activity	BP	9	1	0.00505051	0.00396704	PPP2R4
GO:0010939	regulation of necrotic cell death	BP	5	1	0.00505051	0.00396704	TNF
GO:0060426	lung vasculature development	BP	6	1	0.00505051	0.00396704	ID1
GO:0090322	regulation of superoxide metabolic process	BP	6	1	0.00505051	0.00396704	NFE2L2
GO:0016255	attachment of GPI anchor to protein	BP	6	1	0.00505051	0.00396704	PLAUR
GO:0032305	positive regulation of icosanoid secretion	BP	7	1	0.00505051	0.00396704	IL1B
GO:0032306	regulation of prostaglandin secretion	BP	7	1	0.00505051	0.00396704	IL1B
GO:0032303	regulation of icosanoid secretion	BP	6	1	0.00505051	0.00396704	IL1B
GO:0032310	prostaglandin secretion	BP	9	1	0.00505051	0.00396704	IL1B
GO:0032308	positive regulation of prostaglandin secretion	BP	8	1	0.00505051	0.00396704	IL1B
GO:0032210	regulation of telomere maintenance via telomerase	BP	8	1	0.00505051	0.00396704	TERF1
GO:0031994	insulin-like growth factor I binding	MF	6	1	0.00505051	0.00396704	ITGAV
GO:0031498	chromatin disassembly	BP	9	1	0.00505051	0.00396704	HMGA1
GO:0032986	protein-DNA complex disassembly	BP	7	1	0.00505051	0.00396704	HMGA1
GO:0032691	negative regulation of interleukin-1 beta production	BP	6	1	0.00505051	0.00396704	TNFAIP3
GO:0040018	positive regulation of multicellular organism growth	BP	4	2	0.010101	0.00397358	CHD7, CREB1
GO:0033628	regulation of cell adhesion mediated by integrin	BP	5	2	0.010101	0.00397358	PLAU, ADAM9
GO:0044269	glycerol ether catabolic process	BP	6	2	0.010101	0.00397358	PPP1CB, PPP1CA
GO:0046461	neutral lipid catabolic process	BP	7	2	0.010101	0.00397358	PPP1CB, PPP1CA
GO:0046464	acylglycerol catabolic process	BP	8	2	0.010101	0.00397358	PPP1CB, PPP1CA
GO:0006699	bile acid biosynthetic process	BP	7	2	0.010101	0.00397358	AKR1C4, ACOX2
GO:0007212	dopamine receptor signaling pathway	BP	6	2	0.010101	0.00397358	FLNA, CAV2
GO:0008209	androgen metabolic process	BP	6	2	0.010101	0.00397358	AKR1C4, MED1
GO:0050709	negative regulation of protein secretion	BP	6	2	0.010101	0.00397358	TNF, IL6
GO:0045088	regulation of innate immune response	BP	6	7	0.0353535	0.00401935	IRAK2, IRAK1, FOS, ATF1, CREB1, TNFAIP3, MAPK9
GO:0006605	protein targeting	BP	6	10	0.0505051	0.00403291	IL1B, FGF2, SIRT1, SRP9, TNF, FLNA, CALR, IL6, FZD1, KPNA3
GO:0046943	carboxylic acid transmembrane transporter activity	MF	6	5	0.0252525	0.00405013	SLCO4A1, AKR1C4, SLC7A11, SLC38A2, ABCC3
GO:0051427	hormone receptor binding	MF	5	5	0.0252525	0.00405013	RB1, NCOA3, CALR, HMGA1, MED1
GO:0001819	positive regulation of cytokine production	BP	4	6	0.030303	0.00415053	IL1B, TNF, IL6, IL1A, CD40, CREB1
GO:0042542	response to hydrogen peroxide	BP	6	4	0.020202	0.00435703	SIRT1, MAP3K5, IL6, ADAM9
GO:0005342	organic acid transmembrane transporter activity	MF	5	5	0.0252525	0.00443482	SLCO4A1, AKR1C4, SLC7A11, SLC38A2, ABCC3
GO:0031396	regulation of protein ubiquitination	BP	9	6	0.030303	0.00447788	PSMD1, PSMD6, COMMD1, PSMC2, TNFAIP3, MAD2L1
GO:0006099	tricarboxylic acid cycle	BP	8	2	0.010101	0.00449457	IDH1, SUCLA2
GO:0009126	purine nucleoside monophosphate metabolic process	BP	10	2	0.010101	0.00449457	NT5E, PPAT
GO:0070330	aromatase activity	MF	6	2	0.010101	0.00449457	CYP4B1, CYP1B1
GO:0009167	purine ribonucleoside monophosphate metabolic process	BP	11	2	0.010101	0.00449457	NT5E, PPAT
GO:0015074	DNA integration	BP	6	2	0.010101	0.00449457	SMARCB1, HMGA1
GO:0090329	regulation of DNA-dependent DNA replication	BP	8	2	0.010101	0.00449457	WRNIP1, TERF1
GO:0032201	telomere maintenance via semi-conservative replication	BP	8	2	0.010101	0.00449457	RPA3, TERF1
GO:0046942	carboxylic acid transport	BP	6	7	0.0353535	0.00458637	IL1B, TNF, SLCO4A1, AKR1C4, SLC7A11, SLC38A2, ABCC3
GO:0061180	mammary gland epithelium development	BP	8	3	0.0151515	0.00459795	FGF2, NCOA3, MED1
GO:0016763	transferase activity, transferring pentosyl groups	MF	5	3	0.0151515	0.00459795	SIRT1, QPRT, PPAT
GO:0071779	G1/S transition checkpoint	BP	7	4	0.020202	0.0046074	RB1, PSMD1, PSMD6, PSMC2
GO:0031575	mitotic cell cycle G1/S transition checkpoint	BP	6	4	0.020202	0.0046074	RB1, PSMD1, PSMD6, PSMC2
GO:0043235	receptor complex	CC	4	6	0.030303	0.00464869	IRAK1, SRP9, BIRC2, ITGAV, IL6, CD40
GO:0030855	epithelial cell differentiation	BP	5	8	0.040404	0.00466319	FGF2, XBP1, CAV1, F11R, FZD1, IL1A, ID1, ADAM9
GO:0009306	protein secretion	BP	5	5	0.0252525	0.00484582	TNF, IL6, IL1A, CD40, ADAM9
GO:0019898	extrinsic to membrane	CC	5	5	0.0252525	0.00484582	SYTL2, PRNP, PLAUR, CAV2, MSN
GO:0051439	regulation of ubiquitin-protein ligase activity involved in mitotic cell cycle	BP	5	4	0.020202	0.00486784	PSMD1, PSMD6, PSMC2, MAD2L1
GO:0015849	organic acid transport	BP	5	7	0.0353535	0.004892	IL1B, TNF, SLCO4A1, AKR1C4, SLC7A11, SLC38A2, ABCC3
GO:0007569	cell aging	BP	4	3	0.0151515	0.00495239	SIRT1, CALR, TERF1
GO:0051287	NAD binding	MF	4	3	0.0151515	0.00495239	SIRT1, UGDH, IDH1
GO:0033764	steroid dehydrogenase activity, acting on the CH-OH group of donors, NAD or NADP as acceptor	MF	5	2	0.010101	0.00505502	HSD17B7, AKR1C4
GO:0045682	regulation of epidermis development	BP	6	2	0.010101	0.00505502	TNF, MAFF
GO:0046356	acetyl-CoA catabolic process	BP	7	2	0.010101	0.00505502	IDH1, SUCLA2
GO:0006904	vesicle docking involved in exocytosis	BP	6	2	0.010101	0.00505502	SYTL2, STX1A
GO:0060603	mammary gland duct morphogenesis	BP	6	2	0.010101	0.00505502	NCOA3, MED1
GO:0032570	response to progesterone stimulus	BP	6	2	0.010101	0.00505502	FOS, CAV1
GO:0006919	activation of caspase activity	BP	6	4	0.020202	0.00513856	MAP3K5, TNF, TNFRSF10B, TERF1
GO:0007292	female gamete generation	BP	5	4	0.020202	0.00513856	IL1B, IL1R1, SIRT1, TRIP13
GO:0000339	RNA cap binding	MF	5	1	0.00505051	0.00524045	NCBP1
GO:0001741	XY body	CC	8	1	0.00505051	0.00524045	SMARCB1
GO:0001886	endothelial cell morphogenesis	BP	8	1	0.00505051	0.00524045	ID1
GO:0002634	regulation of germinal center formation	BP	7	1	0.00505051	0.00524045	TNFAIP3
GO:0045047	protein targeting to ER	BP	7	1	0.00505051	0.00524045	SRP9
GO:0002676	regulation of chronic inflammatory response	BP	7	1	0.00505051	0.00524045	TNF
GO:0045628	regulation of T-helper 2 cell differentiation	BP	6	1	0.00505051	0.00524045	IL6
GO:0042921	glucocorticoid receptor signaling pathway	BP	7	1	0.00505051	0.00524045	CALR
GO:0004176	ATP-dependent peptidase activity	MF	10	1	0.00505051	0.00524045	NSF
GO:0048302	regulation of isotype switching to IgG isotypes	BP	9	1	0.00505051	0.00524045	CD40
GO:0048387	negative regulation of retinoic acid receptor signaling pathway	BP	5	1	0.00505051	0.00524045	CALR
GO:0005890	sodium:potassium-exchanging ATPase complex	CC	8	1	0.00505051	0.00524045	ATP1B1
GO:0045779	negative regulation of bone resorption	BP	7	1	0.00505051	0.00524045	TNFAIP3
GO:0046666	retinal cell programmed cell death	BP	6	1	0.00505051	0.00524045	FGF2
GO:0046426	negative regulation of JAK-STAT cascade	BP	7	1	0.00505051	0.00524045	CAV1
GO:0046487	glyoxylate metabolic process	BP	5	1	0.00505051	0.00524045	IDH1
GO:0051955	regulation of amino acid transport	BP	7	1	0.00505051	0.00524045	TNF
GO:0007199	G-protein signaling, coupled to cGMP nucleotide second messenger	BP	7	1	0.00505051	0.00524045	FZD1
GO:0007064	mitotic sister chromatid cohesion	BP	6	1	0.00505051	0.00524045	RB1
GO:0060123	regulation of growth hormone secretion	BP	8	1	0.00505051	0.00524045	CHD7
GO:0050901	leukocyte tethering or rolling	BP	6	1	0.00505051	0.00524045	TNF
GO:0050780	dopamine receptor binding	MF	6	1	0.00505051	0.00524045	CAV2
GO:0050746	regulation of lipoprotein metabolic process	BP	5	1	0.00505051	0.00524045	ITGAV
GO:0051095	regulation of helicase activity	BP	6	1	0.00505051	0.00524045	SIRT1
GO:0008253	5'-nucleotidase activity	MF	8	1	0.00505051	0.00524045	NT5E
GO:0070670	response to interleukin-4	BP	6	1	0.00505051	0.00524045	CTSB
GO:0008889	glycerophosphodiester phosphodiesterase activity	MF	7	1	0.00505051	0.00524045	GDE1
GO:0061202	clathrin sculpted gamma-aminobutyric acid transport vesicle membrane	CC	9	1	0.00505051	0.00524045	HSPA8
GO:0061200	clathrin sculpted gamma-aminobutyric acid transport vesicle	CC	9	1	0.00505051	0.00524045	HSPA8
GO:2000193	positive regulation of fatty acid transport	BP	7	1	0.00505051	0.00524045	IL1B
GO:0015732	prostaglandin transport	BP	8	1	0.00505051	0.00524045	IL1B
GO:0072599	establishment of protein localization in endoplasmic reticulum	BP	8	1	0.00505051	0.00524045	SRP9
GO:0019047	provirus integration	BP	7	1	0.00505051	0.00524045	HMGA1
GO:0016944	RNA polymerase II transcription elongation factor activity	MF	4	1	0.00505051	0.00524045	ELL2
GO:0030069	lysogeny	BP	4	1	0.00505051	0.00524045	HMGA1
GO:0030127	COPII vesicle coat	CC	9	1	0.00505051	0.00524045	SEC24A
GO:0031017	exocrine pancreas development	BP	7	1	0.00505051	0.00524045	XBP1
GO:0032069	regulation of nuclease activity	BP	6	1	0.00505051	0.00524045	SIRT1
GO:0031958	corticosteroid receptor signaling pathway	BP	6	1	0.00505051	0.00524045	CALR
GO:0031527	filopodium membrane	CC	5	1	0.00505051	0.00524045	MSN
GO:0033137	negative regulation of peptidyl-serine phosphorylation	BP	9	1	0.00505051	0.00524045	CAV1
GO:0032891	negative regulation of organic acid transport	BP	6	1	0.00505051	0.00524045	TNF
GO:0032700	negative regulation of interleukin-17 production	BP	5	1	0.00505051	0.00524045	PRNP
GO:0032692	negative regulation of interleukin-1 production	BP	5	1	0.00505051	0.00524045	TNFAIP3
GO:0032495	response to muramyl dipeptide	BP	6	1	0.00505051	0.00524045	TNFAIP3
GO:0051707	response to other organism	BP	4	13	0.0656566	0.00526511	IRAK2, IRAK1, IL1B, FOS, IL8, CXCL2, CCL20, TNF, IL6, IL1A, AP1S2, TNFAIP3, HBXIP
GO:0032649	regulation of interferon-gamma production	BP	5	3	0.0151515	0.00532472	IL1B, TNF, PRNP
GO:0032844	regulation of homeostatic process	BP	5	6	0.030303	0.00538155	IL1B, FGF2, TNF, CAV1, TNFAIP3, TERF1
GO:0005520	insulin-like growth factor binding	MF	5	2	0.010101	0.00565574	HTRA1, ITGAV
GO:0050764	regulation of phagocytosis	BP	7	2	0.010101	0.00565574	CALR, ITGAV
GO:0010743	regulation of macrophage derived foam cell differentiation	BP	7	2	0.010101	0.00565574	ITGAV, MAPK9
GO:0016712	oxidoreductase activity, acting on paired donors, with incorporation or reduction of molecular oxygen, reduced flavin or flavoprotein as one donor, and incorporation of one atom of oxygen	MF	5	2	0.010101	0.00565574	CYP4B1, CYP1B1
GO:0019059	initiation of viral infection	BP	5	2	0.010101	0.00565574	ITGAV, HMGA1
GO:0019003	GDP binding	MF	7	2	0.010101	0.00565574	RAP1B, RAB2A
GO:0030431	sleep	BP	4	2	0.010101	0.00565574	FOS, IL6
GO:0047485	protein N-terminus binding	MF	4	4	0.020202	0.00571172	NCOA3, GLRX, BIRC2, STX1A
GO:0030509	BMP signaling pathway	BP	7	4	0.020202	0.00571172	HTRA1, CAV1, FZD1, ID1
GO:0006304	DNA modification	BP	6	3	0.0151515	0.00571532	FOS, CTCF, EXOSC3
GO:0007091	mitotic metaphase/anaphase transition	BP	7	3	0.0151515	0.00571532	RB1, TERF1, MAD2L1
GO:0050434	positive regulation of viral transcription	BP	7	3	0.0151515	0.00571532	TCEB1, NCBP1, TH1L
GO:0034622	cellular macromolecular complex assembly	BP	6	13	0.0656566	0.00589155	RB1, SNRPD1, FLNA, CAV1, CALR, ATF1, NCBP1, CENPK, MIS12, SF3A1, RPA3, TERF1, PHAX
GO:0031123	RNA 3'-end processing	BP	6	4	0.020202	0.00601458	NUDT21, CDC40, CNOT6, NCBP1
GO:0005793	ER-Golgi intermediate compartment	CC	7	3	0.0151515	0.00612459	ANPEP, RAB2A, NUCB2
GO:0032609	interferon-gamma production	BP	4	3	0.0151515	0.00612459	IL1B, TNF, PRNP
GO:0007179	transforming growth factor beta receptor signaling pathway	BP	7	5	0.0252525	0.00624715	FOS, HTRA1, CREB1, ID1, ADAM9
GO:0030662	coated vesicle membrane	CC	7	5	0.0252525	0.00624715	NECAP2, STX1A, HSPA8, SEC24A, CLTC
GO:0012506	vesicle membrane	CC	4	9	0.0454545	0.00627393	NECAP2, PHLDA1, STX1A, ANPEP, HSPA8, AP1S2, MSN, SEC24A, CLTC
GO:0042177	negative regulation of protein catabolic process	BP	5	2	0.010101	0.00629746	FLNA, MAD2L1
GO:0002889	regulation of immunoglobulin mediated immune response	BP	8	2	0.010101	0.00629746	TNF, CD40
GO:0002712	regulation of B cell mediated immunity	BP	7	2	0.010101	0.00629746	TNF, CD40
GO:0005637	nuclear inner membrane	CC	6	2	0.010101	0.00629746	SIRT1, TOR1AIP1
GO:0006611	protein export from nucleus	BP	7	2	0.010101	0.00629746	IL1B, CALR
GO:0007062	sister chromatid cohesion	BP	4	2	0.010101	0.00629746	RB1, CTCF
GO:0009156	ribonucleoside monophosphate biosynthetic process	BP	11	2	0.010101	0.00629746	CMPK1, PPAT
GO:0009163	nucleoside biosynthetic process	BP	8	2	0.010101	0.00629746	NT5E, DCK
GO:0032729	positive regulation of interferon-gamma production	BP	5	2	0.010101	0.00629746	IL1B, TNF
GO:0034754	cellular hormone metabolic process	BP	4	4	0.020202	0.00632858	FGF2, CYP1B1, AKR1C4, MED1
GO:0006641	triglyceride metabolic process	BP	8	4	0.020202	0.00632858	SIRT1, PPP1CB, PPP1CA, CAV1
GO:0016407	acetyltransferase activity	MF	7	4	0.020202	0.00632858	NCOA3, GCAT, SAT1, ACAT2
GO:2000045	regulation of G1/S transition of mitotic cell cycle	BP	6	4	0.020202	0.00632858	RB1, PSMD1, PSMD6, PSMC2
GO:0031145	anaphase-promoting complex-dependent proteasomal ubiquitin-dependent protein catabolic process	BP	10	4	0.020202	0.00632858	PSMD1, PSMD6, PSMC2, MAD2L1
GO:0016614	oxidoreductase activity, acting on CH-OH group of donors	MF	4	5	0.0252525	0.00650661	UGDH, IDH1, HSD17B7, AKR1C4, CHDH
GO:0042990	regulation of transcription factor import into nucleus	BP	9	3	0.0151515	0.00655289	IL1B, TNF, FLNA
GO:0006521	regulation of cellular amino acid metabolic process	BP	8	3	0.0151515	0.00655289	PSMD1, PSMD6, PSMC2
GO:0002699	positive regulation of immune effector process	BP	4	4	0.020202	0.00665391	IL1B, TNF, IL6, CD40
GO:0007269	neurotransmitter secretion	BP	7	4	0.020202	0.00665391	GLS, STX1A, HSPA8, SLC38A2
GO:0035304	regulation of protein dephosphorylation	BP	7	1	0.00505051	0.00667544	PPP2R4
GO:0042362	fat-soluble vitamin biosynthetic process	BP	6	1	0.00505051	0.00667544	TNF
GO:0000145	exocyst	CC	4	1	0.00505051	0.00667544	EXOC1
GO:0000183	chromatin silencing at rDNA	BP	5	1	0.00505051	0.00667544	SIRT1
GO:0042555	MCM complex	CC	4	1	0.00505051	0.00667544	MCM3
GO:0000731	DNA synthesis involved in DNA repair	BP	7	1	0.00505051	0.00667544	WRNIP1
GO:0002087	regulation of respiratory gaseous exchange by neurological system process	BP	5	1	0.00505051	0.00667544	GLS
GO:0045064	T-helper 2 cell differentiation	BP	5	1	0.00505051	0.00667544	IL6
GO:0002863	positive regulation of inflammatory response to antigenic stimulus	BP	7	1	0.00505051	0.00667544	TNF
GO:0042832	defense response to protozoan	BP	6	1	0.00505051	0.00667544	IL6
GO:0043097	pyrimidine nucleoside salvage	BP	9	1	0.00505051	0.00667544	DCK
GO:0043395	heparan sulfate proteoglycan binding	MF	6	1	0.00505051	0.00667544	GPC4
GO:0048291	isotype switching to IgG isotypes	BP	9	1	0.00505051	0.00667544	CD40
GO:0048208	COPII vesicle coating	BP	7	1	0.00505051	0.00667544	SEC24A
GO:0048207	vesicle targeting, rough ER to cis-Golgi	BP	7	1	0.00505051	0.00667544	SEC24A
GO:0005838	proteasome regulatory particle	CC	6	1	0.00505051	0.00667544	PSMD1
GO:0045948	positive regulation of translational initiation	BP	7	1	0.00505051	0.00667544	TNF
GO:0046851	negative regulation of bone remodeling	BP	6	1	0.00505051	0.00667544	TNFAIP3
GO:0046939	nucleotide phosphorylation	BP	9	1	0.00505051	0.00667544	CMPK1
GO:0051546	keratinocyte migration	BP	6	1	0.00505051	0.00667544	ADAM9
GO:0006465	signal peptide processing	BP	7	1	0.00505051	0.00667544	SPCS3
GO:0060045	positive regulation of cardiac muscle cell proliferation	BP	4	1	0.00505051	0.00667544	FGF2
GO:0050872	white fat cell differentiation	BP	6	1	0.00505051	0.00667544	SIRT1
GO:0050860	negative regulation of T cell receptor signaling pathway	BP	8	1	0.00505051	0.00667544	PRNP
GO:0050858	negative regulation of antigen receptor-mediated signaling pathway	BP	4	1	0.00505051	0.00667544	PRNP
GO:0008139	nuclear localization sequence binding	MF	5	1	0.00505051	0.00667544	KPNA3
GO:0008655	pyrimidine-containing compound salvage	BP	8	1	0.00505051	0.00667544	DCK
GO:0009263	deoxyribonucleotide biosynthetic process	BP	10	1	0.00505051	0.00667544	RRM2
GO:0060693	regulation of branching involved in salivary gland morphogenesis	BP	9	1	0.00505051	0.00667544	TNF
GO:0016405	CoA-ligase activity	MF	5	1	0.00505051	0.00667544	SUCLA2
GO:0090114	COPII-coated vesicle budding	BP	7	1	0.00505051	0.00667544	SEC24A
GO:0090136	epithelial cell-cell adhesion	BP	5	1	0.00505051	0.00667544	CYP1B1
GO:0071305	cellular response to vitamin D	BP	9	1	0.00505051	0.00667544	FZD1
GO:0021936	regulation of cerebellar granule cell precursor proliferation	BP	12	1	0.00505051	0.00667544	FGF2
GO:0021940	positive regulation of cerebellar granule cell precursor proliferation	BP	12	1	0.00505051	0.00667544	FGF2
GO:0031233	intrinsic to external side of plasma membrane	CC	5	1	0.00505051	0.00667544	ADAM9
GO:0031000	response to caffeine	BP	7	1	0.00505051	0.00667544	IL6
GO:0032205	negative regulation of telomere maintenance	BP	7	1	0.00505051	0.00667544	TERF1
GO:0033483	gas homeostasis	BP	6	1	0.00505051	0.00667544	CAV1
GO:0032892	positive regulation of organic acid transport	BP	6	1	0.00505051	0.00667544	IL1B
GO:0032958	inositol phosphate biosynthetic process	BP	8	1	0.00505051	0.00667544	FGF2
GO:0032604	granulocyte macrophage colony-stimulating factor production	BP	4	1	0.00505051	0.00667544	IL1B
GO:0032645	regulation of granulocyte macrophage colony-stimulating factor production	BP	5	1	0.00505051	0.00667544	IL1B
GO:0008624	induction of apoptosis by extracellular signals	BP	8	5	0.0252525	0.00677383	MAP3K5, TNF, ECT2, TNFRSF10B, MAPK9
GO:0048471	perinuclear region of cytoplasm	CC	7	11	0.0555556	0.0068258	MCM3, CAV1, CALR, LAMB1, WRNIP1, MRFAP1, CAV2, CTSB, TSNAX, SEC24A, MAD2L1
GO:0035137	hindlimb morphogenesis	BP	6	2	0.010101	0.00698088	CHD7, MED1
GO:0002208	somatic diversification of immunoglobulins involved in immune response	BP	6	2	0.010101	0.00698088	EXOSC3, CD40
GO:0002204	somatic recombination of immunoglobulin genes involved in immune response	BP	7	2	0.010101	0.00698088	EXOSC3, CD40
GO:0045190	isotype switching	BP	8	2	0.010101	0.00698088	EXOSC3, CD40
GO:0002763	positive regulation of myeloid leukocyte differentiation	BP	8	2	0.010101	0.00698088	RB1, TNF
GO:0006342	chromatin silencing	BP	4	2	0.010101	0.00698088	SIRT1, HMGA1
GO:0046503	glycerolipid catabolic process	BP	7	2	0.010101	0.00698088	PPP1CB, PPP1CA
GO:0008028	monocarboxylic acid transmembrane transporter activity	MF	7	2	0.010101	0.00698088	AKR1C4, ABCC3
GO:0051353	positive regulation of oxidoreductase activity	BP	6	2	0.010101	0.00698088	IL1B, TNF
GO:0009409	response to cold	BP	4	2	0.010101	0.00698088	FOS, IL6
GO:0002700	regulation of production of molecular mediator of immune response	BP	4	3	0.0151515	0.0070006	TNF, IL6, CD40
GO:0042991	transcription factor import into nucleus	BP	8	3	0.0151515	0.0070006	IL1B, TNF, FLNA
GO:0048660	regulation of smooth muscle cell proliferation	BP	4	3	0.0151515	0.0070006	TNF, IL6, TNFAIP3
GO:0017157	regulation of exocytosis	BP	6	3	0.0151515	0.0070006	FGF2, NSF, STX1A
GO:0030521	androgen receptor signaling pathway	BP	6	3	0.0151515	0.0070006	RB1, NCOA3, MED1
GO:0006091	generation of precursor metabolites and energy	BP	4	12	0.0606061	0.00702075	SPCS3, GLRX, PPP1CB, PPP1CA, PRKAR1A, IQGAP1, RAP1B, IDH1, CYBRD1, MARCKS, STX1A, SUCLA2
GO:0043410	positive regulation of MAPKKK cascade	BP	7	5	0.0252525	0.00704891	IL1B, FGF2, TNF, IL6, IL1A
GO:2000241	regulation of reproductive process	BP	4	5	0.0252525	0.00704891	TCEB1, IL8, TNF, NCBP1, TH1L
GO:0010876	lipid localization	BP	4	7	0.0353535	0.00706637	IL1B, LRP10, TNF, CAV1, ITGAV, IL6, OSBPL10
GO:0042035	regulation of cytokine biosynthetic process	BP	5	4	0.020202	0.00733942	IL1B, TNF, IL6, IL1A
GO:0002526	acute inflammatory response	BP	6	4	0.020202	0.00733942	IL1B, TNF, IL6, IL1A
GO:0030665	clathrin coated vesicle membrane	CC	8	4	0.020202	0.00733942	NECAP2, STX1A, HSPA8, CLTC
GO:0045766	positive regulation of angiogenesis	BP	6	3	0.0151515	0.00746807	IL1B, FGF2, IL1A
GO:0045862	positive regulation of proteolysis	BP	6	3	0.0151515	0.00746807	IL1B, TNF, ADAM9
GO:0050663	cytokine secretion	BP	4	3	0.0151515	0.00746807	TNF, IL6, IL1A
GO:0051341	regulation of oxidoreductase activity	BP	5	3	0.0151515	0.00746807	IL1B, TNF, CAV1
GO:0090090	negative regulation of canonical Wnt receptor signaling pathway	BP	7	3	0.0151515	0.00746807	CAV1, FZD1, STK3
GO:0009896	positive regulation of catabolic process	BP	4	4	0.020202	0.0077	IL1B, TNF, TNFAIP3, ADAM9
GO:0030518	steroid hormone receptor signaling pathway	BP	5	4	0.020202	0.0077	RB1, NCOA3, CALR, MED1
GO:0033627	cell adhesion mediated by integrin	BP	4	2	0.010101	0.00770664	PLAU, ADAM9
GO:0048041	focal adhesion assembly	BP	6	2	0.010101	0.00770664	MACF1, SDC4
GO:0048566	embryonic digestive tract development	BP	5	2	0.010101	0.00770664	IL8, TNF
GO:0046966	thyroid hormone receptor binding	MF	5	2	0.010101	0.00770664	NCOA3, MED1
GO:0007159	leukocyte cell-cell adhesion	BP	5	2	0.010101	0.00770664	TNF, MSN
GO:0009109	coenzyme catabolic process	BP	6	2	0.010101	0.00770664	IDH1, SUCLA2
GO:0010742	macrophage derived foam cell differentiation	BP	6	2	0.010101	0.00770664	ITGAV, MAPK9
GO:0016229	steroid dehydrogenase activity	MF	4	2	0.010101	0.00770664	HSD17B7, AKR1C4
GO:0090077	foam cell differentiation	BP	5	2	0.010101	0.00770664	ITGAV, MAPK9
GO:0000279	M phase	BP	6	13	0.0656566	0.0077227	IL1B, RB1, TNF, CALR, IL1A, CENPK, MIS12, CAV2, TRIP13, TERF1, CLTC, MAD2L1, TGFA
GO:0034762	regulation of transmembrane transport	BP	4	6	0.030303	0.00784449	IL1B, SIRT1, TNF, FLNA, IL6, FZD1
GO:0048659	smooth muscle cell proliferation	BP	4	3	0.0151515	0.00795566	TNF, IL6, TNFAIP3
GO:0005507	copper ion binding	MF	7	3	0.0151515	0.00795566	PRNP, IL1A, COMMD1
GO:0045807	positive regulation of endocytosis	BP	6	3	0.0151515	0.00795566	CAV1, CALR, ITGAV
GO:0043193	positive regulation of gene-specific transcription	BP	9	8	0.040404	0.00801361	IL1B, FGF2, TNF, SMARCB1, IL6, GABPB1, CREB1, NFE2L2
GO:0006354	transcription elongation, DNA-dependent	BP	7	4	0.020202	0.00807274	TCEB1, NCBP1, ELL2, TH1L
GO:0008565	protein transporter activity	MF	4	4	0.020202	0.00807274	USO1, AP1S2, TSNAX, KPNA3
GO:0009116	nucleoside metabolic process	BP	7	4	0.020202	0.00807274	NT5E, CMPK1, PPAT, DCK
GO:0022618	ribonucleoprotein complex assembly	BP	6	4	0.020202	0.00807274	SNRPD1, NCBP1, SF3A1, PHAX
GO:0006469	negative regulation of protein kinase activity	BP	10	5	0.0252525	0.0082306	IL1B, RB1, CAV1, IL6, TNFAIP3
GO:0050727	regulation of inflammatory response	BP	6	5	0.0252525	0.0082306	IL1B, NT5E, TNF, IL6, TNFAIP3
GO:0070663	regulation of leukocyte proliferation	BP	4	5	0.0252525	0.0082306	IL1B, PRNP, IL6, CD40, TNFAIP3
GO:0042119	neutrophil activation	BP	6	1	0.00505051	0.00826727	IL8
GO:0000407	pre-autophagosomal structure	CC	7	1	0.00505051	0.00826727	RB1CC1
GO:0034104	negative regulation of tissue remodeling	BP	5	1	0.00505051	0.00826727	TNFAIP3
GO:0033599	regulation of mammary gland epithelial cell proliferation	BP	5	1	0.00505051	0.00826727	MED1
GO:0033631	cell-cell adhesion mediated by integrin	BP	5	1	0.00505051	0.00826727	ADAM9
GO:0001562	response to protozoan	BP	5	1	0.00505051	0.00826727	IL6
GO:0034518	RNA cap binding complex	CC	4	1	0.00505051	0.00826727	NCBP1
GO:0044070	regulation of anion transport	BP	6	1	0.00505051	0.00826727	TNF
GO:0044065	regulation of respiratory system process	BP	5	1	0.00505051	0.00826727	GLS
GO:0045071	negative regulation of viral genome replication	BP	6	1	0.00505051	0.00826727	TNF
GO:0045624	positive regulation of T-helper cell differentiation	BP	5	1	0.00505051	0.00826727	IL6
GO:0003084	positive regulation of systemic arterial blood pressure	BP	8	1	0.00505051	0.00826727	WNK1
GO:0045741	positive regulation of epidermal growth factor receptor activity	BP	7	1	0.00505051	0.00826727	TGFA
GO:0045749	negative regulation of S phase of mitotic cell cycle	BP	8	1	0.00505051	0.00826727	RB1
GO:0043584	nose development	BP	7	1	0.00505051	0.00826727	CHD7
GO:0043551	regulation of phosphatidylinositol 3-kinase activity	BP	7	1	0.00505051	0.00826727	FGF2
GO:0043552	positive regulation of phosphatidylinositol 3-kinase activity	BP	8	1	0.00505051	0.00826727	FGF2
GO:0005391	sodium:potassium-exchanging ATPase activity	MF	11	1	0.00505051	0.00826727	ATP1B1
GO:0048385	regulation of retinoic acid receptor signaling pathway	BP	5	1	0.00505051	0.00826727	CALR
GO:0005845	mRNA cap binding complex	CC	5	1	0.00505051	0.00826727	NCBP1
GO:0005952	cAMP-dependent protein kinase complex	CC	4	1	0.00505051	0.00826727	PRKAR1A
GO:0045815	positive regulation of gene expression, epigenetic	BP	6	1	0.00505051	0.00826727	HMGA1
GO:0045830	positive regulation of isotype switching	BP	5	1	0.00505051	0.00826727	CD40
GO:0006021	inositol biosynthetic process	BP	7	1	0.00505051	0.00826727	FGF2
GO:0006105	succinate metabolic process	BP	8	1	0.00505051	0.00826727	SUCLA2
GO:0051972	regulation of telomerase activity	BP	6	1	0.00505051	0.00826727	TERF1
GO:0060068	vagina development	BP	6	1	0.00505051	0.00826727	NCOA3
GO:0006878	cellular copper ion homeostasis	BP	9	1	0.00505051	0.00826727	PRNP
GO:0008180	signalosome	CC	4	1	0.00505051	0.00826727	COPS7A
GO:0008143	poly(A) RNA binding	MF	6	1	0.00505051	0.00826727	PABPC4
GO:0007567	parturition	BP	4	1	0.00505051	0.00826727	MAFF
GO:0051019	mitogen-activated protein kinase binding	MF	7	1	0.00505051	0.00826727	SIRT1
GO:0008347	glial cell migration	BP	6	1	0.00505051	0.00826727	VCAN
GO:0008271	secondary active sulfate transmembrane transporter activity	MF	6	1	0.00505051	0.00826727	SLC26A2
GO:0008252	nucleotidase activity	MF	7	1	0.00505051	0.00826727	NT5E
GO:0009113	purine base biosynthetic process	BP	7	1	0.00505051	0.00826727	PPAT
GO:0009435	NAD biosynthetic process	BP	9	1	0.00505051	0.00826727	QPRT
GO:0070265	necrotic cell death	BP	4	1	0.00505051	0.00826727	TNF
GO:0016634	oxidoreductase activity, acting on the CH-CH group of donors, oxygen as acceptor	MF	5	1	0.00505051	0.00826727	ACOX2
GO:0072337	modified amino acid transport	BP	7	1	0.00505051	0.00826727	SLCO4A1
GO:0016722	oxidoreductase activity, oxidizing metal ions	MF	4	1	0.00505051	0.00826727	CYBRD1
GO:0071636	positive regulation of transforming growth factor-beta production	BP	5	1	0.00505051	0.00826727	CREB1
GO:0021984	adenohypophysis development	BP	11	1	0.00505051	0.00826727	FGF2
GO:0030857	negative regulation of epithelial cell differentiation	BP	6	1	0.00505051	0.00826727	CAV1
GO:0032435	negative regulation of proteasomal ubiquitin-dependent protein catabolic process	BP	6	1	0.00505051	0.00826727	MAD2L1
GO:0033146	regulation of estrogen receptor signaling pathway	BP	7	1	0.00505051	0.00826727	NCOA3
GO:0032799	low-density lipoprotein receptor particle metabolic process	BP	6	1	0.00505051	0.00826727	ITGAV
GO:0042108	positive regulation of cytokine biosynthetic process	BP	6	3	0.0151515	0.0084637	IL1B, TNF, IL1A
GO:0046782	regulation of viral transcription	BP	7	3	0.0151515	0.0084637	TCEB1, NCBP1, TH1L
GO:0050729	positive regulation of inflammatory response	BP	6	3	0.0151515	0.0084637	IL1B, TNF, IL6
GO:0032846	positive regulation of homeostatic process	BP	6	3	0.0151515	0.0084637	IL1B, TNF, CAV1
GO:0002381	immunoglobulin production involved in immunoglobulin mediated immune response	BP	5	2	0.010101	0.00847531	EXOSC3, CD40
GO:0042752	regulation of circadian rhythm	BP	4	2	0.010101	0.00847531	IL6, CREB1
GO:0046889	positive regulation of lipid biosynthetic process	BP	6	2	0.010101	0.00847531	TNF, IL1A
GO:0046677	response to antibiotic	BP	4	2	0.010101	0.00847531	IL6, ID1
GO:0050994	regulation of lipid catabolic process	BP	5	2	0.010101	0.00847531	IL1B, TNF
GO:0007435	salivary gland morphogenesis	BP	7	2	0.010101	0.00847531	TNF, IL6
GO:0051238	sequestering of metal ion	BP	4	2	0.010101	0.00847531	FGF2, CALR
GO:0016568	chromatin modification	BP	8	11	0.0555556	0.00850342	IL1B, RB1, RBL2, NCOA3, SIRT1, CTCF, SMARCB1, CHD7, CENPK, TERF1, SMARCC2
GO:0052548	regulation of endopeptidase activity	BP	7	7	0.0353535	0.00863366	MAP3K5, TNF, IL6, TNFRSF10B, TNFAIP3, TERF1, HBXIP
GO:0006639	acylglycerol metabolic process	BP	7	4	0.020202	0.00885547	SIRT1, PPP1CB, PPP1CA, CAV1
GO:0030100	regulation of endocytosis	BP	6	4	0.020202	0.00885547	CAV1, CALR, ITGAV, RAB5B
GO:0007160	cell-matrix adhesion	BP	5	5	0.0252525	0.00887201	ITGAV, MACF1, PLAU, SDC4, ADAM9
GO:0002697	regulation of immune effector process	BP	4	6	0.030303	0.00891945	IL1B, TNF, IL6, CD40, AP1S2, TNFAIP3
GO:0090101	negative regulation of transmembrane receptor protein serine/threonine kinase signaling pathway	BP	7	3	0.0151515	0.00899253	HTRA1, CAV1, FZD1
GO:0006520	cellular amino acid metabolic process	BP	7	11	0.0555556	0.00901282	MGST2, SLCO4A1, PSMD1, PSMD6, PLOD1, IDH1, PPAT, GLS, GCAT, PSMC2, MED1
GO:0046394	carboxylic acid biosynthetic process	BP	6	8	0.040404	0.00908375	UGDH, MGST2, PLOD1, AKR1C4, GLS, DEGS1, ACOX2, SUCLA2
GO:0016053	organic acid biosynthetic process	BP	5	8	0.040404	0.00908375	UGDH, MGST2, PLOD1, AKR1C4, GLS, DEGS1, ACOX2, SUCLA2
GO:0043280	positive regulation of caspase activity	BP	8	4	0.020202	0.00926585	MAP3K5, TNF, TNFRSF10B, TERF1
GO:0006638	neutral lipid metabolic process	BP	6	4	0.020202	0.00926585	SIRT1, PPP1CB, PPP1CA, CAV1
GO:0048284	organelle fusion	BP	6	2	0.010101	0.00928742	USO1, CAV2
GO:0048661	positive regulation of smooth muscle cell proliferation	BP	4	2	0.010101	0.00928742	TNF, IL6
GO:0005782	peroxisomal matrix	CC	8	2	0.010101	0.00928742	IDH1, ACOX2
GO:0045814	negative regulation of gene expression, epigenetic	BP	6	2	0.010101	0.00928742	SIRT1, HMGA1
GO:0006206	pyrimidine base metabolic process	BP	6	2	0.010101	0.00928742	NT5E, DCK
GO:0031907	microbody lumen	CC	7	2	0.010101	0.00928742	IDH1, ACOX2
GO:0033143	regulation of steroid hormone receptor signaling pathway	BP	5	2	0.010101	0.00928742	NCOA3, CALR
GO:0051015	actin filament binding	MF	6	3	0.0151515	0.00954248	FLNA, MARCKS, MACF1
GO:0071824	protein-DNA complex subunit organization	BP	5	5	0.0252525	0.00954849	RB1, HMGA1, CENPK, MIS12, RPA3
GO:0055123	digestive system development	BP	5	4	0.020202	0.00968916	RB1, XBP1, IL8, TNF
GO:0051438	regulation of ubiquitin-protein ligase activity	BP	10	4	0.020202	0.00968916	PSMD1, PSMD6, PSMC2, MAD2L1
GO:0000768	syncytium formation by plasma membrane fusion	BP	4	1	0.00505051	0.0100113	ADAM9
GO:0033630	positive regulation of cell adhesion mediated by integrin	BP	5	1	0.00505051	0.0100113	ADAM9
GO:0001786	phosphatidylserine binding	MF	5	1	0.00505051	0.0100113	SYTL2
GO:0001891	phagocytic cup	CC	6	1	0.00505051	0.0100113	TNF
GO:0002070	epithelial cell maturation	BP	7	1	0.00505051	0.0100113	XBP1
GO:0002922	positive regulation of humoral immune response	BP	6	1	0.00505051	0.0100113	TNF
GO:0002832	negative regulation of response to biotic stimulus	BP	5	1	0.00505051	0.0100113	TNFAIP3
GO:0045649	regulation of macrophage differentiation	BP	9	1	0.00505051	0.0100113	RB1
GO:0043001	Golgi to plasma membrane protein transport	BP	6	1	0.00505051	0.0100113	MACF1
GO:0043034	costamere	CC	7	1	0.00505051	0.0100113	SDC4
GO:0043537	negative regulation of blood vessel endothelial cell migration	BP	9	1	0.00505051	0.0100113	FGF2
GO:0005041	low-density lipoprotein receptor activity	MF	6	1	0.00505051	0.0100113	LRP10
GO:0045911	positive regulation of DNA recombination	BP	8	1	0.00505051	0.0100113	CD40
GO:0006268	DNA unwinding involved in replication	BP	8	1	0.00505051	0.0100113	HMGA1
GO:0046825	regulation of protein export from nucleus	BP	8	1	0.00505051	0.0100113	IL1B
GO:0006702	androgen biosynthetic process	BP	7	1	0.00505051	0.0100113	MED1
GO:0006596	polyamine biosynthetic process	BP	8	1	0.00505051	0.0100113	SAT1
GO:0060056	mammary gland involution	BP	4	1	0.00505051	0.0100113	CAV1
GO:0007141	male meiosis I	BP	8	1	0.00505051	0.0100113	TRIP13
GO:0050930	induction of positive chemotaxis	BP	7	1	0.00505051	0.0100113	IL8
GO:0050431	transforming growth factor beta binding	MF	5	1	0.00505051	0.0100113	ITGAV
GO:0007512	adult heart development	BP	7	1	0.00505051	0.0100113	CHD7
GO:0051313	attachment of spindle microtubules to chromosome	BP	4	1	0.00505051	0.0100113	RB1
GO:0070717	poly-purine tract binding	MF	6	1	0.00505051	0.0100113	PABPC4
GO:0070741	response to interleukin-6	BP	6	1	0.00505051	0.0100113	IL6
GO:0010042	response to manganese ion	BP	6	1	0.00505051	0.0100113	ADAM9
GO:0060644	mammary gland epithelial cell differentiation	BP	6	1	0.00505051	0.0100113	FGF2
GO:0090218	positive regulation of lipid kinase activity	BP	10	1	0.00505051	0.0100113	FGF2
GO:0019359	nicotinamide nucleotide biosynthetic process	BP	8	1	0.00505051	0.0100113	QPRT
GO:0017091	AU-rich element binding	MF	5	1	0.00505051	0.0100113	NUDT21
GO:0031060	regulation of histone methylation	BP	9	1	0.00505051	0.0100113	CTCF
GO:0030742	GTP-dependent protein binding	MF	4	1	0.00505051	0.0100113	RAB5B
GO:0033540	fatty acid beta-oxidation using acyl-CoA oxidase	BP	11	1	0.00505051	0.0100113	ACOX2
GO:0071826	ribonucleoprotein complex subunit organization	BP	5	4	0.020202	0.0101256	SNRPD1, NCBP1, SF3A1, PHAX
GO:0042348	NF-kappaB import into nucleus	BP	9	2	0.010101	0.0101435	IL1B, TNF
GO:0042345	regulation of NF-kappaB import into nucleus	BP	10	2	0.010101	0.0101435	IL1B, TNF
GO:0007094	mitotic cell cycle spindle assembly checkpoint	BP	9	2	0.010101	0.0101435	TERF1, MAD2L1
GO:0050830	defense response to Gram-positive bacterium	BP	6	2	0.010101	0.0101435	TNF, IL6
GO:0009110	vitamin biosynthetic process	BP	5	2	0.010101	0.0101435	QPRT, TNF
GO:0030195	negative regulation of blood coagulation	BP	6	2	0.010101	0.0101435	PLAU, PLAUR
GO:0031623	receptor internalization	BP	7	2	0.010101	0.0101435	CAV1, CLTC
GO:0006897	endocytosis	BP	5	9	0.0454545	0.0101955	NECAP2, LRP10, CAV1, CALR, ITGAV, AP1S2, RIN2, RAB5B, CLTC
GO:0010324	membrane invagination	BP	4	9	0.0454545	0.0101955	NECAP2, LRP10, CAV1, CALR, ITGAV, AP1S2, RIN2, RAB5B, CLTC
GO:0061061	muscle structure development	BP	4	10	0.0505051	0.0104783	RB1, FGF2, SIRT1, CAV1, CALR, IL6, CAV2, CTSB, MYLK, EPAS1
GO:0033673	negative regulation of kinase activity	BP	9	5	0.0252525	0.0106311	IL1B, RB1, CAV1, IL6, TNFAIP3
GO:0060429	epithelium development	BP	5	12	0.0606061	0.0106694	FGF2, XBP1, NCOA3, TNF, CAV1, F11R, IL6, FZD1, IL1A, MED1, ID1, ADAM9
GO:0006977	DNA damage response, signal transduction by p53 class mediator resulting in cell cycle arrest	BP	7	3	0.0151515	0.010707	PSMD1, PSMD6, PSMC2
GO:0072431	signal transduction involved in mitotic cell cycle G1/S transition DNA damage checkpoint	BP	8	3	0.0151515	0.010707	PSMD1, PSMD6, PSMC2
GO:0072474	signal transduction involved in mitotic cell cycle G1/S checkpoint	BP	7	3	0.0151515	0.010707	PSMD1, PSMD6, PSMC2
GO:0072413	signal transduction involved in mitotic cell cycle checkpoint	BP	8	3	0.0151515	0.010707	PSMD1, PSMD6, PSMC2
GO:0072422	signal transduction involved in DNA damage checkpoint	BP	7	3	0.0151515	0.010707	PSMD1, PSMD6, PSMC2
GO:0072401	signal transduction involved in DNA integrity checkpoint	BP	8	3	0.0151515	0.010707	PSMD1, PSMD6, PSMC2
GO:0072404	signal transduction involved in G1/S transition checkpoint	BP	8	3	0.0151515	0.010707	PSMD1, PSMD6, PSMC2
GO:0072395	signal transduction involved in cell cycle checkpoint	BP	7	3	0.0151515	0.010707	PSMD1, PSMD6, PSMC2
GO:0019903	protein phosphatase binding	MF	6	3	0.0151515	0.010707	MAP3K5, IQGAP1, PPP2R4
GO:0018394	peptidyl-lysine acetylation	BP	8	4	0.020202	0.0110386	IL1B, NCOA3, SIRT1, CTCF
GO:0002312	B cell activation involved in immune response	BP	7	2	0.010101	0.0110439	EXOSC3, CD40
GO:0045841	negative regulation of mitotic metaphase/anaphase transition	BP	8	2	0.010101	0.0110439	TERF1, MAD2L1
GO:0006306	DNA methylation	BP	8	2	0.010101	0.0110439	FOS, CTCF
GO:0006305	DNA alkylation	BP	7	2	0.010101	0.0110439	FOS, CTCF
GO:0050810	regulation of steroid biosynthetic process	BP	7	2	0.010101	0.0110439	TNF, IL1A
GO:0071173	spindle assembly checkpoint	BP	8	2	0.010101	0.0110439	TERF1, MAD2L1
GO:0071174	mitotic cell cycle spindle checkpoint	BP	8	2	0.010101	0.0110439	TERF1, MAD2L1
GO:0021983	pituitary gland development	BP	10	2	0.010101	0.0110439	FGF2, CREB1
GO:0031110	regulation of microtubule polymerization or depolymerization	BP	9	2	0.010101	0.0110439	CAV1, TERF1
GO:0030593	neutrophil chemotaxis	BP	5	2	0.010101	0.0110439	IL1B, IL8
GO:0051262	protein tetramerization	BP	8	3	0.0151515	0.0113221	NUDT21, PPAT, RRM2
GO:0051340	regulation of ligase activity	BP	5	4	0.020202	0.0115155	PSMD1, PSMD6, PSMC2, MAD2L1
GO:0042455	ribonucleoside biosynthetic process	BP	9	1	0.00505051	0.0119029	NT5E
GO:0042451	purine nucleoside biosynthetic process	BP	9	1	0.00505051	0.0119029	NT5E
GO:0000782	telomere cap complex	CC	8	1	0.00505051	0.0119029	TERF1
GO:0000783	nuclear telomere cap complex	CC	9	1	0.00505051	0.0119029	TERF1
GO:0001542	ovulation from ovarian follicle	BP	5	1	0.00505051	0.0119029	SIRT1
GO:0001673	male germ cell nucleus	CC	7	1	0.00505051	0.0119029	TRIP13
GO:0034661	ncRNA catabolic process	BP	7	1	0.00505051	0.0119029	EXOSC3
GO:0002042	cell migration involved in sprouting angiogenesis	BP	7	1	0.00505051	0.0119029	FGF2
GO:0035066	positive regulation of histone acetylation	BP	8	1	0.00505051	0.0119029	IL1B
GO:0002446	neutrophil mediated immunity	BP	6	1	0.00505051	0.0119029	IL6
GO:0002891	positive regulation of immunoglobulin mediated immune response	BP	8	1	0.00505051	0.0119029	TNF
GO:0002714	positive regulation of B cell mediated immunity	BP	7	1	0.00505051	0.0119029	TNF
GO:0002828	regulation of type 2 immune response	BP	5	1	0.00505051	0.0119029	IL6
GO:0045672	positive regulation of osteoclast differentiation	BP	9	1	0.00505051	0.0119029	TNF
GO:0045684	positive regulation of epidermis development	BP	6	1	0.00505051	0.0119029	TNF
GO:0043252	sodium-independent organic anion transport	BP	7	1	0.00505051	0.0119029	SLCO4A1
GO:0043243	positive regulation of protein complex disassembly	BP	7	1	0.00505051	0.0119029	TNF
GO:0004303	estradiol 17-beta-dehydrogenase activity	MF	6	1	0.00505051	0.0119029	HSD17B7
GO:0005313	L-glutamate transmembrane transporter activity	MF	8	1	0.00505051	0.0119029	SLC7A11
GO:0005849	mRNA cleavage factor complex	CC	4	1	0.00505051	0.0119029	NUDT21
GO:0046173	polyol biosynthetic process	BP	6	1	0.00505051	0.0119029	FGF2
GO:0046129	purine ribonucleoside biosynthetic process	BP	10	1	0.00505051	0.0119029	NT5E
GO:0045879	negative regulation of smoothened signaling pathway	BP	6	1	0.00505051	0.0119029	RB1
GO:0006349	regulation of gene expression by genetic imprinting	BP	7	1	0.00505051	0.0119029	CTCF
GO:0046965	retinoid X receptor binding	MF	6	1	0.00505051	0.0119029	HMGA1
GO:0006379	mRNA cleavage	BP	7	1	0.00505051	0.0119029	NCBP1
GO:0006111	regulation of gluconeogenesis	BP	9	1	0.00505051	0.0119029	IL6
GO:0006750	glutathione biosynthetic process	BP	6	1	0.00505051	0.0119029	MGST2
GO:0006613	cotranslational protein targeting to membrane	BP	8	1	0.00505051	0.0119029	SRP9
GO:0060198	clathrin sculpted vesicle	CC	8	1	0.00505051	0.0119029	HSPA8
GO:0007143	female meiosis	BP	7	1	0.00505051	0.0119029	TRIP13
GO:0008556	potassium-transporting ATPase activity	MF	10	1	0.00505051	0.0119029	ATP1B1
GO:0070536	protein K63-linked deubiquitination	BP	9	1	0.00505051	0.0119029	TNFAIP3
GO:0070403	NAD+ binding	MF	5	1	0.00505051	0.0119029	SIRT1
GO:2000273	positive regulation of receptor activity	BP	6	1	0.00505051	0.0119029	TGFA
GO:0071277	cellular response to calcium ion	BP	7	1	0.00505051	0.0119029	FOS
GO:0030130	clathrin coat of trans-Golgi network vesicle	CC	9	1	0.00505051	0.0119029	CLTC
GO:0022624	proteasome accessory complex	CC	5	1	0.00505051	0.0119029	PSMD1
GO:0019934	cGMP-mediated signaling	BP	7	1	0.00505051	0.0119029	FZD1
GO:0030252	growth hormone secretion	BP	7	1	0.00505051	0.0119029	CHD7
GO:0031581	hemidesmosome assembly	BP	6	1	0.00505051	0.0119029	LAMA3
GO:0033028	myeloid cell apoptosis	BP	6	1	0.00505051	0.0119029	IL6
GO:0032689	negative regulation of interferon-gamma production	BP	5	1	0.00505051	0.0119029	PRNP
GO:0002285	lymphocyte activation involved in immune response	BP	6	3	0.0151515	0.0119595	EXOSC3, IL6, CD40
GO:0002706	regulation of lymphocyte mediated immunity	BP	6	3	0.0151515	0.0119595	IL1B, TNF, CD40
GO:0006914	autophagy	BP	5	3	0.0151515	0.0119595	RB1CC1, MAP1LC3B, CTSB
GO:0050680	negative regulation of epithelial cell proliferation	BP	4	3	0.0151515	0.0119595	RB1, CAV1, CAV2
GO:0009112	nucleobase metabolic process	BP	5	3	0.0151515	0.0119595	NT5E, PPAT, DCK
GO:0045445	myoblast differentiation	BP	6	2	0.010101	0.011989	RB1, EPAS1
GO:0042641	actomyosin	CC	7	2	0.010101	0.011989	TPM4, STX1A
GO:0043255	regulation of carbohydrate biosynthetic process	BP	6	2	0.010101	0.011989	PPP1CB, IL6
GO:0006270	DNA-dependent DNA replication initiation	BP	6	2	0.010101	0.011989	MCM3, WRNIP1
GO:0051971	positive regulation of transmission of nerve impulse	BP	5	2	0.010101	0.011989	TNF, IL6
GO:0050819	negative regulation of coagulation	BP	4	2	0.010101	0.011989	PLAU, PLAUR
GO:0050715	positive regulation of cytokine secretion	BP	5	2	0.010101	0.011989	TNF, IL1A
GO:0045444	fat cell differentiation	BP	5	4	0.020202	0.0125111	SIRT1, TNF, IL6, MED1
GO:0007369	gastrulation	BP	5	4	0.020202	0.0125111	IL1B, UGDH, TNF, PRKAR1A
GO:0030330	DNA damage response, signal transduction by p53 class mediator	BP	6	4	0.020202	0.0125111	SIRT1, PSMD1, PSMD6, PSMC2
GO:0000502	proteasome complex	CC	4	3	0.0151515	0.0126196	PSMD1, PSMD6, PSMC2
GO:0072527	pyrimidine-containing compound metabolic process	BP	5	3	0.0151515	0.0126196	NT5E, CMPK1, DCK
GO:0019722	calcium-mediated signaling	BP	6	3	0.0151515	0.0126196	IL8, TNF, PRNP
GO:0005720	nuclear heterochromatin	CC	9	2	0.010101	0.0129793	SIRT1, SMARCB1
GO:0051187	cofactor catabolic process	BP	5	2	0.010101	0.0129793	IDH1, SUCLA2
GO:0009060	aerobic respiration	BP	7	2	0.010101	0.0129793	IDH1, SUCLA2
GO:0016447	somatic recombination of immunoglobulin gene segments	BP	5	2	0.010101	0.0129793	EXOSC3, CD40
GO:0072528	pyrimidine-containing compound biosynthetic process	BP	6	2	0.010101	0.0129793	CMPK1, DCK
GO:0071248	cellular response to metal ion	BP	6	2	0.010101	0.0129793	FOS, CALR
GO:0010243	response to organic nitrogen	BP	4	4	0.020202	0.0130301	IL1B, IL6, IL1A, CTSB
GO:0080135	regulation of cellular response to stress	BP	5	6	0.030303	0.0131632	IL1B, SIRT1, MAP3K5, TNF, IL1A, NFE2L2
GO:0015934	large ribosomal subunit	CC	4	3	0.0151515	0.0133025	RPL4, MRPL13, MRPL3
GO:0031331	positive regulation of cellular catabolic process	BP	5	3	0.0151515	0.0133025	IL1B, TNF, ADAM9
GO:0032886	regulation of microtubule-based process	BP	4	3	0.0151515	0.0133025	CAV1, MACF1, TERF1
GO:0010565	regulation of cellular ketone metabolic process	BP	5	5	0.0252525	0.0134911	CAV1, PSMD1, PSMD6, IL6, PSMC2
GO:0000175	3'-5'-exoribonuclease activity	MF	8	1	0.00505051	0.0139376	EXOSC3
GO:0000421	autophagic vacuole membrane	CC	6	1	0.00505051	0.0139376	MAP1LC3B
GO:0035035	histone acetyltransferase binding	MF	5	1	0.00505051	0.0139376	EPAS1
GO:0002467	germinal center formation	BP	6	1	0.00505051	0.0139376	TNFAIP3
GO:0002548	monocyte chemotaxis	BP	5	1	0.00505051	0.0139376	IL6
GO:0045745	positive regulation of G-protein coupled receptor protein signaling pathway	BP	6	1	0.00505051	0.0139376	CAV2
GO:0042659	regulation of cell fate specification	BP	7	1	0.00505051	0.0139376	FGF2
GO:0043101	purine-containing compound salvage	BP	8	1	0.00505051	0.0139376	DCK
GO:0043124	negative regulation of I-kappaB kinase/NF-kappaB cascade	BP	7	1	0.00505051	0.0139376	TNFAIP3
GO:0043174	nucleoside salvage	BP	9	1	0.00505051	0.0139376	DCK
GO:0043394	proteoglycan binding	MF	5	1	0.00505051	0.0139376	GPC4
GO:0043425	bHLH transcription factor binding	MF	5	1	0.00505051	0.0139376	SIRT1
GO:0043647	inositol phosphate metabolic process	BP	7	1	0.00505051	0.0139376	FGF2
GO:0046969	NAD-dependent histone deacetylase activity (H3-K9 specific)	MF	8	1	0.00505051	0.0139376	SIRT1
GO:0005095	GTPase inhibitor activity	MF	4	1	0.00505051	0.0139376	IQGAP1
GO:0006740	NADPH regeneration	BP	4	1	0.00505051	0.0139376	IDH1
GO:0051953	negative regulation of amine transport	BP	6	1	0.00505051	0.0139376	TNF
GO:0006607	NLS-bearing substrate import into nucleus	BP	8	1	0.00505051	0.0139376	KPNA3
GO:0006595	polyamine metabolic process	BP	7	1	0.00505051	0.0139376	SAT1
GO:0007080	mitotic metaphase plate congression	BP	6	1	0.00505051	0.0139376	RB1
GO:0008045	motor axon guidance	BP	6	1	0.00505051	0.0139376	ALCAM
GO:0050732	negative regulation of peptidyl-tyrosine phosphorylation	BP	9	1	0.00505051	0.0139376	CAV1
GO:0070412	R-SMAD binding	MF	5	1	0.00505051	0.0139376	FOS
GO:0060602	branch elongation of an epithelium	BP	6	1	0.00505051	0.0139376	MED1
GO:0015116	sulfate transmembrane transporter activity	MF	8	1	0.00505051	0.0139376	SLC26A2
GO:0015172	acidic amino acid transmembrane transporter activity	MF	7	1	0.00505051	0.0139376	SLC7A11
GO:0010744	positive regulation of macrophage derived foam cell differentiation	BP	7	1	0.00505051	0.0139376	MAPK9
GO:0010745	negative regulation of macrophage derived foam cell differentiation	BP	7	1	0.00505051	0.0139376	ITGAV
GO:0012510	trans-Golgi network transport vesicle membrane	CC	8	1	0.00505051	0.0139376	CLTC
GO:0060412	ventricular septum morphogenesis	BP	10	1	0.00505051	0.0139376	FZD1
GO:2000191	regulation of fatty acid transport	BP	7	1	0.00505051	0.0139376	IL1B
GO:0016572	histone phosphorylation	BP	7	1	0.00505051	0.0139376	IL1B
GO:0090023	positive regulation of neutrophil chemotaxis	BP	6	1	0.00505051	0.0139376	IL8
GO:0090177	establishment of planar polarity involved in neural tube closure	BP	8	1	0.00505051	0.0139376	FZD1
GO:0090178	regulation of establishment of planar polarity involved in neural tube closure	BP	6	1	0.00505051	0.0139376	FZD1
GO:0090179	planar cell polarity pathway involved in neural tube closure	BP	8	1	0.00505051	0.0139376	FZD1
GO:0032204	regulation of telomere maintenance	BP	7	1	0.00505051	0.0139376	TERF1
GO:0032129	histone deacetylase activity (H3-K9 specific)	MF	7	1	0.00505051	0.0139376	SIRT1
GO:0033238	regulation of cellular amine metabolic process	BP	5	3	0.0151515	0.0140084	PSMD1, PSMD6, PSMC2
GO:0042246	tissue regeneration	BP	5	2	0.010101	0.014015	PLAU, PLAUR
GO:0002039	p53 binding	MF	4	2	0.010101	0.014015	SIRT1, SMARCB1
GO:0006749	glutathione metabolic process	BP	5	2	0.010101	0.014015	MGST2, IDH1
GO:0070664	negative regulation of leukocyte proliferation	BP	4	2	0.010101	0.014015	PRNP, TNFAIP3
GO:0060425	lung morphogenesis	BP	5	2	0.010101	0.014015	TNF, ID1
GO:0030659	cytoplasmic vesicle membrane	CC	5	8	0.040404	0.0141609	NECAP2, PHLDA1, STX1A, HSPA8, AP1S2, MSN, SEC24A, CLTC
GO:0009968	negative regulation of signal transduction	BP	4	11	0.0555556	0.0144907	IL1B, RB1, HTRA1, SIRT1, CAV1, CALR, PRNP, FZD1, STK3, TNFAIP3, CLTC
GO:0006473	protein acetylation	BP	7	4	0.020202	0.0146739	IL1B, NCOA3, SIRT1, CTCF
GO:0031099	regeneration	BP	4	4	0.020202	0.0146739	PPAT, PLAU, PLAUR, VCAN
GO:0001959	regulation of cytokine-mediated signaling pathway	BP	5	3	0.0151515	0.0147378	IRAK2, IRAK1, CAV1
GO:0006518	peptide metabolic process	BP	4	3	0.0151515	0.0147378	SPCS3, MGST2, IDH1
GO:0071158	positive regulation of cell cycle arrest	BP	6	3	0.0151515	0.0147378	PSMD1, PSMD6, PSMC2
GO:0061138	morphogenesis of a branching epithelium	BP	5	5	0.0252525	0.0148674	FGF2, NCOA3, TNF, IL6, MED1
GO:0060541	respiratory system development	BP	5	5	0.0252525	0.0148674	FGF2, TNF, FZD1, CHD7, ID1
GO:0000245	spliceosome assembly	BP	10	2	0.010101	0.0150963	SNRPD1, SF3A1
GO:0042509	regulation of tyrosine phosphorylation of STAT protein	BP	8	2	0.010101	0.0150963	CAV1, IL6
GO:0002690	positive regulation of leukocyte chemotaxis	BP	5	2	0.010101	0.0150963	IL8, IL6
GO:0045839	negative regulation of mitosis	BP	7	2	0.010101	0.0150963	TERF1, MAD2L1
GO:0051784	negative regulation of nuclear division	BP	8	2	0.010101	0.0150963	TERF1, MAD2L1
GO:0051219	phosphoprotein binding	MF	4	2	0.010101	0.0150963	RB1, CAV2
GO:0016706	oxidoreductase activity, acting on paired donors, with incorporation or reduction of molecular oxygen, 2-oxoglutarate as one donor, and incorporation of one atom each of oxygen into both donors	MF	5	2	0.010101	0.0150963	PLOD1, PLOD2
GO:0031056	regulation of histone modification	BP	7	2	0.010101	0.0150963	IL1B, CTCF
GO:0031646	positive regulation of neurological system process	BP	5	2	0.010101	0.0150963	TNF, IL6
GO:0031577	spindle checkpoint	BP	7	2	0.010101	0.0150963	TERF1, MAD2L1
GO:0030334	regulation of cell migration	BP	6	8	0.040404	0.0151233	FGF2, IL8, LAMA3, LAMB1, IL6, MACF1, PLAU, ADAM9
GO:0017016	Ras GTPase binding	MF	7	4	0.020202	0.0152514	NSF, SYTL2, FLNA, ECT2
GO:0045454	cell redox homeostasis	BP	4	3	0.0151515	0.0154907	GLRX, IL6, TXNDC9
GO:0043279	response to alkaloid	BP	5	3	0.0151515	0.0154907	IL1B, TNF, IL6
GO:0006405	RNA export from nucleus	BP	7	3	0.0151515	0.0154907	CDC40, NCBP1, PHAX
GO:0031571	mitotic cell cycle G1/S transition DNA damage checkpoint	BP	7	3	0.0151515	0.0154907	PSMD1, PSMD6, PSMC2
GO:0051345	positive regulation of hydrolase activity	BP	6	11	0.0555556	0.0157862	FGF2, MAP3K5, TNF, PRKAR1A, ARHGAP29, IQGAP1, CAV1, PPP2R4, CREB1, TNFRSF10B, TERF1
GO:0005057	receptor signaling protein activity	MF	4	4	0.020202	0.0158439	IRAK2, IRAK1, MAP3K5, MAPK9
GO:0031329	regulation of cellular catabolic process	BP	5	10	0.0505051	0.0159369	IL1B, TNF, PPP1CB, ARHGAP29, IQGAP1, TPM2, COMMD1, MAD2L1, GIT1, ADAM9
GO:0042249	establishment of planar polarity of embryonic epithelium	BP	5	1	0.00505051	0.0161111	FZD1
GO:0001556	oocyte maturation	BP	5	1	0.00505051	0.0161111	TRIP13
GO:0034121	regulation of toll-like receptor signaling pathway	BP	8	1	0.00505051	0.0161111	TNFAIP3
GO:0001782	B cell homeostasis	BP	5	1	0.00505051	0.0161111	TNFAIP3
GO:0044003	modification by symbiont of host morphology or physiology	BP	6	1	0.00505051	0.0161111	ITGAV
GO:0044060	regulation of endocrine process	BP	5	1	0.00505051	0.0161111	IL1B
GO:0045191	regulation of isotype switching	BP	8	1	0.00505051	0.0161111	CD40
GO:0045408	regulation of interleukin-6 biosynthetic process	BP	6	1	0.00505051	0.0161111	IL1B
GO:0043113	receptor clustering	BP	8	1	0.00505051	0.0161111	FLNA
GO:0043277	apoptotic cell clearance	BP	7	1	0.00505051	0.0161111	ITGAV
GO:0043516	regulation of DNA damage response, signal transduction by p53 class mediator	BP	5	1	0.00505051	0.0161111	SIRT1
GO:0004707	MAP kinase activity	MF	9	1	0.00505051	0.0161111	MAPK9
GO:0005161	platelet-derived growth factor receptor binding	MF	6	1	0.00505051	0.0161111	IL1R1
GO:0048635	negative regulation of muscle organ development	BP	7	1	0.00505051	0.0161111	IL6
GO:0048365	Rac GTPase binding	MF	9	1	0.00505051	0.0161111	FLNA
GO:0046112	nucleobase biosynthetic process	BP	6	1	0.00505051	0.0161111	PPAT
GO:0046716	muscle cell homeostasis	BP	4	1	0.00505051	0.0161111	IL6
GO:0046718	entry of virus into host cell	BP	6	1	0.00505051	0.0161111	ITGAV
GO:0006378	mRNA polyadenylation	BP	8	1	0.00505051	0.0161111	NUDT21
GO:0060043	regulation of cardiac muscle cell proliferation	BP	4	1	0.00505051	0.0161111	FGF2
GO:0006893	Golgi to plasma membrane transport	BP	7	1	0.00505051	0.0161111	MACF1
GO:0055021	regulation of cardiac muscle tissue growth	BP	4	1	0.00505051	0.0161111	FGF2
GO:0008198	ferrous iron binding	MF	8	1	0.00505051	0.0161111	NT5E
GO:0008210	estrogen metabolic process	BP	6	1	0.00505051	0.0161111	CYP1B1
GO:0050856	regulation of T cell receptor signaling pathway	BP	8	1	0.00505051	0.0161111	PRNP
GO:0014048	regulation of glutamate secretion	BP	5	1	0.00505051	0.0161111	IL1B
GO:0014074	response to purine-containing compound	BP	6	1	0.00505051	0.0161111	IL6
GO:0010869	regulation of receptor biosynthetic process	BP	6	1	0.00505051	0.0161111	ITGAV
GO:0019430	removal of superoxide radicals	BP	6	1	0.00505051	0.0161111	NFE2L2
GO:0071285	cellular response to lithium ion	BP	7	1	0.00505051	0.0161111	CALR
GO:0016846	carbon-sulfur lyase activity	MF	4	1	0.00505051	0.0161111	MGST2
GO:0071450	cellular response to oxygen radical	BP	7	1	0.00505051	0.0161111	NFE2L2
GO:0071451	cellular response to superoxide	BP	8	1	0.00505051	0.0161111	NFE2L2
GO:0017136	NAD-dependent histone deacetylase activity	MF	7	1	0.00505051	0.0161111	SIRT1
GO:0030174	regulation of DNA-dependent DNA replication initiation	BP	7	1	0.00505051	0.0161111	WRNIP1
GO:0030132	clathrin coat of coated pit	CC	5	1	0.00505051	0.0161111	CLTC
GO:0030866	cortical actin cytoskeleton organization	BP	8	1	0.00505051	0.0161111	CALR
GO:0031648	protein destabilization	BP	8	1	0.00505051	0.0161111	ID1
GO:0033144	negative regulation of steroid hormone receptor signaling pathway	BP	5	1	0.00505051	0.0161111	CALR
GO:0044106	cellular amine metabolic process	BP	5	12	0.0606061	0.0161605	MGST2, SLCO4A1, PSMD1, PSMD6, PLOD1, IDH1, PPAT, GLS, GCAT, PSMC2, MED1, SAT1
GO:0005657	replication fork	CC	7	2	0.010101	0.0162235	MCM3, RPA3
GO:0017137	Rab GTPase binding	MF	6	2	0.010101	0.0162235	NSF, SYTL2
GO:0009408	response to heat	BP	4	3	0.0151515	0.0162675	IL1B, IL6, IL1A
GO:0060759	regulation of response to cytokine stimulus	BP	6	3	0.0151515	0.0162675	IRAK2, IRAK1, CAV1
GO:0015711	organic anion transport	BP	6	3	0.0151515	0.0162675	TNF, SLCO4A1, ABCC3
GO:0019902	phosphatase binding	MF	5	3	0.0151515	0.0162675	MAP3K5, IQGAP1, PPP2R4
GO:0046328	regulation of JNK cascade	BP	8	4	0.020202	0.0164515	IL1B, MAP3K5, TNF, IL1A
GO:0030133	transport vesicle	CC	6	4	0.020202	0.0164515	SYTL2, CAV2, SEC24A, CLTC
GO:0048545	response to steroid hormone stimulus	BP	5	8	0.040404	0.0164806	IL1B, FOS, TNF, CAV1, CALR, IDH1, IL6, ADAM9
GO:2000145	regulation of cell motility	BP	4	8	0.040404	0.0164806	FGF2, IL8, LAMA3, LAMB1, IL6, MACF1, PLAU, ADAM9
GO:0051495	positive regulation of cytoskeleton organization	BP	7	3	0.0151515	0.0170683	CAV1, TERF1, SDC4
GO:0010827	regulation of glucose transport	BP	9	3	0.0151515	0.0170683	IL1B, TNF, NUP188
GO:0031334	positive regulation of protein complex assembly	BP	7	3	0.0151515	0.0170683	TNF, CAV1, TERF1
GO:0016616	oxidoreductase activity, acting on the CH-OH group of donors, NAD or NADP as acceptor	MF	5	4	0.020202	0.0170745	UGDH, IDH1, HSD17B7, AKR1C4
GO:0002020	protease binding	MF	5	2	0.010101	0.0173968	TNF, TNFAIP3
GO:0002824	positive regulation of adaptive immune response based on somatic recombination of immune receptors built from immunoglobulin superfamily domains	BP	6	2	0.010101	0.0173968	IL1B, TNF
GO:0046888	negative regulation of hormone secretion	BP	6	2	0.010101	0.0173968	IL1B, IL6
GO:0006220	pyrimidine nucleotide metabolic process	BP	9	2	0.010101	0.0173968	CMPK1, DCK
GO:0030118	clathrin coat	CC	5	2	0.010101	0.0173968	NECAP2, CLTC
GO:0030049	muscle filament sliding	BP	6	2	0.010101	0.0173968	TPM4, TPM2
GO:0022407	regulation of cell-cell adhesion	BP	5	2	0.010101	0.0173968	IL1B, TNF
GO:0033275	actin-myosin filament sliding	BP	5	2	0.010101	0.0173968	TPM4, TPM2
GO:0040029	regulation of gene expression, epigenetic	BP	6	4	0.020202	0.017713	FOS, SIRT1, CTCF, HMGA1
GO:0009266	response to temperature stimulus	BP	4	4	0.020202	0.017713	IL1B, FOS, IL6, IL1A
GO:0016585	chromatin remodeling complex	CC	4	4	0.020202	0.017713	RB1, SIRT1, SMARCB1, SMARCC2
GO:0006413	translational initiation	BP	6	3	0.0151515	0.0178934	EIF2S3, TNF, NCBP1
GO:0035329	hippo signaling cascade	BP	5	1	0.00505051	0.0184191	STK3
GO:0042359	vitamin D metabolic process	BP	6	1	0.00505051	0.0184191	TNF
GO:0034979	NAD-dependent protein deacetylase activity	MF	6	1	0.00505051	0.0184191	SIRT1
GO:0045187	regulation of circadian sleep/wake cycle, sleep	BP	9	1	0.00505051	0.0184191	IL6
GO:0042745	circadian sleep/wake cycle	BP	6	1	0.00505051	0.0184191	IL6
GO:0042749	regulation of circadian sleep/wake cycle	BP	8	1	0.00505051	0.0184191	IL6
GO:0043576	regulation of respiratory gaseous exchange	BP	4	1	0.00505051	0.0184191	GLS
GO:0004602	glutathione peroxidase activity	MF	4	1	0.00505051	0.0184191	MGST2
GO:0048745	smooth muscle tissue development	BP	6	1	0.00505051	0.0184191	MYLK
GO:0005154	epidermal growth factor receptor binding	MF	6	1	0.00505051	0.0184191	TGFA
GO:0046134	pyrimidine nucleoside biosynthetic process	BP	9	1	0.00505051	0.0184191	DCK
GO:0045912	negative regulation of carbohydrate metabolic process	BP	5	1	0.00505051	0.0184191	IL6
GO:0051721	protein phosphatase 2A binding	MF	7	1	0.00505051	0.0184191	PPP2R4
GO:0050829	defense response to Gram-negative bacterium	BP	6	1	0.00505051	0.0184191	IL6
GO:0050802	circadian sleep/wake cycle, sleep	BP	8	1	0.00505051	0.0184191	IL6
GO:0008514	organic anion transmembrane transporter activity	MF	7	1	0.00505051	0.0184191	ABCC3
GO:0008272	sulfate transport	BP	7	1	0.00505051	0.0184191	SLC26A2
GO:0009651	response to salt stress	BP	5	1	0.00505051	0.0184191	TNF
GO:0010677	negative regulation of cellular carbohydrate metabolic process	BP	7	1	0.00505051	0.0184191	IL6
GO:0060395	SMAD protein signal transduction	BP	4	1	0.00505051	0.0184191	FOS
GO:0072525	pyridine-containing compound biosynthetic process	BP	6	1	0.00505051	0.0184191	QPRT
GO:0019363	pyridine nucleotide biosynthetic process	BP	7	1	0.00505051	0.0184191	QPRT
GO:0016896	exoribonuclease activity, producing 5'-phosphomonoesters	MF	8	1	0.00505051	0.0184191	EXOSC3
GO:0022410	circadian sleep/wake cycle process	BP	7	1	0.00505051	0.0184191	IL6
GO:0030865	cortical cytoskeleton organization	BP	7	1	0.00505051	0.0184191	CALR
GO:0030228	lipoprotein particle receptor activity	MF	6	1	0.00505051	0.0184191	LRP10
GO:0032369	negative regulation of lipid transport	BP	6	1	0.00505051	0.0184191	ITGAV
GO:0031528	microvillus membrane	CC	5	1	0.00505051	0.0184191	MSN
GO:0031490	chromatin DNA binding	MF	4	1	0.00505051	0.0184191	CTCF
GO:0016705	oxidoreductase activity, acting on paired donors, with incorporation or reduction of molecular oxygen	MF	4	5	0.0252525	0.0184527	CYP4B1, CYP1B1, PLOD1, PLOD2, DEGS1
GO:0002821	positive regulation of adaptive immune response	BP	5	2	0.010101	0.0186162	IL1B, TNF
GO:0043534	blood vessel endothelial cell migration	BP	7	2	0.010101	0.0186162	FGF2, ID1
GO:0046496	nicotinamide nucleotide metabolic process	BP	8	2	0.010101	0.0186162	QPRT, IDH1
GO:0006970	response to osmotic stress	BP	4	2	0.010101	0.0186162	CUL5, TNF
GO:0071241	cellular response to inorganic substance	BP	5	2	0.010101	0.0186162	FOS, CALR
GO:0031109	microtubule polymerization or depolymerization	BP	8	2	0.010101	0.0186162	CAV1, TERF1
GO:0032273	positive regulation of protein polymerization	BP	8	2	0.010101	0.0186162	CAV1, TERF1
GO:0010552	positive regulation of gene-specific transcription from RNA polymerase II promoter	BP	10	6	0.030303	0.0186961	IL1B, FGF2, SMARCB1, GABPB1, CREB1, NFE2L2
GO:0043542	endothelial cell migration	BP	6	3	0.0151515	0.0187429	FGF2, CYP1B1, ID1
GO:0005643	nuclear pore	CC	5	3	0.0151515	0.0187429	NUP188, MAD2L1, KPNA3
GO:0051437	positive regulation of ubiquitin-protein ligase activity involved in mitotic cell cycle	BP	6	3	0.0151515	0.0187429	PSMD1, PSMD6, PSMC2
GO:0015171	amino acid transmembrane transporter activity	MF	6	3	0.0151515	0.0187429	SLCO4A1, SLC7A11, SLC38A2
GO:0006333	chromatin assembly or disassembly	BP	8	5	0.0252525	0.0190092	CTCF, CHD7, HMGA1, CENPK, SMARCC2
GO:0006865	amino acid transport	BP	6	4	0.020202	0.0190369	TNF, SLCO4A1, SLC7A11, SLC38A2
GO:0007507	heart development	BP	6	8	0.040404	0.0194604	FGF2, CALR, RB1CC1, FZD1, CHD7, VCAN, MED1, ID1
GO:0034329	cell junction assembly	BP	4	5	0.0252525	0.019577	FLNA, F11R, LAMA3, MACF1, SDC4
GO:0002703	regulation of leukocyte mediated immunity	BP	5	3	0.0151515	0.019617	IL1B, TNF, CD40
GO:0050864	regulation of B cell activation	BP	7	3	0.0151515	0.019617	IL6, CD40, TNFAIP3
GO:0043161	proteasomal ubiquitin-dependent protein catabolic process	BP	9	6	0.030303	0.019673	BIRC2, PSMD1, PSMD6, COMMD1, PSMC2, MAD2L1
GO:0051051	negative regulation of transport	BP	4	6	0.030303	0.019673	IL1B, TNF, FLNA, ITGAV, IL6, FZD1
GO:0006662	glycerol ether metabolic process	BP	5	4	0.020202	0.0197226	SIRT1, PPP1CB, PPP1CA, CAV1
GO:0001817	regulation of cytokine production	BP	4	8	0.040404	0.0198587	IL1B, TNF, PRNP, IL6, IL1A, CD40, CREB1, TNFAIP3
GO:0007260	tyrosine phosphorylation of STAT protein	BP	7	2	0.010101	0.019882	CAV1, IL6
GO:0010469	regulation of receptor activity	BP	5	2	0.010101	0.019882	PLAU, TGFA
GO:0070252	actin-mediated cell contraction	BP	4	2	0.010101	0.019882	TPM4, TPM2
GO:0010811	positive regulation of cell-substrate adhesion	BP	6	2	0.010101	0.019882	SPP1, SDC4
GO:0010833	telomere maintenance via telomere lengthening	BP	7	2	0.010101	0.019882	RPA3, TERF1
GO:0032434	regulation of proteasomal ubiquitin-dependent protein catabolic process	BP	9	2	0.010101	0.019882	COMMD1, MAD2L1
GO:0008610	lipid biosynthetic process	BP	5	11	0.0555556	0.0198824	FGF2, TNF, MGST2, HSD17B7, AKR1C4, IL1A, PLAUR, LASS6, DEGS1, ACOX2, MED1
GO:0006325	chromatin organization	BP	7	12	0.0606061	0.0200582	IL1B, RB1, RBL2, NCOA3, SIRT1, CTCF, SMARCB1, CHD7, HMGA1, CENPK, TERF1, SMARCC2
GO:0022603	regulation of anatomical structure morphogenesis	BP	4	9	0.0454545	0.0201856	IL1B, FGF2, TNF, IL6, FZD1, IL1A, TNFAIP3, ID1, ADAM9
GO:0005925	focal adhesion	CC	10	4	0.020202	0.0204243	CAV1, MSN, GIT1, SDC4
GO:0018904	organic ether metabolic process	BP	4	4	0.020202	0.0204243	SIRT1, PPP1CB, PPP1CA, CAV1
GO:0031398	positive regulation of protein ubiquitination	BP	9	4	0.020202	0.0204243	PSMD1, PSMD6, COMMD1, PSMC2
GO:0045936	negative regulation of phosphate metabolic process	BP	6	3	0.0151515	0.0205159	CAV1, PRNP, PPP2R4
GO:0010563	negative regulation of phosphorus metabolic process	BP	5	3	0.0151515	0.0205159	CAV1, PRNP, PPP2R4
GO:0010948	negative regulation of cell cycle process	BP	6	3	0.0151515	0.0205159	RB1, TERF1, MAD2L1
GO:0031647	regulation of protein stability	BP	7	3	0.0151515	0.0205159	FLNA, CALR, ID1
GO:0051346	negative regulation of hydrolase activity	BP	6	5	0.0252525	0.0207471	SIRT1, PPP2R4, IL6, TNFAIP3, HBXIP
GO:0042092	type 2 immune response	BP	4	1	0.00505051	0.0208574	IL6
GO:0042226	interleukin-6 biosynthetic process	BP	5	1	0.00505051	0.0208574	IL1B
GO:0042162	telomeric DNA binding	MF	6	1	0.00505051	0.0208574	TERF1
GO:0042517	positive regulation of tyrosine phosphorylation of Stat3 protein	BP	9	1	0.00505051	0.0208574	IL6
GO:0034199	activation of protein kinase A activity	BP	12	1	0.00505051	0.0208574	PRKAR1A
GO:0001885	endothelial cell development	BP	7	1	0.00505051	0.0208574	ID1
GO:0001968	fibronectin binding	MF	4	1	0.00505051	0.0208574	SDC4
GO:0045123	cellular extravasation	BP	4	1	0.00505051	0.0208574	TNF
GO:0002532	production of molecular mediator involved in inflammatory response	BP	6	1	0.00505051	0.0208574	MGST2
GO:0002861	regulation of inflammatory response to antigenic stimulus	BP	7	1	0.00505051	0.0208574	TNF
GO:0045604	regulation of epidermal cell differentiation	BP	7	1	0.00505051	0.0208574	MAFF
GO:0045742	positive regulation of epidermal growth factor receptor signaling pathway	BP	8	1	0.00505051	0.0208574	TGFA
GO:0003995	acyl-CoA dehydrogenase activity	MF	5	1	0.00505051	0.0208574	ACOX2
GO:0004407	histone deacetylase activity	MF	6	1	0.00505051	0.0208574	SIRT1
GO:0043372	positive regulation of CD4-positive, alpha-beta T cell differentiation	BP	10	1	0.00505051	0.0208574	IL6
GO:0004708	MAP kinase kinase activity	MF	8	1	0.00505051	0.0208574	TGFA
GO:0007029	endoplasmic reticulum organization	BP	6	1	0.00505051	0.0208574	CAV2
GO:0008200	ion channel inhibitor activity	MF	4	1	0.00505051	0.0208574	STX1A
GO:0050854	regulation of antigen receptor-mediated signaling pathway	BP	4	1	0.00505051	0.0208574	PRNP
GO:0050996	positive regulation of lipid catabolic process	BP	5	1	0.00505051	0.0208574	IL1B
GO:0051310	metaphase plate congression	BP	4	1	0.00505051	0.0208574	RB1
GO:0051496	positive regulation of stress fiber assembly	BP	11	1	0.00505051	0.0208574	SDC4
GO:0010632	regulation of epithelial cell migration	BP	8	1	0.00505051	0.0208574	MACF1
GO:0009125	nucleoside monophosphate catabolic process	BP	10	1	0.00505051	0.0208574	NT5E
GO:0061377	mammary gland lobule development	BP	8	1	0.00505051	0.0208574	TGFA
GO:0060749	mammary gland alveolus development	BP	4	1	0.00505051	0.0208574	TGFA
GO:0060420	regulation of heart growth	BP	5	1	0.00505051	0.0208574	FGF2
GO:0071897	DNA biosynthetic process	BP	6	1	0.00505051	0.0208574	WRNIP1
GO:0071514	genetic imprinting	BP	6	1	0.00505051	0.0208574	CTCF
GO:0033198	response to ATP	BP	5	1	0.00505051	0.0208574	IL1B
GO:0032965	regulation of collagen biosynthetic process	BP	6	1	0.00505051	0.0208574	IL6
GO:0032757	positive regulation of interleukin-8 production	BP	5	1	0.00505051	0.0208574	IL1B
GO:0002708	positive regulation of lymphocyte mediated immunity	BP	6	2	0.010101	0.0211942	IL1B, TNF
GO:0002705	positive regulation of leukocyte mediated immunity	BP	5	2	0.010101	0.0211942	IL1B, TNF
GO:0045727	positive regulation of translation	BP	6	2	0.010101	0.0211942	TNF, IL6
GO:0045833	negative regulation of lipid metabolic process	BP	5	2	0.010101	0.0211942	IL1B, TNF
GO:0046849	bone remodeling	BP	4	2	0.010101	0.0211942	IL6, TNFAIP3
GO:0050728	negative regulation of inflammatory response	BP	6	2	0.010101	0.0211942	NT5E, TNFAIP3
GO:0017156	calcium ion-dependent exocytosis	BP	6	2	0.010101	0.0211942	FGF2, STX1A
GO:0017048	Rho GTPase binding	MF	8	2	0.010101	0.0211942	FLNA, ECT2
GO:0044454	nuclear chromosome part	CC	7	6	0.030303	0.0212045	SIRT1, MCM3, SMARCB1, CREB1, RPA3, TERF1
GO:0003779	actin binding	MF	5	9	0.0454545	0.0213246	FLNA, TPM4, TPM2, ENC1, MARCKS, MACF1, MSN, PFN2, MYLK
GO:0051480	cytosolic calcium ion homeostasis	BP	11	5	0.0252525	0.0213496	IL1B, FGF2, CUL5, CAV1, TGFA
GO:0000777	condensed chromosome kinetochore	CC	9	3	0.0151515	0.0214398	CENPK, MIS12, MAD2L1
GO:0015718	monocarboxylic acid transport	BP	7	3	0.0151515	0.0214398	IL1B, AKR1C4, ABCC3
GO:0071214	cellular response to abiotic stimulus	BP	4	3	0.0151515	0.0214398	IL1B, CD40, TNFRSF10B
GO:0070302	regulation of stress-activated protein kinase signaling cascade	BP	7	4	0.020202	0.0218764	IL1B, MAP3K5, TNF, IL1A
GO:0031267	small GTPase binding	MF	6	4	0.020202	0.0218764	NSF, SYTL2, FLNA, ECT2
GO:0032103	positive regulation of response to external stimulus	BP	4	4	0.020202	0.0218764	IL1B, IL8, TNF, IL6
GO:0000398	nuclear mRNA splicing, via spliceosome	BP	9	6	0.030303	0.0222704	NUDT21, CDC40, SNRPD1, NCBP1, SF3A1, PHAX
GO:0000377	RNA splicing, via transesterification reactions with bulged adenosine as nucleophile	BP	8	6	0.030303	0.0222704	NUDT21, CDC40, SNRPD1, NCBP1, SF3A1, PHAX
GO:0007259	JAK-STAT cascade	BP	6	3	0.0151515	0.0223889	NMI, CAV1, IL6
GO:0071901	negative regulation of protein serine/threonine kinase activity	BP	11	3	0.0151515	0.0223889	IL1B, CAV1, TNFAIP3
GO:0000070	mitotic sister chromatid segregation	BP	5	2	0.010101	0.0225527	RB1, MAD2L1
GO:0002688	regulation of leukocyte chemotaxis	BP	5	2	0.010101	0.0225527	IL8, IL6
GO:0002562	somatic diversification of immune receptors via germline recombination within a single locus	BP	4	2	0.010101	0.0225527	EXOSC3, CD40
GO:0016445	somatic diversification of immunoglobulins	BP	4	2	0.010101	0.0225527	EXOSC3, CD40
GO:0016444	somatic cell DNA recombination	BP	7	2	0.010101	0.0225527	EXOSC3, CD40
GO:0019362	pyridine nucleotide metabolic process	BP	7	2	0.010101	0.0225527	QPRT, IDH1
GO:0017148	negative regulation of translation	BP	6	2	0.010101	0.0225527	SRP9, CALR
GO:0032368	regulation of lipid transport	BP	6	2	0.010101	0.0225527	IL1B, ITGAV
GO:0030522	intracellular receptor mediated signaling pathway	BP	4	4	0.020202	0.0226269	RB1, NCOA3, CALR, MED1
GO:0010498	proteasomal protein catabolic process	BP	7	6	0.030303	0.0228171	BIRC2, PSMD1, PSMD6, COMMD1, PSMC2, MAD2L1
GO:0071702	organic substance transport	BP	4	12	0.0606061	0.0232488	IL1B, LRP10, TNF, SLCO4A1, CAV1, ITGAV, AKR1C4, NUP188, OSBPL10, SLC7A11, SLC38A2, ABCC3
GO:0006353	transcription termination, DNA-dependent	BP	7	3	0.0151515	0.0233632	NUDT21, CDC40, NCBP1
GO:0008017	microtubule binding	MF	6	3	0.0151515	0.0233632	PRNP, MACF1, TERF1
GO:0030135	coated vesicle	CC	6	6	0.030303	0.023373	NECAP2, MALL, STX1A, HSPA8, SEC24A, CLTC
GO:0043543	protein acylation	BP	6	4	0.020202	0.023394	IL1B, NCOA3, SIRT1, CTCF
GO:0018205	peptidyl-lysine modification	BP	7	4	0.020202	0.023394	IL1B, NCOA3, SIRT1, CTCF
GO:0035412	regulation of catenin import into nucleus	BP	9	1	0.00505051	0.023422	FZD1
GO:0035411	catenin import into nucleus	BP	8	1	0.00505051	0.023422	FZD1
GO:0040020	regulation of meiosis	BP	7	1	0.00505051	0.023422	CALR
GO:0000178	exosome (RNase complex)	CC	4	1	0.00505051	0.023422	EXOSC3
GO:0042522	regulation of tyrosine phosphorylation of Stat5 protein	BP	9	1	0.00505051	0.023422	CAV1
GO:0000303	response to superoxide	BP	7	1	0.00505051	0.023422	NFE2L2
GO:0033598	mammary gland epithelial cell proliferation	BP	4	1	0.00505051	0.023422	MED1
GO:0001739	sex chromatin	CC	7	1	0.00505051	0.023422	SMARCB1
GO:0044116	growth of symbiont involved in interaction with host	BP	4	1	0.00505051	0.023422	TNF
GO:0044126	regulation of growth of symbiont in host	BP	4	1	0.00505051	0.023422	TNF
GO:0044117	growth of symbiont in host	BP	5	1	0.00505051	0.023422	TNF
GO:0044130	negative regulation of growth of symbiont in host	BP	5	1	0.00505051	0.023422	TNF
GO:0044144	modulation of growth of symbiont involved in interaction with host	BP	4	1	0.00505051	0.023422	TNF
GO:0044146	negative regulation of growth of symbiont involved in interaction with host	BP	5	1	0.00505051	0.023422	TNF
GO:0003009	skeletal muscle contraction	BP	7	1	0.00505051	0.023422	TNF
GO:0045736	negative regulation of cyclin-dependent protein kinase activity	BP	6	1	0.00505051	0.023422	TNFAIP3
GO:0042809	vitamin D receptor binding	MF	5	1	0.00505051	0.023422	MED1
GO:0043236	laminin binding	MF	4	1	0.00505051	0.023422	ADAM9
GO:0043536	positive regulation of blood vessel endothelial cell migration	BP	9	1	0.00505051	0.023422	FGF2
GO:0043631	RNA polyadenylation	BP	7	1	0.00505051	0.023422	NUDT21
GO:0048512	circadian behavior	BP	5	1	0.00505051	0.023422	IL6
GO:0046697	decidualization	BP	8	1	0.00505051	0.023422	SPP1
GO:0006376	mRNA splice site selection	BP	11	1	0.00505051	0.023422	SF3A1
GO:0046627	negative regulation of insulin receptor signaling pathway	BP	8	1	0.00505051	0.023422	IL1B
GO:0051931	regulation of sensory perception	BP	6	1	0.00505051	0.023422	IL1A
GO:0051930	regulation of sensory perception of pain	BP	7	1	0.00505051	0.023422	IL1A
GO:0051220	cytoplasmic sequestering of protein	BP	7	1	0.00505051	0.023422	FLNA
GO:0010039	response to iron ion	BP	6	1	0.00505051	0.023422	CYBRD1
GO:0070972	protein localization in endoplasmic reticulum	BP	7	1	0.00505051	0.023422	SRP9
GO:0009220	pyrimidine ribonucleotide biosynthetic process	BP	11	1	0.00505051	0.023422	CMPK1
GO:0010712	regulation of collagen metabolic process	BP	6	1	0.00505051	0.023422	IL6
GO:0012507	ER to Golgi transport vesicle membrane	CC	8	1	0.00505051	0.023422	SEC24A
GO:0090398	cellular senescence	BP	5	1	0.00505051	0.023422	CALR
GO:0090022	regulation of neutrophil chemotaxis	BP	6	1	0.00505051	0.023422	IL8
GO:0071604	transforming growth factor-beta production	BP	4	1	0.00505051	0.023422	CREB1
GO:0071634	regulation of transforming growth factor-beta production	BP	5	1	0.00505051	0.023422	CREB1
GO:0030194	positive regulation of blood coagulation	BP	6	1	0.00505051	0.023422	NFE2L2
GO:0033558	protein deacetylase activity	MF	5	1	0.00505051	0.023422	SIRT1
GO:0032660	regulation of interleukin-17 production	BP	5	1	0.00505051	0.023422	PRNP
GO:0032620	interleukin-17 production	BP	4	1	0.00505051	0.023422	PRNP
GO:0009165	nucleotide biosynthetic process	BP	9	8	0.040404	0.0237127	NT5E, CMPK1, QPRT, FLNA, PPAT, RRM2, ATP1B1, DCK
GO:0004722	protein serine/threonine phosphatase activity	MF	8	2	0.010101	0.0239577	PPP1CB, PPP1CA
GO:0006636	unsaturated fatty acid biosynthetic process	BP	10	2	0.010101	0.0239577	MGST2, DEGS1
GO:0072524	pyridine-containing compound metabolic process	BP	5	2	0.010101	0.0239577	QPRT, IDH1
GO:0071363	cellular response to growth factor stimulus	BP	6	2	0.010101	0.0239577	FZD1, CREB1
GO:0005924	cell-substrate adherens junction	CC	9	4	0.020202	0.0241777	CAV1, MSN, GIT1, SDC4
GO:0006401	RNA catabolic process	BP	6	4	0.020202	0.0241777	CNOT6, EXOSC3, NCBP1, PABPC4
GO:0032507	maintenance of protein location in cell	BP	6	3	0.0151515	0.024363	RB1, FLNA, CAV1
GO:0010648	negative regulation of cell communication	BP	4	11	0.0555556	0.0247268	IL1B, RB1, HTRA1, SIRT1, CAV1, CALR, PRNP, FZD1, STK3, TNFAIP3, CLTC
GO:0001505	regulation of neurotransmitter levels	BP	6	4	0.020202	0.0249782	GLS, STX1A, HSPA8, SLC38A2
GO:0000375	RNA splicing, via transesterification reactions	BP	7	6	0.030303	0.0250967	NUDT21, CDC40, SNRPD1, NCBP1, SF3A1, PHAX
GO:0051443	positive regulation of ubiquitin-protein ligase activity	BP	10	3	0.0151515	0.0253883	PSMD1, PSMD6, PSMC2
GO:0018105	peptidyl-serine phosphorylation	BP	7	3	0.0151515	0.0253883	TNF, CAV1, IL6
GO:0006888	ER to Golgi vesicle-mediated transport	BP	6	2	0.010101	0.0254092	RAB2A, SEC24A
GO:0007517	muscle organ development	BP	6	7	0.0353535	0.0255362	FGF2, SIRT1, CAV1, IL6, CAV2, CTSB, MYLK
GO:0060537	muscle tissue development	BP	5	6	0.030303	0.0256901	FGF2, CAV1, CALR, CAV2, CTSB, MYLK
GO:0051270	regulation of cellular component movement	BP	4	8	0.040404	0.0260714	FGF2, IL8, LAMA3, LAMB1, IL6, MACF1, PLAU, ADAM9
GO:0040036	regulation of fibroblast growth factor receptor signaling pathway	BP	8	1	0.00505051	0.0261087	FGFBP1
GO:0042506	tyrosine phosphorylation of Stat5 protein	BP	8	1	0.00505051	0.0261087	CAV1
GO:0000305	response to oxygen radical	BP	6	1	0.00505051	0.0261087	NFE2L2
GO:0000803	sex chromosome	CC	6	1	0.00505051	0.0261087	SMARCB1
GO:0034394	protein localization at cell surface	BP	6	1	0.00505051	0.0261087	FLNA
GO:0034605	cellular response to heat	BP	5	1	0.00505051	0.0261087	IL1A
GO:0043666	regulation of phosphoprotein phosphatase activity	BP	9	1	0.00505051	0.0261087	PPP2R4
GO:0044409	entry into host	BP	7	1	0.00505051	0.0261087	ITGAV
GO:0045622	regulation of T-helper cell differentiation	BP	5	1	0.00505051	0.0261087	IL6
GO:0003151	outflow tract morphogenesis	BP	6	1	0.00505051	0.0261087	FZD1
GO:0042813	Wnt receptor activity	MF	6	1	0.00505051	0.0261087	FZD1
GO:0043027	caspase inhibitor activity	MF	7	1	0.00505051	0.0261087	TNFAIP3
GO:0004033	aldo-keto reductase activity	MF	6	1	0.00505051	0.0261087	AKR1C4
GO:0004532	exoribonuclease activity	MF	7	1	0.00505051	0.0261087	EXOSC3
GO:0004712	protein serine/threonine/tyrosine kinase activity	MF	7	1	0.00505051	0.0261087	TGFA
GO:0046135	pyrimidine nucleoside catabolic process	BP	9	1	0.00505051	0.0261087	NT5E
GO:0006103	2-oxoglutarate metabolic process	BP	8	1	0.00505051	0.0261087	IDH1
GO:0051828	entry into other organism involved in symbiotic interaction	BP	6	1	0.00505051	0.0261087	ITGAV
GO:0051806	entry into cell of other organism involved in symbiotic interaction	BP	7	1	0.00505051	0.0261087	ITGAV
GO:0052126	movement in host environment	BP	6	1	0.00505051	0.0261087	ITGAV
GO:0007128	meiotic prophase I	BP	8	1	0.00505051	0.0261087	TRIP13
GO:0052192	movement in environment of other organism involved in symbiotic interaction	BP	5	1	0.00505051	0.0261087	ITGAV
GO:0007004	telomere maintenance via telomerase	BP	8	1	0.00505051	0.0261087	TERF1
GO:0055024	regulation of cardiac muscle tissue development	BP	8	1	0.00505051	0.0261087	FGF2
GO:0008603	cAMP-dependent protein kinase regulator activity	MF	5	1	0.00505051	0.0261087	PRKAR1A
GO:0010631	epithelial cell migration	BP	7	1	0.00505051	0.0261087	MACF1
GO:0010596	negative regulation of endothelial cell migration	BP	8	1	0.00505051	0.0261087	FGF2
GO:0009067	aspartate family amino acid biosynthetic process	BP	9	1	0.00505051	0.0261087	PLOD1
GO:0009218	pyrimidine ribonucleotide metabolic process	BP	10	1	0.00505051	0.0261087	CMPK1
GO:0015175	neutral amino acid transmembrane transporter activity	MF	7	1	0.00505051	0.0261087	SLC7A11
GO:0060986	endocrine hormone secretion	BP	6	1	0.00505051	0.0261087	IL1B
GO:0060324	face development	BP	4	1	0.00505051	0.0261087	CHD7
GO:0010976	positive regulation of neuron projection development	BP	8	1	0.00505051	0.0261087	ATF1
GO:2000179	positive regulation of neural precursor cell proliferation	BP	4	1	0.00505051	0.0261087	FGF2
GO:0090132	epithelium migration	BP	4	1	0.00505051	0.0261087	MACF1
GO:0030552	cAMP binding	MF	8	1	0.00505051	0.0261087	PRKAR1A
GO:0030260	entry into host cell	BP	8	1	0.00505051	0.0261087	ITGAV
GO:0032370	positive regulation of lipid transport	BP	6	1	0.00505051	0.0261087	IL1B
GO:0032309	icosanoid secretion	BP	5	1	0.00505051	0.0261087	IL1B
GO:0000779	condensed chromosome, centromeric region	CC	7	3	0.0151515	0.0264392	CENPK, MIS12, MAD2L1
GO:0071013	catalytic step 2 spliceosome	CC	5	3	0.0151515	0.0264392	CDC40, SNRPD1, SF3A1
GO:0001763	morphogenesis of a branching structure	BP	4	5	0.0252525	0.0266002	FGF2, NCOA3, TNF, IL6, MED1
GO:0006575	cellular modified amino acid metabolic process	BP	8	4	0.020202	0.0266298	MGST2, SLCO4A1, IDH1, MED1
GO:0000819	sister chromatid segregation	BP	4	2	0.010101	0.0269069	RB1, MAD2L1
GO:0002687	positive regulation of leukocyte migration	BP	4	2	0.010101	0.0269069	IL8, IL6
GO:0045639	positive regulation of myeloid cell differentiation	BP	7	2	0.010101	0.0269069	RB1, TNF
GO:0006084	acetyl-CoA metabolic process	BP	6	2	0.010101	0.0269069	IDH1, SUCLA2
GO:0050821	protein stabilization	BP	8	2	0.010101	0.0269069	FLNA, CALR
GO:0015030	Cajal body	CC	11	2	0.010101	0.0269069	EAF1, PHAX
GO:0050670	regulation of lymphocyte proliferation	BP	6	4	0.020202	0.0274812	IL1B, PRNP, IL6, CD40
GO:2000243	positive regulation of reproductive process	BP	4	3	0.0151515	0.027516	TCEB1, NCBP1, TH1L
GO:0022613	ribonucleoprotein complex biogenesis	BP	5	6	0.030303	0.027528	SIRT1, SNRPD1, EXOSC3, NCBP1, SF3A1, PHAX
GO:0008083	growth factor activity	MF	5	5	0.0252525	0.0280355	IL1B, FGF2, CXCL1, IL6, TGFA
GO:0030136	clathrin-coated vesicle	CC	7	5	0.0252525	0.0280355	NECAP2, MALL, STX1A, HSPA8, CLTC
GO:0032944	regulation of mononuclear cell proliferation	BP	5	4	0.020202	0.0283497	IL1B, PRNP, IL6, CD40
GO:0019205	nucleobase, nucleoside, nucleotide kinase activity	MF	6	2	0.010101	0.028451	CMPK1, DCK
GO:0032963	collagen metabolic process	BP	5	2	0.010101	0.028451	IL6, ID1
GO:0042129	regulation of T cell proliferation	BP	8	3	0.0151515	0.0286186	IL1B, PRNP, IL6
GO:0003729	mRNA binding	MF	5	3	0.0151515	0.0286186	NUDT21, CALR, PABPC4
GO:0048565	digestive tract development	BP	4	3	0.0151515	0.0286186	RB1, IL8, TNF
GO:0030178	negative regulation of Wnt receptor signaling pathway	BP	6	3	0.0151515	0.0286186	CAV1, FZD1, STK3
GO:0006417	regulation of translation	BP	6	5	0.0252525	0.028772	SRP9, TNF, CALR, IL6, NCBP1
GO:2000147	positive regulation of cell motility	BP	4	5	0.0252525	0.028772	FGF2, IL8, LAMB1, IL6, ADAM9
GO:0030335	positive regulation of cell migration	BP	6	5	0.0252525	0.028772	FGF2, IL8, LAMB1, IL6, ADAM9
GO:0005635	nuclear envelope	CC	4	7	0.0353535	0.0288588	SIRT1, MGST2, TOR1AIP1, NUP188, LASS6, MAD2L1, KPNA3
GO:0000159	protein phosphatase type 2A complex	CC	5	1	0.00505051	0.0289137	PPP2R4
GO:0034446	substrate adhesion-dependent cell spreading	BP	7	1	0.00505051	0.0289137	LAMB1
GO:0043903	regulation of symbiosis, encompassing mutualism through parasitism	BP	5	1	0.00505051	0.0289137	TNF
GO:0045124	regulation of bone resorption	BP	6	1	0.00505051	0.0289137	TNFAIP3
GO:0003016	respiratory system process	BP	4	1	0.00505051	0.0289137	GLS
GO:0002920	regulation of humoral immune response	BP	5	1	0.00505051	0.0289137	TNF
GO:0004709	MAP kinase kinase kinase activity	MF	9	1	0.00505051	0.0289137	MAP3K5
GO:0048844	artery morphogenesis	BP	8	1	0.00505051	0.0289137	MYLK
GO:0005844	polysome	CC	4	1	0.00505051	0.0289137	CALR
GO:0045921	positive regulation of exocytosis	BP	6	1	0.00505051	0.0289137	STX1A
GO:0005540	hyaluronic acid binding	MF	6	1	0.00505051	0.0289137	VCAN
GO:0051602	response to electrical stimulus	BP	4	1	0.00505051	0.0289137	IL6
GO:0060071	Wnt receptor signaling pathway, planar cell polarity pathway	BP	7	1	0.00505051	0.0289137	FZD1
GO:0007090	regulation of S phase of mitotic cell cycle	BP	8	1	0.00505051	0.0289137	RB1
GO:0050820	positive regulation of coagulation	BP	4	1	0.00505051	0.0289137	NFE2L2
GO:0050927	positive regulation of positive chemotaxis	BP	6	1	0.00505051	0.0289137	IL8
GO:0007622	rhythmic behavior	BP	4	1	0.00505051	0.0289137	IL6
GO:0050699	WW domain binding	MF	5	1	0.00505051	0.0289137	LITAF
GO:0050691	regulation of defense response to virus by host	BP	6	1	0.00505051	0.0289137	TNFAIP3
GO:0008601	protein phosphatase type 2A regulator activity	MF	5	1	0.00505051	0.0289137	PPP2R4
GO:0051412	response to corticosterone stimulus	BP	8	1	0.00505051	0.0289137	FOS
GO:0051445	regulation of meiotic cell cycle	BP	5	1	0.00505051	0.0289137	CALR
GO:0060411	cardiac septum morphogenesis	BP	7	1	0.00505051	0.0289137	FZD1
GO:0090175	regulation of establishment of planar polarity	BP	8	1	0.00505051	0.0289137	FZD1
GO:0016878	acid-thiol ligase activity	MF	5	1	0.00505051	0.0289137	SUCLA2
GO:0071715	icosanoid transport	BP	7	1	0.00505051	0.0289137	IL1B
GO:0030225	macrophage differentiation	BP	8	1	0.00505051	0.0289137	RB1
GO:0033116	ER-Golgi intermediate compartment membrane	CC	8	1	0.00505051	0.0289137	RAB2A
GO:0032735	positive regulation of interleukin-12 production	BP	5	1	0.00505051	0.0289137	CD40
GO:0032508	DNA duplex unwinding	BP	5	1	0.00505051	0.0289137	HMGA1
GO:0042770	signal transduction in response to DNA damage	BP	5	4	0.020202	0.0292354	SIRT1, PSMD1, PSMD6, PSMC2
GO:0065004	protein-DNA complex assembly	BP	7	4	0.020202	0.0292354	RB1, CENPK, MIS12, RPA3
GO:0051351	positive regulation of ligase activity	BP	6	3	0.0151515	0.0297472	PSMD1, PSMD6, PSMC2
GO:0009636	response to toxin	BP	4	3	0.0151515	0.0297472	FOS, CYP1B1, SLC7A11
GO:0006446	regulation of translational initiation	BP	7	2	0.010101	0.0300412	TNF, NCBP1
GO:0060021	palate development	BP	4	2	0.010101	0.0300412	FZD1, CHD7
GO:0030055	cell-substrate junction	CC	7	4	0.020202	0.0301385	CAV1, MSN, GIT1, SDC4
GO:0030324	lung development	BP	6	4	0.020202	0.0301385	FGF2, TNF, FZD1, ID1
GO:0000956	nuclear-transcribed mRNA catabolic process	BP	8	3	0.0151515	0.0309019	CNOT6, EXOSC3, NCBP1
GO:0051607	defense response to virus	BP	4	3	0.0151515	0.0309019	IL6, AP1S2, TNFAIP3
GO:0030595	leukocyte chemotaxis	BP	4	3	0.0151515	0.0309019	IL1B, IL8, IL6
GO:0048754	branching morphogenesis of a tube	BP	5	4	0.020202	0.031059	FGF2, NCOA3, TNF, MED1
GO:0016887	ATPase activity	MF	8	9	0.0454545	0.0311524	NSF, PPP2R4, PSMD6, MACF1, WRNIP1, HSPA8, PSMC2, ATP1B1, ABCC3
GO:0034404	nucleobase, nucleoside and nucleotide biosynthetic process	BP	7	8	0.040404	0.0312797	NT5E, CMPK1, QPRT, FLNA, PPAT, RRM2, ATP1B1, DCK
GO:0034654	nucleobase, nucleoside, nucleotide and nucleic acid biosynthetic process	BP	6	8	0.040404	0.0312797	NT5E, CMPK1, QPRT, FLNA, PPAT, RRM2, ATP1B1, DCK
GO:0006874	cellular calcium ion homeostasis	BP	10	6	0.030303	0.0314683	IL1B, FGF2, CUL5, CAV1, CALR, TGFA
GO:0000313	organellar ribosome	CC	5	2	0.010101	0.0316774	MRPL13, MRPL3
GO:0005761	mitochondrial ribosome	CC	6	2	0.010101	0.0316774	MRPL13, MRPL3
GO:0046425	regulation of JAK-STAT cascade	BP	7	2	0.010101	0.0316774	CAV1, IL6
GO:0006661	phosphatidylinositol biosynthetic process	BP	7	2	0.010101	0.0316774	FGF2, PLAUR
GO:0061136	regulation of proteasomal protein catabolic process	BP	8	2	0.010101	0.0316774	COMMD1, MAD2L1
GO:0000299	integral to membrane of membrane fraction	CC	6	1	0.00505051	0.0318332	CAV1
GO:0001736	establishment of planar polarity	BP	7	1	0.00505051	0.0318332	FZD1
GO:0001893	maternal placenta development	BP	7	1	0.00505051	0.0318332	SPP1
GO:0001960	negative regulation of cytokine-mediated signaling pathway	BP	6	1	0.00505051	0.0318332	CAV1
GO:0001954	positive regulation of cell-matrix adhesion	BP	7	1	0.00505051	0.0318332	SDC4
GO:0002474	antigen processing and presentation of peptide antigen via MHC class I	BP	5	1	0.00505051	0.0318332	CALR
GO:0003281	ventricular septum development	BP	9	1	0.00505051	0.0318332	FZD1
GO:0043278	response to morphine	BP	7	1	0.00505051	0.0318332	IL1B
GO:0005164	tumor necrosis factor receptor binding	MF	7	1	0.00505051	0.0318332	TNF
GO:0050000	chromosome localization	BP	5	1	0.00505051	0.0318332	RB1
GO:0005979	regulation of glycogen biosynthetic process	BP	10	1	0.00505051	0.0318332	PPP1CB
GO:0046850	regulation of bone remodeling	BP	5	1	0.00505051	0.0318332	TNFAIP3
GO:0006297	nucleotide-excision repair, DNA gap filling	BP	6	1	0.00505051	0.0318332	RPA3
GO:0046513	ceramide biosynthetic process	BP	10	1	0.00505051	0.0318332	LASS6
GO:0006739	NADP metabolic process	BP	9	1	0.00505051	0.0318332	IDH1
GO:0007140	male meiosis	BP	7	1	0.00505051	0.0318332	TRIP13
GO:0050926	regulation of positive chemotaxis	BP	6	1	0.00505051	0.0318332	IL8
GO:0008023	transcription elongation factor complex	CC	4	1	0.00505051	0.0318332	ELL2
GO:0051303	establishment of chromosome localization	BP	6	1	0.00505051	0.0318332	RB1
GO:0010623	developmental programmed cell death	BP	5	1	0.00505051	0.0318332	FGF2
GO:0009127	purine nucleoside monophosphate biosynthetic process	BP	11	1	0.00505051	0.0318332	PPAT
GO:0009168	purine ribonucleoside monophosphate biosynthetic process	BP	12	1	0.00505051	0.0318332	PPAT
GO:0014072	response to isoquinoline alkaloid	BP	6	1	0.00505051	0.0318332	IL1B
GO:0010962	regulation of glucan biosynthetic process	BP	9	1	0.00505051	0.0318332	PPP1CB
GO:2000104	negative regulation of DNA-dependent DNA replication	BP	8	1	0.00505051	0.0318332	TERF1
GO:0015813	L-glutamate transport	BP	7	1	0.00505051	0.0318332	TNF
GO:0019213	deacetylase activity	MF	4	1	0.00505051	0.0318332	SIRT1
GO:0017158	regulation of calcium ion-dependent exocytosis	BP	7	1	0.00505051	0.0318332	FGF2
GO:0030134	ER to Golgi transport vesicle	CC	7	1	0.00505051	0.0318332	SEC24A
GO:0032392	DNA geometric change	BP	4	1	0.00505051	0.0318332	HMGA1
GO:0032233	positive regulation of actin filament bundle assembly	BP	10	1	0.00505051	0.0318332	SDC4
GO:0032885	regulation of polysaccharide biosynthetic process	BP	7	1	0.00505051	0.0318332	PPP1CB
GO:0005667	transcription factor complex	CC	4	7	0.0353535	0.0318472	FOS, RB1, RBL2, ATF1, CREB1, HMGA1, EPAS1
GO:0031668	cellular response to extracellular stimulus	BP	4	4	0.020202	0.031997	FOS, SIRT1, CAV1, FZD1
GO:0010212	response to ionizing radiation	BP	5	3	0.0151515	0.0320827	IL1B, CAV1, IL1A
GO:0016410	N-acyltransferase activity	MF	7	3	0.0151515	0.0320827	NCOA3, LASS6, SAT1
GO:0055080	cation homeostasis	BP	7	9	0.0454545	0.0321819	IL1B, FGF2, CUL5, CAV1, CALR, PRNP, CYBRD1, COMMD1, TGFA
GO:0046486	glycerolipid metabolic process	BP	6	6	0.030303	0.0328617	FGF2, SIRT1, PPP1CB, PPP1CA, CAV1, PLAUR
GO:0006836	neurotransmitter transport	BP	4	4	0.020202	0.0329526	GLS, STX1A, HSPA8, SLC38A2
GO:0030323	respiratory tube development	BP	5	4	0.020202	0.0329526	FGF2, TNF, FZD1, ID1
GO:0008134	transcription factor binding	MF	4	8	0.040404	0.0329743	RB1, NCOA3, SIRT1, FLNA, CREB1, HMGA1, MED1, EPAS1
GO:0000236	mitotic prometaphase	BP	7	3	0.0151515	0.0332897	CENPK, MIS12, MAD2L1
GO:0045185	maintenance of protein location	BP	5	3	0.0151515	0.0332897	RB1, FLNA, CAV1
GO:0051048	negative regulation of secretion	BP	5	3	0.0151515	0.0332897	IL1B, TNF, IL6
GO:0044259	multicellular organismal macromolecule metabolic process	BP	4	2	0.010101	0.0333595	IL6, ID1
GO:0043507	positive regulation of JUN kinase activity	BP	7	2	0.010101	0.0333595	IL1B, MAP3K5
GO:0018958	phenol-containing compound metabolic process	BP	5	2	0.010101	0.0333595	SLCO4A1, MED1
GO:0021536	diencephalon development	BP	9	2	0.010101	0.0333595	FGF2, CREB1
GO:0044087	regulation of cellular component biogenesis	BP	4	6	0.030303	0.0335737	RB1, TNF, CAV1, MACF1, TERF1, SDC4
GO:0009309	amine biosynthetic process	BP	5	4	0.020202	0.0339258	MGST2, PLOD1, GLS, SAT1
GO:0009991	response to extracellular stimulus	BP	4	8	0.040404	0.034139	IL1B, FOS, SIRT1, CAV1, SPP1, IL6, FZD1, IL1A
GO:0071843	cellular component biogenesis at cellular level	BP	4	6	0.030303	0.0342959	SIRT1, SNRPD1, EXOSC3, NCBP1, SF3A1, PHAX
GO:0005275	amine transmembrane transporter activity	MF	5	3	0.0151515	0.0345229	SLCO4A1, SLC7A11, SLC38A2
GO:0046930	pore complex	CC	7	3	0.0151515	0.0345229	NUP188, MAD2L1, KPNA3
GO:0042516	regulation of tyrosine phosphorylation of Stat3 protein	BP	9	1	0.00505051	0.0348634	IL6
GO:0000718	nucleotide-excision repair, DNA damage removal	BP	8	1	0.00505051	0.0348634	RPA3
GO:0034502	protein localization to chromosome	BP	7	1	0.00505051	0.0348634	RB1
GO:0045739	positive regulation of DNA repair	BP	7	1	0.00505051	0.0348634	SIRT1
GO:0003401	axis elongation	BP	5	1	0.00505051	0.0348634	MED1
GO:0043470	regulation of carbohydrate catabolic process	BP	6	1	0.00505051	0.0348634	PPP1CB
GO:0043471	regulation of cellular carbohydrate catabolic process	BP	7	1	0.00505051	0.0348634	PPP1CB
GO:0048199	vesicle targeting, to, from or within Golgi	BP	6	1	0.00505051	0.0348634	SEC24A
GO:0048662	negative regulation of smooth muscle cell proliferation	BP	4	1	0.00505051	0.0348634	TNFAIP3
GO:0005104	fibroblast growth factor receptor binding	MF	6	1	0.00505051	0.0348634	FGF2
GO:0006700	C21-steroid hormone biosynthetic process	BP	7	1	0.00505051	0.0348634	FGF2
GO:0060038	cardiac muscle cell proliferation	BP	5	1	0.00505051	0.0348634	FGF2
GO:0007176	regulation of epidermal growth factor receptor activity	BP	6	1	0.00505051	0.0348634	TGFA
GO:0007628	adult walking behavior	BP	6	1	0.00505051	0.0348634	CHD7
GO:0051324	prophase	BP	7	1	0.00505051	0.0348634	TRIP13
GO:0010092	specification of organ identity	BP	6	1	0.00505051	0.0348634	FGF2
GO:0010453	regulation of cell fate commitment	BP	6	1	0.00505051	0.0348634	FGF2
GO:0070873	regulation of glycogen metabolic process	BP	9	1	0.00505051	0.0348634	PPP1CB
GO:0009065	glutamine family amino acid catabolic process	BP	9	1	0.00505051	0.0348634	GLS
GO:0009132	nucleoside diphosphate metabolic process	BP	9	1	0.00505051	0.0348634	RRM2
GO:0009225	nucleotide-sugar metabolic process	BP	6	1	0.00505051	0.0348634	UGDH
GO:0060840	artery development	BP	7	1	0.00505051	0.0348634	MYLK
GO:0060761	negative regulation of response to cytokine stimulus	BP	6	1	0.00505051	0.0348634	CAV1
GO:0061098	positive regulation of protein tyrosine kinase activity	BP	11	1	0.00505051	0.0348634	TGFA
GO:0015800	acidic amino acid transport	BP	7	1	0.00505051	0.0348634	TNF
GO:0015485	cholesterol binding	MF	6	1	0.00505051	0.0348634	CAV1
GO:0019674	NAD metabolic process	BP	9	1	0.00505051	0.0348634	QPRT
GO:0030169	low-density lipoprotein particle binding	MF	5	1	0.00505051	0.0348634	LRP10
GO:0031103	axon regeneration	BP	9	1	0.00505051	0.0348634	VCAN
GO:0032881	regulation of polysaccharide metabolic process	BP	6	1	0.00505051	0.0348634	PPP1CB
GO:0032964	collagen biosynthetic process	BP	5	1	0.00505051	0.0348634	IL6
GO:0043292	contractile fiber	CC	5	4	0.020202	0.0349168	PPP1R12A, TPM4, TPM2, SDC4
GO:0051402	neuron apoptosis	BP	6	4	0.020202	0.0349168	RB1, TNF, IL6, TGFA
GO:0051020	GTPase binding	MF	5	4	0.020202	0.0349168	NSF, SYTL2, FLNA, ECT2
GO:0002064	epithelial cell development	BP	6	2	0.010101	0.0350873	XBP1, ID1
GO:0042632	cholesterol homeostasis	BP	8	2	0.010101	0.0350873	CAV1, MALL
GO:0060041	retina development in camera-type eye	BP	9	2	0.010101	0.0350873	CYP1B1, CHD7
GO:0055092	sterol homeostasis	BP	7	2	0.010101	0.0350873	CAV1, MALL
GO:0050871	positive regulation of B cell activation	BP	7	2	0.010101	0.0350873	IL6, CD40
GO:0019888	protein phosphatase regulator activity	MF	4	2	0.010101	0.0350873	PPP1CA, PPP2R4
GO:0030658	transport vesicle membrane	CC	7	2	0.010101	0.0350873	SEC24A, CLTC
GO:0055074	calcium ion homeostasis	BP	9	6	0.030303	0.0357712	IL1B, FGF2, CUL5, CAV1, CALR, TGFA
GO:0002366	leukocyte activation involved in immune response	BP	5	3	0.0151515	0.0357825	EXOSC3, IL6, CD40
GO:0002263	cell activation involved in immune response	BP	4	3	0.0151515	0.0357825	EXOSC3, IL6, CD40
GO:0003705	sequence-specific enhancer binding RNA polymerase II transcription factor activity	MF	5	3	0.0151515	0.0357825	ATF1, CREB1, EPAS1
GO:0051272	positive regulation of cellular component movement	BP	4	5	0.0252525	0.0359782	FGF2, IL8, LAMB1, IL6, ADAM9
GO:0019900	kinase binding	MF	5	7	0.0353535	0.0363777	RB1, SIRT1, CAV1, MARCKS, TNFAIP3, SDC4, ADAM9
GO:0048011	nerve growth factor receptor signaling pathway	BP	7	6	0.030303	0.0365244	IRAK1, PRKAR1A, ATF1, CREB1, ECT2, CLTC
GO:0000288	nuclear-transcribed mRNA catabolic process, deadenylation-dependent decay	BP	9	2	0.010101	0.0368605	CNOT6, EXOSC3
GO:0001933	negative regulation of protein phosphorylation	BP	8	2	0.010101	0.0368605	CAV1, PRNP
GO:0006733	oxidoreduction coenzyme metabolic process	BP	6	2	0.010101	0.0368605	QPRT, IDH1
GO:0010906	regulation of glucose metabolic process	BP	8	2	0.010101	0.0368605	PPP1CB, IL6
GO:0019751	polyol metabolic process	BP	5	2	0.010101	0.0368605	FGF2, GDE1
GO:0019218	regulation of steroid metabolic process	BP	6	2	0.010101	0.0368605	TNF, IL1A
GO:0050657	nucleic acid transport	BP	5	4	0.020202	0.0369521	CDC40, NCBP1, NUP188, PHAX
GO:0050658	RNA transport	BP	6	4	0.020202	0.0369521	CDC40, NCBP1, NUP188, PHAX
GO:0051236	establishment of RNA localization	BP	5	4	0.020202	0.0369521	CDC40, NCBP1, NUP188, PHAX
GO:0033273	response to vitamin	BP	7	4	0.020202	0.0369521	IL1B, SPP1, FZD1, IL1A
GO:0048469	cell maturation	BP	4	3	0.0151515	0.0370683	RB1, XBP1, TRIP13
GO:0050671	positive regulation of lymphocyte proliferation	BP	6	3	0.0151515	0.0370683	IL1B, IL6, CD40
GO:0018209	peptidyl-serine modification	BP	7	3	0.0151515	0.0370683	TNF, CAV1, IL6
GO:0031625	ubiquitin protein ligase binding	MF	5	3	0.0151515	0.0370683	RB1, CUL5, CALR
GO:0007548	sex differentiation	BP	5	6	0.030303	0.037288	NCOA3, SIRT1, IDH1, FZD1, CHD7, MED1
GO:0006869	lipid transport	BP	5	5	0.0252525	0.0377236	IL1B, LRP10, CAV1, ITGAV, OSBPL10
GO:0042036	negative regulation of cytokine biosynthetic process	BP	6	1	0.00505051	0.0380006	IL6
GO:0042093	T-helper cell differentiation	BP	11	1	0.00505051	0.0380006	IL6
GO:0042503	tyrosine phosphorylation of Stat3 protein	BP	8	1	0.00505051	0.0380006	IL6
GO:0034080	CenH3-containing nucleosome assembly at centromere	BP	10	1	0.00505051	0.0380006	CENPK
GO:0034724	DNA replication-independent nucleosome organization	BP	9	1	0.00505051	0.0380006	CENPK
GO:0002294	CD4-positive, alpha-beta T cell differentiation involved in immune response	BP	10	1	0.00505051	0.0380006	IL6
GO:0044246	regulation of multicellular organismal metabolic process	BP	4	1	0.00505051	0.0380006	IL6
GO:0002711	positive regulation of T cell mediated immunity	BP	7	1	0.00505051	0.0380006	IL1B
GO:0043043	peptide biosynthetic process	BP	5	1	0.00505051	0.0380006	MGST2
GO:0043462	regulation of ATPase activity	BP	12	1	0.00505051	0.0380006	TPM2
GO:0048384	retinoic acid receptor signaling pathway	BP	5	1	0.00505051	0.0380006	CALR
GO:0005980	glycogen catabolic process	BP	9	1	0.00505051	0.0380006	PPP1CB
GO:0046006	regulation of activated T cell proliferation	BP	9	1	0.00505051	0.0380006	PRNP
GO:0006336	DNA replication-independent nucleosome assembly	BP	10	1	0.00505051	0.0380006	CENPK
GO:0046626	regulation of insulin receptor signaling pathway	BP	8	1	0.00505051	0.0380006	IL1B
GO:0007164	establishment of tissue polarity	BP	4	1	0.00505051	0.0380006	FZD1
GO:0007172	signal complex assembly	BP	7	1	0.00505051	0.0380006	FLNA
GO:0007032	endosome organization	BP	6	1	0.00505051	0.0380006	RAB5B
GO:0050869	negative regulation of B cell activation	BP	7	1	0.00505051	0.0380006	TNFAIP3
GO:0051004	regulation of lipoprotein lipase activity	BP	7	1	0.00505051	0.0380006	PPP2R4
GO:0050684	regulation of mRNA processing	BP	7	1	0.00505051	0.0380006	NCBP1
GO:0010226	response to lithium ion	BP	6	1	0.00505051	0.0380006	CALR
[truncated: 1,171 more rows]
